# Supplementary material for: Quantifying Shared and Unique Gene Content across 17 Microbial Ecosystems
Source: mSystems. 2023 Apr 6;8(2):e00118-23. doi: 10.1128/msystems.00118-23 (PMC10134805; doi:10.1128/msystems.00118-23)
Supplement: TABLE S1 [file msystems.00118-23-s0007.xlsx]

## Sheet: Table S1
sample	prokka_id	study_id	ecology	human_env_nonhumanhost	country	condition	age	Total.Read.Count	westernized	age_years	healthy	clustered_30perc_gene_number	raw_orf_count	condition_2	health_status	UMAP_cluster	contigs.....0.bp.	contigs.....1000.bp.	contigs.....5000.bp.	contigs.....10000.bp.	contigs.....25000.bp.	contigs.....50000.bp.	Total.length.....0.bp.	Total.length.....1000.bp.	Total.length.....5000.bp.	Total.length.....10000.bp.	Total.length.....25000.bp.	Total.length.....50000.bp.	contigs	Largest.contig	Total.length	N50	N75	L50	L75	N.s.per.100.kbp
WenC_2017__RA048	AAAGBGLP	WenC_2017	gut	HUMAN	CHN	RA	adult	34274118	Yes		FALSE	135767	199165	rheumatoid arthritis	disease	7	449249	45074	4858	1690	464	170	261892163	143364978	64637157	43183033	25133534	15063165	449249	386121	261892163	1263	351	33981	136184	0
VincentC_2016__MM071.3	AAAJPECB	VincentC_2016	gut	HUMAN	CAN	control	senior	6115056	Yes	71	TRUE	7935	8462	Healthy	Healthy	4	15440	2311	82	16	2	0	10829633	4697099	695785	276102	74096	0	15440	40145	10829633	834	452	3101	7635	0
MSM9VZLL	AAANAMKH	iHMP_IBD	gut	HUMAN	USA	ulcerative colitis	senior	NA	Yes	74	FALSE	80507	112281	ulcerative colitis	disease	7	192910	20999	3412	1445	374	115	144836959	85006546	49924141	36445386	20280353	11460198	192910	466503	144836959	1759	421	11375	59618	0
BackhedF_2015__SID18_4M	AABINPBA	BackhedF_2015	gut	HUMAN	SWE	control	newborn	37340930	Yes		TRUE	33161	57870	Healthy	Healthy	7	23668	5540	1893	1140	544	265	66916293	59698678	51876647	46565543	37353226	27538559	23668	566622	66916293	34363	6409	409	1596	0
SRS016474	AABLPEAI	HMP2	oral	HUMAN	USA	control	adult	2086790	Yes		TRUE	123774	174487	Healthy	Healthy	4	339520	40329	3997	1443	336	87	225730241	118714274	50764046	33474716	16998750	8604516	339520	321321	225730241	1116	421	34786	121731	0
HMP2_J09133_M_ST_T0_B0_0120_ZMGT937-1012_C93B2ANXX	AACCEPMD	iHMP_T2D	gut	HUMAN	USA		adult	NA	Yes	33.79	NA	55555	77106			7	142282	14120	1662	808	332	138	98158100	56203745	33089156	27246396	19849685	12912411	142282	503533	98158100	1500	363	8251	44832	0
SRR5930496	AACLPELO	Frankel_2017	gut	HUMAN	USA	melanoma	adult	52293906	Yes	63	FALSE	186951	346917	melanoma	disease	7	368631	48943	9239	5071	2064	922	408822833	287840587	213679774	184616167	137355588	97728758	368631	924790	408822833	6260	747	7584	70783	0
BackhedF_2015__SID268_B	AACMAFEM	BackhedF_2015	gut	HUMAN	SWE	control	newborn	39949038	Yes		TRUE	27432	40991	Healthy	Healthy	7	28549	6144	1681	840	256	80	46852805	38358425	28923489	22984845	14106363	8253822	28549	470612	46852805	9660	1861	885	3754	0
VogtmannE_2016__MMRS62666492ST-27-0-0	AACMNHGM	VogtmannE_2016	gut	HUMAN	USA	control	adult	53874212	Yes	60	TRUE	150692	235196	Healthy	Healthy	7	300883	48098	6276	2602	822	305	274181703	179055757	97354828	72286302	45279974	27198586	300883	398014	274181703	2168	623	18903	82131	0
HMP_2012__SRS018443	AACNBLDO	HMP_2012	oral	HUMAN	USA	control	adult	86589965	Yes	25	TRUE	117295	175111	Healthy	Healthy	4	249512	36552	4937	1960	606	208	213917993	134056838	72590110	52188697	31953981	18244834	249512	718583	213917993	1933	565	16657	72314	0
SRS102810	AACOEDJL	HMP2	oral	HUMAN	USA	control	adult	3163198	Yes		TRUE	17556	19227	Healthy	Healthy	4	75942	3093	87	43	23	13	30753463	7005778	2297384	1998464	1691295	1348468	75942	185898	30753463	409	266	17370	41311	0
SRS149237	AAEBOCDL	HMP2	oral	HUMAN	USA	control	adult	8172487	Yes		TRUE	54702	83597	Healthy	Healthy	4	101606	14152	2125	972	406	180	100824392	69748294	46163935	38219634	29725277	21993594	101606	744677	100824392	3643	689	3121	21260	0
ZeeviD_2015__PNP_Main_203	AAECNHPC	ZeeviD_2015	gut	HUMAN	ISR	control	adult	20858744	Yes		TRUE	80724	113826	Healthy	Healthy	7	110318	22911	2705	1131	332	154	126423423	83075888	45153546	34321697	22502334	16381999	110318	360196	126423423	2074	698	8597	37095	0
CosteaPI_2017__SID713B005-11-90-0	AAEHONEG	CosteaPI_2017	gut	HUMAN	KAZ	control	adult	71478566	Yes	49	TRUE	131458	214330	Healthy	Healthy	7	249295	36754	6625	3032	1050	387	251725775	174123968	114396647	89477428	59388189	36400186	249295	612796	251725775	3667	708	9319	54331	0
ERR599015	AAEJCCNH	MGYS00002008	aquatic	ENV				NA			NA	229184	277711			1	251527	72311	5526	2143	445	104	304419627	184849398	68930684	45690325	20298263	8680810	251527	421215	304419627	1340	734	43866	123608	0
HMP_2012__SRS078176	AAFHKGIN	HMP_2012	gut	HUMAN	USA	control	adult	105629277	Yes	22	TRUE	98482	162034	Healthy	Healthy	7	239719	21224	4406	2518	1098	476	208117144	132491259	100177381	86994870	64784227	43058303	239719	493635	208117144	4031	485	5272	56782	0
SchirmerM_2016__G89197	AAFJFGAN	SchirmerM_2016	gut	HUMAN	NLD	control	adult	31708686	Yes	24	TRUE	78589	102092	Healthy	Healthy	7	356319	18031	1776	792	232	79	143887397	57263250	27372755	20712723	12188326	6764056	356319	218690	143887397	623	285	37070	127894	0
ZeeviD_2015__PNP_Main_693	AAFMLEND	ZeeviD_2015	gut	HUMAN	ISR	control	adult	21335052	Yes		TRUE	45107	63847	Healthy	Healthy	7	55206	10778	1779	922	339	145	74519960	52096090	35787201	29784483	20854442	14080948	55206	334469	74519960	4143	797	2103	15047	0
SRR3988889	AAGDJAJF	MGYS00003538	aquatic	ENV				NA			NA	4163	4260			7	1158	927	253	97	11	2	4511234	4343682	2746437	1671250	385778	112603	1158	61246	4511234	6803	3179	169	414	0
LiuW_2016__SRR3993006	AAGKPGOI	LiuW_2016	gut	HUMAN	MNG	control	adult	39770632	No		TRUE	26249	33422	Healthy	Healthy	7	141629	9500	757	141	10	1	51100786	23521604	6233857	2100009	344995	55713	141629	55713	51100786	821	260	11741	42924	0
ZeeviD_2015__PNP_Main_111	AAGMOGCJ	ZeeviD_2015	gut	HUMAN	ISR	control	adult	29452308	Yes		TRUE	68174	111611	Healthy	Healthy	4	84498	22793	4090	1740	484	124	126101623	94640634	56851189	40684527	21827734	9745338	84498	326426	126101623	3888	1002	5503	22729	0
VatanenT_2016__G80515	AAHFIKIB	VatanenT_2016	gut	HUMAN	EST	control	newborn	10949402	Yes	0	TRUE	14228	19358	Healthy	Healthy	4	43255	2219	598	313	104	48	23840328	15577732	12388065	10360834	7100112	5183622	43255	432201	23840328	6189	467	514	5765	0
BackhedF_2015__SID532_M	AAHMNKMB	BackhedF_2015	gut	HUMAN	SWE	control	adult	36057174	Yes		TRUE	86570	127117	Healthy	Healthy	7	131685	24619	3447	1475	398	131	133195859	90784843	50362800	36821048	20615245	11653471	131685	350437	133195859	2409	738	8272	35271	0
QinJ_2012__T2D-007	AAIAEGLM	QinJ_2012	gut	HUMAN	CHN	T2D	adult	31421462	Yes	33	FALSE	50672	77388	diabetes_type2	disease	4	93609	14711	2329	1207	424	149	95238106	66060578	42349187	34596746	22392689	12908874	93609	289305	95238106	3262	728	3639	21035	0
SRR6474304	AAJFCIME	ChengpingW_2017	gut	HUMAN	CHN	control	adult	6492712	Yes	56	FALSE	59838	81525	Healthy	Healthy	7	147445	16754	1986	734	236	105	104953415	58494184	29976132	21516530	14105086	9510844	147445	332202	104953415	1354	418	11548	49737	0
ERR589599	AAJGCMIP	Zhang_2015	oral	HUMAN	CHN			35347773	Yes		NA	143414	219942			4	300951	48133	6605	2487	593	211	265588526	171912983	91215644	63092542	34896628	22035965	300951	835248	265588526	2068	632	20079	82794	0
ZeeviD_2015__PNP_Main_16	AAJHJGAM	ZeeviD_2015	gut	HUMAN	ISR	control	adult	57126940	Yes		TRUE	99946	156499	Healthy	Healthy	7	142230	31712	4312	1795	563	196	176863002	120941094	68735322	51537493	33048772	20353211	142230	516362	176863002	2518	755	10017	45250	0
HMP_2012__SRS047335	AAJMLCJN	HMP_2012	vaginal	HUMAN	USA	control	adult	7736627	Yes	26	TRUE	3403	5401	Healthy	Healthy	4	7179	418	155	85	47	23	6602477	4957146	4383657	3907499	3334694	2522283	7179	254142	6602477	25593	1006	46	413	0
BritoIL_2016__W2.49.ST	AAJNDGAM	BritoIL_2016	gut	HUMAN	FJI	control	adult	113712952	No	49	TRUE	109477	155979	Healthy	Healthy	7	335015	29631	3461	1299	385	150	206654241	100124428	50428528	35666531	21941422	13893697	335015	356344	206654241	925	354	32963	130852	0
SRS144707	AAJOPDOP	HMP2	oral	HUMAN	USA	control	adult	3383503	Yes		TRUE	76417	104622	Healthy	Healthy	4	202792	21971	2440	958	261	92	135444987	72228988	35206755	25219212	14681112	8897262	202792	701377	135444987	1173	403	17807	70817	0
HSM7J4ON	AAJPAEJD	iHMP_IBD	gut	HUMAN	USA	Crohn's Disease	school_age	NA	Yes	16	FALSE	22704	34417	Crohn's Disease	disease	7	32755	5519	1019	641	302	128	42764915	33172867	24748766	22132306	16863542	10793145	32755	283642	42764915	11719	1199	572	4517	0
XieH_2016__YSZC12003_35698	AAJPEGFP	XieH_2016	gut	HUMAN	GBR	control	senior	73413078	Yes	69	TRUE	150725	274651	Healthy	Healthy	7	242056	48489	8323	3868	1330	549	316715547	242014342	161807252	130934237	92420408	65630147	242056	1267464	316715547	5388	1093	7659	44202	0
ZeeviD_2015__PNP_Main_349	AAKELECK	ZeeviD_2015	gut	HUMAN	ISR	control	adult	30275316	Yes		TRUE	107122	174738	Healthy	Healthy	7	156653	37789	5214	2167	650	215	200231653	139413206	76843130	55851044	32930822	18208566	156653	508351	200231653	2573	798	11874	49888	0
SRR5242443	AAKHIOCO	MGYS00003578	aquatic	ENV				NA			NA	71105	83766			1	68582	14007	1100	379	80	12	69165505	35594555	12408184	7473543	3045001	902526	68582	205906	69165505	1051	602	13021	36361	0
SchirmerM_2016__G88929	AALBKNNM	SchirmerM_2016	gut	HUMAN	NLD	control	adult	30503133	Yes	47	TRUE	88783	110364	Healthy	Healthy	7	398027	22331	1830	548	89	9	153639866	55910705	18637287	9896281	3247210	603285	398027	85558	153639866	584	283	50461	149552	0
ZeeviD_2015__PNP_Main_329	AALGBLAJ	ZeeviD_2015	gut	HUMAN	ISR	control	adult	25199118	Yes		TRUE	110759	182452	Healthy	Healthy	7	155491	38450	5870	2533	701	213	208379039	147865466	85227258	62116119	34406082	17867819	155491	399272	208379039	2903	839	10939	47651	0
ERR589682	AALPAAPG	Zhang_2015	oral	HUMAN	CHN	rheumatoid_arthritis	adult	30690896	Yes	37	FALSE	104089	165862	rheumatoid arthritis	disease	4	265813	42044	5246	1751	347	109	211125566	137169029	63583543	39834694	19496502	11399798	265813	657495	211125566	1981	621	19170	69175	0
HMP_2012__SRS048791	AALPKGDK	HMP_2012	oral	HUMAN	USA	control	adult	70748542	Yes	27	TRUE	88767	138124	Healthy	Healthy	4	236885	29752	4917	1946	417	99	181501503	111939409	61764992	41229070	18531208	7812112	236885	204838	181501503	1994	486	14449	65614	0
HanniganGD_2017__MG100153	AAMBIMFG	HanniganGD_2017	gut	HUMAN	CAN	control	adult	10217384	Yes		TRUE	52800	62332	Healthy	Healthy	7	852145	10701	444	183	45	9	142297658	22553706	5787455	3998077	1868814	656784	852145	89411	142297658	229	151	132605	340885	0
ZeeviD_2015__PNP_Main_152	AAMDFGDD	ZeeviD_2015	gut	HUMAN	ISR	control	adult	21106556	Yes		TRUE	102027	155042	Healthy	Healthy	7	156987	32989	4045	1646	452	148	174683422	112360632	57493128	41108373	23172291	12857099	156987	355737	174683422	1903	668	14364	56131	0
LiSS_2016__FAT_014-22-2-0	AAMFMHPO	LiSS_2016	gut	HUMAN	NLD	FMT	adult	39493533	Yes		FALSE	120888	209770	FMT	disease	7	229159	39347	7082	3121	888	301	246603507	174835324	110326975	82997876	49279849	29341083	229159	659240	246603507	3596	788	10156	50785	0
KosticAD_2015__PRJNA231909.3108107	AAMGICME	KosticAD_2015	gut	HUMAN	FIN	T1D	child	20026872	Yes	2	FALSE	52023	68392	diabetes_type1	disease	7	136463	11320	1045	554	283	128	88257190	43948707	25574545	22236515	17911619	12262435	136463	396123	88257190	988	362	11501	51775	0
ZeeviD_2015__PNP_Main_645	AAMKINAC	ZeeviD_2015	gut	HUMAN	ISR	control	adult	43183000	Yes		TRUE	86347	138302	Healthy	Healthy	7	101005	26955	4248	1991	706	271	156584424	118893629	74177226	58748812	39217674	24334067	101005	325777	156584424	4240	1049	5143	25534	0
SchirmerM_2016__G88784	AAMNLIID	SchirmerM_2016	gut	HUMAN	NLD	control	adult	28535696	Yes	53	TRUE	94206	124614	Healthy	Healthy	7	383728	21379	2709	927	170	39	164944969	66050584	30415220	18055719	6987157	2636122	383728	131041	164944969	636	292	42422	143905	0
QinJ_2012__T2D-052	AANCOFCN	QinJ_2012	gut	HUMAN	CHN	T2D	senior	59600380	Yes	71	FALSE	62649	105470	diabetes_type2	disease	4	77081	17535	3300	1757	738	284	119909142	96865904	68569746	57859042	41845692	26113728	77081	310620	119909142	8790	1485	1981	11795	0
ESM5MEBA_P	AANDDDEO	iHMP_IBD	gut	HUMAN	USA	Crohn's Disease	child	NA	Yes	8	FALSE	17927	20390	Crohn's Disease	disease	7	51843	3552	289	127	66	39	29215304	12128841	6149132	5087428	4167840	3218076	51843	259939	29215304	681	331	6619	22782	0
SchirmerM_2016__G88894	AANDJMBK	SchirmerM_2016	gut	HUMAN	NLD	control	adult	31364374	Yes	27	TRUE	98280	127154	Healthy	Healthy	7	458993	26331	1862	486	51	13	177583269	61807205	17714606	8451038	2404130	1076589	458993	120299	177583269	577	286	62880	177079	0
HMP_2012__SRS018575	AANEPNDC	HMP_2012	gut	HUMAN	USA	control	school_age	96622062	Yes	19	TRUE	53090	81157	Healthy	Healthy	7	138343	9095	1488	898	457	274	105009118	61754856	48102556	43959534	36998768	30378791	138343	473021	105009118	2498	409	2779	37815	0
ZeeviD_2015__PNP_Main_558	AANLAHMB	ZeeviD_2015	gut	HUMAN	ISR	control	adult	21380996	Yes		TRUE	89008	138717	Healthy	Healthy	7	109906	27509	4227	1891	629	240	157982968	115537301	70199976	54216321	35049780	21651489	109906	384813	157982968	3560	914	6320	30599	0
CM_madagascar__A23_01_1FE	AANPDBAG	CM_madagascar	gut	HUMAN	MDG	Healthy	adult	53132114	No	40	FALSE	74520	91241	Healthy	Healthy	7	180618	17440	1542	570	184	56	107927538	50741268	21289424	14662800	8822118	4196743	180618	185021	107927538	877	343	20886	73752	0
BackhedF_2015__SID566_B	AANPNANE	BackhedF_2015	gut	HUMAN	SWE	control	newborn	1371548	Yes		TRUE	2171	5586	Healthy	Healthy	3	29565	871	12	1	0	0	6722540	1510716	81022	10311	0	0	29565	10311	6722540	455	218	3793	9549	0
CosteaPI_2017__SID713A028-11-0-0	AAOEBMIN	CosteaPI_2017	gut	HUMAN	KAZ	control	adult	65019084	Yes	54	TRUE	169729	272813	Healthy	Healthy	7	383569	52528	7226	3002	886	367	322719005	200027852	113596241	84515782	53169376	35318259	383569	379397	322719005	1892	555	23642	110167	0
SRS143356	AAOIDEDK	HMP2	oral	HUMAN	USA	control	adult	3660592	Yes		TRUE	10498	11906	Healthy	Healthy	4	35025	2801	279	63	4	0	17641982	7571185	2417191	955670	142793	0	35025	45757	17641982	641	285	4376	15886	0
HSM6XRSN	AAOKKLJD	iHMP_IBD	gut	HUMAN	USA	Crohn's Disease	school_age	NA	Yes	15	FALSE	116	116	Crohn's Disease	disease	2	1178	5	0	0	0	0	312409	5870	0	0	0	0	1178	1548	312409	265	227	419	739	0
SchirmerM_2016__G88870	AAOMBEPB	SchirmerM_2016	gut	HUMAN	NLD	control	adult	28884005	Yes	36	TRUE	79908	114956	Healthy	Healthy	7	282605	24653	2886	1058	245	76	149491469	77452779	36484547	23879663	11887347	6165785	282605	177767	149491469	1087	376	22056	83936	0
HanniganGD_2017__MG100206	AAPDEPKJ	HanniganGD_2017	gut	HUMAN	CAN	adenoma	adult	6342570	Yes		FALSE	37467	42224	adenoma	disease	7	628670	6861	261	139	49	13	101069814	15238927	4406188	3585000	2109759	901020	628670	107866	101069814	209	150	107189	262592	0
VatanenT_2016__G80596	AAPIMIJK	VatanenT_2016	gut	HUMAN	FIN	otitis	newborn	8697758	Yes	0	FALSE	24918	31718	otitis	disease	7	59421	5588	825	364	138	40	41438752	22241476	13328226	10134193	6662468	3205533	59421	197213	41438752	1247	394	4223	20754	0
MSM5LLI2_P	AAPMIKLG	iHMP_IBD	gut	HUMAN	USA	Crohn's Disease	adult	NA	Yes	30	FALSE	43482	66165	Crohn's Disease	disease	7	86759	10858	1365	847	438	229	82840623	54601160	37466933	33886549	27223351	19814195	86759	309452	82840623	2900	609	2437	20613	0
LiJ_2017__H3M514143	ABAGMMBF	LiJ_2017	gut	HUMAN	CHN	hypertension	adult	43467092	Yes		FALSE	108748	164886	hypertension	disease	7	256468	33200	4122	1656	383	89	195076336	107718371	52784300	35844981	16778221	6889522	256468	278653	195076336	1276	475	24142	91766	0
SRR6474274	ABAJBLOE	ChengpingW_2017	gut	HUMAN	CHN	control	adult	15257033	Yes	43	FALSE	120073	179195	Healthy	Healthy	7	251479	36354	4971	1876	552	242	218123269	140054443	77917736	56810044	37213436	26586385	251479	559777	218123269	2179	580	14775	67836	0
Bengtsson-PalmeJ_2015__TRAVELRES24	ABALIHIO	Bengtsson-PalmeJ_2015	gut	HUMAN	SWE	control	adult	155502422	Yes	24	TRUE	139353	253719	Healthy	Healthy	7	282715	39647	7156	3685	1510	688	306860936	218569576	155158971	131228122	97764941	68886489	282715	447410	306860936	5246	773	6819	52876	0
HMP_2012__SRS023850	ABBCGBPC	HMP_2012	vaginal	HUMAN	USA	control	adult	809718	Yes	29	TRUE	3203	3272	Healthy	Healthy	4	12691	712	22	3	0	0	5028646	1491397	166816	37472	0	0	12691	15464	5028646	445	270	2380	6126	0
VogtmannE_2016__MMRS12272136ST-27-0-0	ABBCIPOP	VogtmannE_2016	gut	HUMAN	USA	CRC	adult	67377964	Yes	51	FALSE	136288	233484	colorectal cancer	disease	7	260236	42803	7821	3664	1102	373	277223881	194375122	125593426	96619458	58090204	33224404	260236	382324	277223881	3630	757	10896	58431	0
MSMB4LZZ	ABBEGONJ	iHMP_IBD	gut	HUMAN	USA	control	adult	NA	Yes	23	TRUE	66004	91025	Healthy	Healthy	7	200477	18002	1991	917	290	95	126010887	60172314	31362736	23999430	14545319	7930615	200477	229034	126010887	904	370	20987	79048	0
HSM7J4HY	ABBFDMAB	iHMP_IBD	gut	HUMAN	USA	control	child	NA	Yes	11	TRUE	38055	62485	Healthy	Healthy	7	79702	10328	2112	957	351	136	79632414	55221359	38505068	30400637	20865313	13369492	79702	378581	79632414	4440	668	2392	15893	0
Bengtsson-PalmeJ_2015__TRAVELRES54	ABBFKFPK	Bengtsson-PalmeJ_2015	gut	HUMAN	SWE	control	adult	163268324	Yes	24	TRUE	153765	288619	Healthy	Healthy	7	258291	37258	8608	4685	1927	885	339020281	257044697	200835487	173225543	130334827	93818146	258291	619114	339020281	10946	1071	4330	34571	0
OGCG01	ABBGGKGL	MGYS00002329	aquatic	ENV				NA			NA	101356	134633			1	62460	31446	4638	1809	470	127	136425098	114891197	61624376	42207285	22249578	10527621	62460	209596	136425098	4041	1442	6109	20912	0
VatanenT_2016__G78625	ABBGJGLM	VatanenT_2016	gut	HUMAN	EST	control	newborn	22268304	Yes	1	TRUE	45139	66313	Healthy	Healthy	7	128193	11929	2161	822	217	85	82409543	50135957	29815961	20576511	11525087	6929834	128193	186126	82409543	2140	429	5723	30701	0
YuJ_2015__SZAXPI003431-1	ABBHGIDG	YuJ_2015	gut	HUMAN	CHN	CRC	senior	45637278	Yes		FALSE	79258	141515	colorectal cancer	disease	4	117041	19084	3895	2243	1110	503	168503547	133215114	103680651	92186667	74273019	52728196	117041	760366	168503547	15907	1408	1608	13283	0
ZeeviD_2015__PNP_Main_331	ABBLLCFH	ZeeviD_2015	gut	HUMAN	ISR	control	adult	30298154	Yes		TRUE	133552	214312	Healthy	Healthy	7	189402	42770	5825	2244	668	303	237353959	163142988	92088344	67319369	43642734	30852977	189402	587268	237353959	2565	765	13421	59878	0
NielsenHB_2014__MH0068	ABBPNAIL	NielsenHB_2014	gut	HUMAN	DNK	control	adult	43864016	Yes	54	TRUE	50904	67282	Healthy	Healthy	7	112673	12764	1692	837	270	79	85528031	48073153	27806441	21864226	13012621	6426065	112673	204080	85528031	1373	453	8208	37671	0
VatanenT_2016__G80457	ABCBEHCL	VatanenT_2016	gut	HUMAN	EST	control	newborn	15552292	Yes	0	TRUE	19577	31237	Healthy	Healthy	4	24755	5133	1744	789	163	51	37748508	33086029	25049633	18335003	8915779	5092337	24755	270900	37748508	9419	3221	845	2554	0
OFQR01	ABDIHDEA	MGYS00002321	aquatic-sediment	ENV				NA			NA	18934	22004			4	18380	5577	460	127	15	2	22331672	13743040	4414023	2129225	516959	108502	18380	57371	22331672	1391	748	3370	9093	0
CSM7KOJW	ABDKMGLP	iHMP_IBD	gut	HUMAN	USA	ulcerative colitis	adult	NA	Yes	50	FALSE	30357	46855	ulcerative colitis	disease	7	69776	6124	1184	598	261	157	62371307	40941522	31089567	27040650	21894172	18307520	69776	497146	62371307	4926	493	1204	14870	0
PSM6XBUM	ABDMCDLO	iHMP_IBD	gut	HUMAN	USA	Crohn's Disease	child	NA	Yes	10	FALSE	53567	84586	Crohn's Disease	disease	7	107810	16746	2904	1222	406	156	106188666	73986718	46045815	34492620	22183734	13494435	107810	300978	106188666	3343	707	4633	23514	0
SchirmerM_2016__G88776	ABEANDGP	SchirmerM_2016	gut	HUMAN	NLD	control	adult	30331567	Yes	25	TRUE	97645	125286	Healthy	Healthy	7	392779	27103	1853	561	98	16	166767419	64847823	19264390	10551143	3736542	1029757	392779	87889	166767419	657	304	50286	147664	0
HSMA33KQ	ABEBBMDM	iHMP_IBD	gut	HUMAN	USA	Crohn's Disease	school_age	NA	Yes	12	FALSE	29564	39771	Crohn's Disease	disease	7	37923	5703	1022	590	242	76	45107826	29825041	21159309	18152772	12690983	7069329	37923	295891	45107826	3572	645	1355	10797	0
ZeeviD_2015__PNP_Main_235	ABEGCHHN	ZeeviD_2015	gut	HUMAN	ISR	control	adult	34004070	Yes		TRUE	103788	176120	Healthy	Healthy	7	125368	37771	5821	2371	667	232	196310968	150272063	86262077	62624313	37014063	21932620	125368	436356	196310968	3678	1077	8603	34841	0
SRS018826	ABEGFAEP	HMP2	oral	HUMAN	USA	control	adult	14471857	Yes		TRUE	180596	282819	Healthy	Healthy	4	483186	62670	7778	3056	793	249	360265306	210537588	106103039	73771105	39880988	21554516	483186	613044	360265306	1493	481	37569	151009	0
BackhedF_2015__SID567_M	ABEKNHBO	BackhedF_2015	gut	HUMAN	SWE	control	adult	43732196	Yes		TRUE	65035	107668	Healthy	Healthy	7	99625	15320	2765	1522	770	388	130059938	98874074	74956064	66397705	54644343	40901183	99625	501550	130059938	11414	1079	1395	14040	0
BackhedF_2015__SID263_4M	ABELBDIE	BackhedF_2015	gut	HUMAN	SWE	control	newborn	41776172	Yes		TRUE	45344	68323	Healthy	Healthy	7	41164	10553	2687	1419	456	149	77373045	64884010	48896642	39875329	24869615	14444549	41164	533621	77373045	10901	2035	1306	5639	0
XieH_2016__YSZC12003_36119	ABEODMGP	XieH_2016	gut	HUMAN	GBR	control	senior	74692310	Yes	77	TRUE	129120	214171	Healthy	Healthy	7	237577	32297	5473	2824	1189	489	249731544	173079300	121727943	103326310	77835565	53290149	237577	1222622	249731544	4443	711	6140	49288	0
SRR5808821	ABFEGMHE	MGYS00003654	aquatic-sediment	ENV				NA			NA	191648	196684			1	210359	39700	109	4	0	0	171502420	57692452	693077	47901	0	0	210359	14319	171502420	801	618	71299	132767	0
FerrettiP_2018__CA_C10002MS2015SA_t0M15	ABFJBBCB	FerrettiP_2018	oral	HUMAN	ITA	control	adult	43656801	Yes		TRUE	52499	83416	Healthy	Healthy	4	139067	19752	3163	1130	208	49	112689812	70674820	37508349	23439653	9886332	4454529	139067	239695	112689812	1992	530	9372	39153	0
NielsenHB_2014__V1_CD25_0	ABFKMFBH	NielsenHB_2014	gut	HUMAN	ESP	IBD	adult	57684444	Yes	41	FALSE	57772	97787	IBD	disease	7	80492	15890	3444	1769	681	285	118025248	93911389	68417505	56749797	40012909	26168904	80492	442799	118025248	8776	1438	2012	11370	0
VatanenT_2016__G80379	ABFMKIMJ	VatanenT_2016	gut	HUMAN	EST	control	newborn	30128762	Yes	1	TRUE	40516	48696	Healthy	Healthy	7	440326	8424	1437	497	51	4	88222532	28287810	14714796	8140096	1714260	229729	440326	61968	88222532	389	101	35772	149538	0
SchirmerM_2016__G88724	ABGGNHMJ	SchirmerM_2016	gut	HUMAN	NLD	control	adult	20515193	Yes	20	TRUE	95224	118346	Healthy	Healthy	7	381856	21753	1627	426	76	11	151364819	53034002	15953846	7841655	2848565	707593	381856	74743	151364819	569	284	52712	151414	0
HMP_2012__SRS014683	ABGHCCEI	HMP_2012	gut	HUMAN	USA	control	adult	88986726	Yes	23	TRUE	86269	132819	Healthy	Healthy	7	203630	20275	3235	1733	721	294	166023747	100702234	68919120	58544541	42972411	28103741	203630	529694	166023747	2168	468	7734	56494	0
G80148	ABGLJNHA	Yassour_2016	gut	HUMAN	FIN	antibiotics	child	NA	Yes	1.18356	FALSE	46020	64361	antibiotics	disease	7	104400	13137	1915	850	254	91	84719305	50918945	29462779	22155004	12935653	7338167	104400	186132	84719305	1762	496	6558	31618	0
ERZ477576	ABHDMMNP	MGYS00002008	aquatic	ENV				NA			NA	198971	246509			1	1092543	39645	2915	853	142	21	430801718	94741036	29653811	15759426	5337603	1357428	1092543	138181	430801718	380	258	260417	612424	0
HMP_2012__SRS048411	ABHGEEBA	HMP_2012	oral	HUMAN	USA	control	adult	97578525	Yes	22	TRUE	93659	147423	Healthy	Healthy	4	240221	33086	4860	1830	429	124	188817326	118101493	62136146	41204055	20632598	10291070	240221	216809	188817326	1926	540	15736	65772	0
ZeeviD_2015__PNP_Main_309	ABHGNIBF	ZeeviD_2015	gut	HUMAN	ISR	control	adult	27444634	Yes		TRUE	119178	175896	Healthy	Healthy	7	181149	35984	3797	1598	527	210	196288479	121962684	63545968	48475794	32280560	21352138	181149	428546	196288479	1659	649	17087	67766	0
CosteaPI_2017__SID713B032-11-90-0	ABHLEDBI	CosteaPI_2017	gut	HUMAN	KAZ	control	adult	95880365	Yes	40	TRUE	193658	335049	Healthy	Healthy	7	360231	62384	9994	4701	1576	589	388777367	274260779	173220855	136655864	89263985	55231219	360231	487158	388777367	3412	786	15170	81976	0
ESM718TK	ABHPAOFF	iHMP_IBD	gut	HUMAN	USA	Crohn's Disease	school_age	NA	Yes	15	FALSE	103	104	Crohn's Disease	disease	2	1466	0	0	0	0	0	339138	0	0	0	0	0	1466	780	339138	260	217	496	855	0
SRS104384	ABICCBEI	HMP2	oral	HUMAN	USA	control	adult	93627704	Yes		TRUE	103004	178245	Healthy	Healthy	4	199423	37389	6262	2486	734	265	217734547	160842464	97192767	71317060	45201116	29262147	199423	744910	217734547	3732	932	8971	39936	0
NielsenHB_2014__MH0089	ABIHHMOP	NielsenHB_2014	gut	HUMAN	DNK	control	adult	58781294	Yes	55	TRUE	85539	127304	Healthy	Healthy	7	155020	24727	3634	1660	528	195	152807151	102980199	62578260	49070983	31998869	20573436	155020	415103	152807151	2661	684	7510	38892	0
KarlssonFH_2013__S547	ABIJPCKO	KarlssonFH_2013	gut	HUMAN	SWE	IGT	senior	41104258	Yes	70	FALSE	133174	225333	impaired glucose tolerance	disease	7	306630	40599	6778	3130	899	289	272131120	172673232	107966418	82475357	48686749	27817321	306630	619534	272131120	2302	553	15352	83740	0
ChengpingW_2017__AS103raw	ABIKFIOJ	ChengpingW_2017	gut	HUMAN	CHN	AS	adult	35753110	Yes	52	FALSE	62631	95685	ankylosing spondylitis	disease	7	122422	17675	2737	1369	521	185	118181742	81235612	52435679	42981386	29974595	18462989	122422	772700	118181742	3264	693	4410	26616	0
ZeeviD_2015__PNP_Main_566	ABINLPKD	ZeeviD_2015	gut	HUMAN	ISR	control	adult	26403704	Yes		TRUE	85552	135404	Healthy	Healthy	7	101914	26432	4365	1750	573	252	153412105	114381993	70804141	52772997	35316325	23988278	101914	633308	153412105	3979	977	5694	27117	0
NielsenHB_2014__MH0098	ABJEGAPF	NielsenHB_2014	gut	HUMAN	DNK	control	adult	75593728	Yes	55	TRUE	104214	158705	Healthy	Healthy	7	195584	29274	4877	2262	707	231	188313111	126086105	78734825	60720000	37358662	20973204	195584	503308	188313111	2823	656	9054	48194	0
HMP_2012__SRS024649	ABJIBHNL	HMP_2012	oral	HUMAN	USA	control	adult	57276236	Yes	23	TRUE	106713	156539	Healthy	Healthy	4	272019	32656	4120	1734	455	132	197971526	113842876	59449354	43070727	23691747	12785659	272019	699458	197971526	1465	450	20278	86143	0
VatanenT_2016__G78542	ABJIEHDP	VatanenT_2016	gut	HUMAN	RUS	control	newborn	35234946	Yes	1	TRUE	31667	35527	Healthy	Healthy	7	908233	4781	210	34	0	0	110103865	9144063	1613928	444931	0	0	908233	19816	110103865	102	83	183607	461534	0
HMP_2012__SRS016086	ABJIGBGP	HMP_2012	oral	HUMAN	USA	control	adult	75244502	Yes	21	TRUE	70179	107611	Healthy	Healthy	4	147030	24184	3632	1309	318	99	134321802	91418021	49708598	33820077	18902815	11382606	147030	763763	134321802	2583	686	8583	35523	0
LiJ_2014__MH0388	ABJLBLPL	LiJ_2014	gut	HUMAN	DNK	control	adult	61789727	Yes		TRUE	112902	189270	Healthy	Healthy	7	193890	33936	6108	2804	969	380	221683177	161875980	106629083	84003534	56439701	35960683	193890	327721	221683177	4403	887	7008	38599	0
MSMA26AP	ABJLOJDL	iHMP_IBD	gut	HUMAN	USA	Crohn's Disease	adult	NA	Yes	19	FALSE	46702	63071	Crohn's Disease	disease	7	116539	13736	1786	697	173	65	84198249	48611710	25153713	17698562	9614773	6008582	116539	570788	84198249	1526	408	8432	37871	0
MSM6J2QB	ABKMLFIL	iHMP_IBD	gut	HUMAN	USA	Crohn's Disease	adult	NA	Yes	24	FALSE	52226	73995	Crohn's Disease	disease	7	124094	13263	1559	819	329	142	95146580	54198720	33395642	28287406	20612172	13933052	124094	550471	95146580	1437	451	7684	39865	0
ERR599165	ABLAODKM	MGYS00002008	aquatic	ENV				NA			NA	246849	290930			1	328475	77235	3811	1187	304	93	335506952	168619015	46205964	28488414	15486858	8341198	328475	329601	335506952	1005	664	76372	181409	0
HMP_2012__SRS054956	ABLCBJOD	HMP_2012	gut	HUMAN	USA	control	school_age	97162215	Yes	18	TRUE	76038	119993	Healthy	Healthy	7	158290	18638	3476	1563	508	215	143415866	93257760	63377220	50044180	34037248	23751799	158290	527901	143415866	3171	561	5584	38235	0
HSM7J4NC	ABLGJOBG	iHMP_IBD	gut	HUMAN	USA	ulcerative colitis	school_age	NA	Yes	15	FALSE	48506	71101	ulcerative colitis	disease	7	115671	13222	1777	821	340	132	92093388	56155480	33690584	27167100	19762936	12339859	115671	298381	92093388	2001	460	5887	33117	0
VogtmannE_2016__MMRS57569834ST-27-0-0	ABLMKMHG	VogtmannE_2016	gut	HUMAN	USA	control	adult	64453684	Yes	58	TRUE	93056	152953	Healthy	Healthy	7	160164	22691	4676	2628	1020	392	180581847	128733340	94549426	80207188	54966873	33559209	160164	475038	180581847	6228	791	3913	30261	0
VatanenT_2016__G78526	ABLPPNDB	VatanenT_2016	gut	HUMAN	FIN	control	newborn	18252778	Yes	1	TRUE	44152	58104	Healthy	Healthy	7	86352	10765	1562	592	196	84	70010886	43686860	25297276	18620824	12721062	8767559	86352	540695	70010886	2110	498	4656	23623	0
CM_cf__CF_TNFC039IS_t2M15	ABMKENCP	CM_cf	airways	HUMAN	ITA		school_age	9976836	Yes	19	NA	14646	22385			4	6988	6988	993	409	107	33	25113379	25113379	13413423	9433615	4897218	2467090	6988	144930	25113379	5684	2252	833	2659	0
VincentC_2016__MM032.1	ABMMCFGN	VincentC_2016	gut	HUMAN	CAN	control	senior	22409914	Yes	78	TRUE	91923	123194	Healthy	Healthy	4	134850	27406	3098	1205	302	78	138780490	84891014	39639524	26673677	13165060	5637461	134850	249880	138780490	1567	626	14817	52031	0
VincentC_2016__MM012.1	ABMNPEDB	VincentC_2016	gut	HUMAN	CAN	control	senior	9791924	Yes	66	TRUE	21342	31667	Healthy	Healthy	4	13366	3220	1355	744	276	94	34394767	29980365	25516269	21195410	14027253	7726928	13366	245505	34394767	16613	4728	432	1413	0
ZeeviD_2015__PNP_Main_384	ABNBAINH	ZeeviD_2015	gut	HUMAN	ISR	control	adult	25659066	Yes		TRUE	111748	162629	Healthy	Healthy	7	151826	34023	3458	1530	586	225	179296657	118867772	62419995	49396199	34891732	22275981	151826	440754	179296657	2003	725	12696	52477	0
HSM6XRTA_P	ABNLKJGF	iHMP_IBD	gut	HUMAN	USA	control	child	NA	Yes	6	TRUE	34518	46310	Healthy	Healthy	7	92946	7594	1345	539	220	96	64002054	35647562	22900105	17308687	12491788	8102533	92946	312421	64002054	1599	361	4674	30482	0
BritoIL_2016__M1.25.SA	ABNONCGM	BritoIL_2016	oral	HUMAN	FJI	control	adult	4804406	No	25	TRUE	4973	8618	Healthy	Healthy	3	57221	1096	29	2	0	0	14716745	2134515	197956	27221	0	0	57221	15706	14716745	290	223	13469	28120	0
HMP2_J15237_M_ST_T0_B0_0120_ZW61YGW-01_BHLVVGADXX	ABODAIFC	iHMP_T2D	gut	HUMAN	USA	IR	adult	NA	Yes	55.86	FALSE	55233	81181	insulin resistance	disease	7	124721	13085	2201	1207	499	198	104765276	66947021	46404515	39372398	28543183	18123995	124721	339454	104765276	2884	470	3811	30329	0
QinN_2014__LD-7	ABONBGPF	QinN_2014	gut	HUMAN	CHN	cirrhosis	adult	66765480	Yes	35	FALSE	56608	78711	cirrhosis	disease	7	132243	15706	2132	910	301	123	99593692	59955628	33754045	25365578	16122242	10002232	132243	241377	99593692	1764	446	7946	38174	0
CSM5FZ3N_P	ABPDMFLB	iHMP_IBD	gut	HUMAN	USA	Crohn's Disease	adult	NA	Yes	43	FALSE	28823	39952	Crohn's Disease	disease	4	70887	5210	899	523	269	120	53560804	31319876	23337606	20809538	16716879	11699054	70887	422191	53560804	2197	397	1995	20560	0
WenC_2017__N244	ABPEPLLC	WenC_2017	gut	HUMAN	CHN	control	adult	279718300	Yes		TRUE	212623	412157	Healthy	Healthy	7	586067	61553	12881	6925	2597	1044	502856393	356775181	262635281	220758878	154323088	100542354	586067	522159	502856393	6095	746	10849	85069	0
BackhedF_2015__SID608_12M	ABPGIBPE	BackhedF_2015	gut	HUMAN	SWE	control	child	32737764	Yes		TRUE	55765	89744	Healthy	Healthy	7	59284	14410	2770	1568	638	241	99048183	80532949	57867544	49431157	34806940	21028785	59284	565289	99048183	9958	1517	1578	9289	0
SRS143851	ABPJODHF	HMP2	oral	HUMAN	USA	control	adult	14935115	Yes		TRUE	41172	49094	Healthy	Healthy	4	144027	11325	648	221	51	6	70905530	26460474	7417658	4533678	1958224	448898	144027	118532	70905530	620	305	22923	65606	0
HSM7J4NM	ABPOCDEK	iHMP_IBD	gut	HUMAN	USA	ulcerative colitis	school_age	NA	Yes	15	FALSE	66558	98986	ulcerative colitis	disease	7	146626	20017	3063	1219	319	106	122934225	76853424	43638177	30856290	17415084	10089962	146626	472597	122934225	2000	527	8905	41625	0
ZeeviD_2015__PNP_Main_675	ACAFPPBB	ZeeviD_2015	gut	HUMAN	ISR	control	adult	20854338	Yes		TRUE	27194	36732	Healthy	Healthy	7	35409	7893	1381	519	114	28	44142509	30519550	17581203	11602833	5699066	2862850	35409	253972	44142509	2868	763	2583	10880	0
ESM7F5AK	ACAONKCK	iHMP_IBD	gut	HUMAN	USA	Crohn's Disease	school_age	NA	Yes	17	FALSE	56143	77282	Crohn's Disease	disease	7	156729	12005	1779	810	287	138	103473422	54137879	34411899	27705559	19678720	14532777	156729	419285	103473422	1177	357	9790	56006	0
NielsenHB_2014__MH0014	ACBACBFB	NielsenHB_2014	gut	HUMAN	DNK	control	adult	56295656	Yes	54	TRUE	89015	125177	Healthy	Healthy	7	201642	29042	4004	1312	186	48	155787891	93405115	43380401	25022159	8666489	4038522	201642	212799	155787891	1638	469	16816	64275	0
ZellerG_2014__CCIS32105356ST-4-0	ACBAKNOD	ZellerG_2014	gut	HUMAN	FRA	adenoma	adult	52824987	Yes	53	FALSE	125125	182109	adenoma	disease	7	399556	32834	4059	1671	552	193	242096474	116574124	62051095	45707620	29126685	16800667	399556	480393	242096474	903	338	37550	157691	0
LiJ_2014__V1.FI35	ACBCEMID	LiJ_2014	gut	HUMAN	ESP	control	adult	65234278	Yes		TRUE	82790	144584	Healthy	Healthy	7	121166	20759	4755	2688	1088	425	170942952	132370413	101792873	87162638	61972730	38797853	121166	615918	170942952	10781	1191	2525	16932	0
NielsenHB_2014__MH0136	ACBEEDFH	NielsenHB_2014	gut	HUMAN	DNK	control	adult	58240556	Yes	65	TRUE	93221	140098	Healthy	Healthy	7	151536	28701	3592	1768	705	275	165654711	117026157	69646243	57089989	40902857	25944272	151536	496445	165654711	2865	811	7178	36734	0
CosteaPI_2017__SID713B037-11-90-0	ACBHLGOM	CosteaPI_2017	gut	HUMAN	KAZ	control	adult	62020549	Yes	55	TRUE	105208	174594	Healthy	Healthy	7	228630	35003	5546	2568	785	208	213432591	141177339	84361369	63607225	36538983	16748709	228630	369354	213432591	2471	638	12083	58962	0
VatanenT_2016__G80613	ACBOPPBJ	VatanenT_2016	gut	HUMAN	RUS	control	newborn	21125006	Yes	1	TRUE	44752	54191	Healthy	Healthy	7	251178	9822	1285	478	52	2	79299984	28883340	13588930	7974730	1688668	118077	251178	62173	79299984	565	260	24571	79085	0
WenC_2017__RA053	ACCADIJK	WenC_2017	gut	HUMAN	CHN	RA	adult	33988146	Yes		FALSE	73828	108084	rheumatoid arthritis	disease	7	319396	20460	2828	1254	395	89	154071336	74750059	41659292	30786918	17592218	7117723	319396	231480	154071336	924	279	22840	106421	0
Bengtsson-PalmeJ_2015__TRAVELRES62	ACCLHCDB	Bengtsson-PalmeJ_2015	gut	HUMAN	SWE	control	adult	178808848	Yes	26	TRUE	169713	317808	Healthy	Healthy	7	323540	45226	9266	4895	1950	881	376656539	275663440	204577637	174131888	129092968	92166392	323540	721658	376656539	7288	871	6563	52562	0
ERR599125	ACCLOIPK	MGYS00002008	aquatic	ENV				NA			NA	194274	227897			1	209290	58230	4572	1541	321	71	246309238	145088232	52335182	31683959	13844884	5370138	209290	201875	246309238	1260	724	38558	105413	0
SchirmerM_2016__G88767	ACCOCBIK	SchirmerM_2016	gut	HUMAN	NLD	control	adult	27216792	Yes	23	TRUE	76753	104881	Healthy	Healthy	7	267007	21528	2278	828	255	91	136954703	67193583	31222135	21490503	12911262	7367148	267007	259692	136954703	957	359	22841	84519	0
HMP_2012__SRS051930	ACDDKMJD	HMP_2012	oral	HUMAN	USA	control	adult	58161965	Yes	26	TRUE	114837	166229	Healthy	Healthy	4	285441	34238	4490	1687	461	144	210158213	118553584	61305106	42067056	23643568	12784880	285441	378279	210158213	1397	446	22751	95454	0
NielsenHB_2014__V1_UC62_0	ACDHAIME	NielsenHB_2014	gut	HUMAN	ESP	control	adult	75085883	Yes	37	TRUE	136294	235476	Healthy	Healthy	7	234634	40216	7574	3858	1420	530	278741827	205831744	141336528	115511710	78048071	47299646	234634	345313	278741827	5287	926	7192	43571	0
NielsenHB_2014__V1_UC6_0	ACDJFGAB	NielsenHB_2014	gut	HUMAN	ESP	control	adult	41187742	Yes	38	TRUE	93159	129901	Healthy	Healthy	7	226629	30199	3155	1180	310	64	164794729	90124548	39500102	26010230	13065089	4598513	226629	215128	164794729	1216	454	23171	81267	0
LouisS_2016__AS66_12	ACDMDIFK	LouisS_2016	gut	HUMAN	DEU	control	adult	25380188	Yes		TRUE	81867	116621	Healthy	Healthy	7	222564	18437	3141	1612	550	199	151247497	86768086	58061503	47295937	31061969	18840125	222564	333131	151247497	1688	405	9662	62964	0
SRS144644	ACDNAGIK	HMP2	oral	HUMAN	USA	control	adult	35230560	Yes		TRUE	75429	128841	Healthy	Healthy	4	159208	25601	4909	2169	597	167	161773965	114352809	72449177	53479375	30085610	15425958	159208	312397	161773965	3658	762	6891	33624	0
YuJ_2015__SZAXPI017466-84	ACDNBOII	YuJ_2015	gut	HUMAN	CHN	CRC	senior	40407172	Yes		FALSE	130572	220617	colorectal cancer	disease	7	261745	39495	7238	3463	1085	345	265323349	183173273	119857883	93617072	56806464	31772626	261745	568740	265323349	3535	707	10305	58438	0
ERR695626	ACDOKHHC	EBI_noname_2	gut	HUMAN	GBR	IBD		8724082	Yes		FALSE	125827	176539	IBD	disease	7	348339	27464	3824	1885	672	244	226781304	114087496	70866574	57348494	38722158	23863107	348339	575019	226781304	1018	360	26774	130542	0
HSM7J4PK	ACEGOACI	iHMP_IBD	gut	HUMAN	USA	ulcerative colitis	child	NA	Yes	11	FALSE	236	664	ulcerative colitis	disease	3	2788	18	0	0	0	0	676987	23814	0	0	0	0	2788	1825	676987	258	219	912	1630	0
SRR585764	ACEIOBLA	Karlsson_2012	gut	HUMAN	SWE	atherosclerosis or control	adult	13259246	Yes		FALSE	80210	103301			7	265616	20796	1662	548	169	61	144353530	57525470	22528937	15042127	9408101	5584831	265616	283745	144353530	666	329	39058	119710	0
ERR589375	ACEJAHFO	Zhang_2015	oral	HUMAN	CHN			26719390	Yes		NA	89392	136008			4	215378	29650	3812	1426	398	128	168838515	104741859	54396407	38103938	22751212	13513859	215378	578441	168838515	1833	555	14320	59858	0
SchirmerM_2016__G89089	ACFCEDCD	SchirmerM_2016	gut	HUMAN	NLD	control	adult	39168184	Yes	20	TRUE	86952	117119	Healthy	Healthy	7	392912	20422	2501	1100	347	111	158118946	70799394	37118485	27493047	16088533	8044637	392912	168651	158118946	753	287	30011	123109	0
Obregon-TitoAJ_2015__NO15	ACFCIHDC	Obregon-TitoAJ_2015	gut	HUMAN	USA	control	adult	42684316	Yes	50	TRUE	130095	182080	Healthy	Healthy	7	454335	33845	3147	1281	356	122	246124437	101384459	45485513	32748194	19091740	10920036	454335	371720	246124437	678	315	60520	201900	0
ChengpingW_2017__AS76raw	ACFEMHDI	ChengpingW_2017	gut	HUMAN	CHN	AS	adult	56210438	Yes	29	FALSE	65344	100112	ankylosing spondylitis	disease	4	121647	15584	2160	1146	555	288	121036749	81235044	56590300	49667976	40533869	31201467	121647	408195	121036749	3506	656	3107	27511	0
OhJ_2014__MET0314	ACFFPPNG	OhJ_2014	skin	HUMAN	USA	control	adult	42988744	Yes		TRUE	15877	23295	Healthy	Healthy	4	2712686	6029	107	21	1	0	218014192	10719370	899323	365220	25465	0	2712686	25465	218014192	78	60	992100	1747534	0
CM_cf__CF_TNFC005IS_t5M16	ACFLMOPD	CM_cf	airways	HUMAN	ITA		adult	9196483	Yes	22	NA	7029	8608			4	2329	2329	175	107	67	33	9756803	9756803	5770422	5318062	4661422	3431665	2329	247455	9756803	20890	2301	77	669	0
VatanenT_2016__G80449	ACFOMHKJ	VatanenT_2016	gut	HUMAN	RUS	control	newborn	25391708	Yes	1	TRUE	51152	65250	Healthy	Healthy	7	252139	12829	1653	742	146	26	91105411	41969218	20896543	14502093	5616980	1685084	252139	90741	91105411	811	290	16826	67348	0
MSM633FF_P	ACFPEFDG	iHMP_IBD	gut	HUMAN	USA	Crohn's Disease	adult	NA	Yes	30	FALSE	25860	29655	Crohn's Disease	disease	7	64288	7372	384	43	1	0	36634234	15968704	2823737	574098	31481	0	64288	31481	36634234	788	347	10027	28421	0
KarlssonFH_2013__S446	ACFPGCJK	KarlssonFH_2013	gut	HUMAN	SWE	T2D	senior	19017376	Yes	68	FALSE	87531	127158	diabetes_type2	disease	7	223785	20910	2878	1180	388	176	159147568	84600029	50437028	38800936	27058631	19674066	223785	453537	159147568	1209	404	16324	79994	0
LeChatelierE_2013__MH0436	ACGGALOJ	LeChatelierE_2013	gut	HUMAN	DNK	control	adult	102315606	Yes		TRUE	152625	253527	Healthy	Healthy	7	307211	49580	8133	3669	1077	324	301550939	206346024	125437257	94598548	55189168	29515065	307211	410428	301550939	2891	705	14904	73357	0
VatanenT_2016__G80620	ACGHFLDO	VatanenT_2016	gut	HUMAN	FIN	control	newborn	9868550	Yes	0	TRUE	26436	34113	Healthy	Healthy	4	49952	6702	783	352	133	60	41826969	25371038	14382253	11461305	8094382	5506510	49952	261176	41826969	1708	534	3221	15075	0
HMP2_J09105_M_ST_T0_B0_0120_ZM7JY3G-07_H7FHFBGXX	ACGJJKHB	iHMP_T2D	gut	HUMAN	USA	IR	adult	NA	Yes	60.18	FALSE	82134	93383	insulin resistance	disease	7	270018	14850	1072	453	108	15	119396614	38097426	13681412	9528030	4138158	975453	270018	127206	119396614	425	266	49645	142639	0
ERZ477585	ACGPMGHP	MGYS00002011	terrestrial-soil	ENV				NA			NA	209144	215922			1	732421	7196	4	0	0	0	304201340	9647052	22265	0	0	0	732421	6005	304201340	404	358	302606	502419	0
SRS020402	ACHIEDEA	HMP2	oral	HUMAN	USA	control	adult	2455439	Yes		TRUE	9694	10094	Healthy	Healthy	4	57666	1170	100	17	0	0	20073127	2680176	784395	230563	0	0	57666	18947	20073127	326	248	16946	34818	0
CM_cf__CF_TNFC002IS_t3M15	ACHODJPF	CM_cf	airways	HUMAN	ITA		adult	2848550	Yes	37	NA	6208	6534			4	3233	3233	134	13	0	0	6595856	6595856	959241	172627	0	0	3233	19993	6595856	2145	1431	899	1848	0
PSMA264Q	ACIKGOKI	iHMP_IBD	gut	HUMAN	USA	ulcerative colitis	school_age	NA	Yes	16	FALSE	30636	43120	ulcerative colitis	disease	7	66841	8673	1286	521	191	72	57029629	36110927	21160324	15905636	10814335	6661385	66841	343126	57029629	2287	517	3521	18206	0
ZellerG_2014__CCMD64503764ST-21-0	ACJGKDOI	ZellerG_2014	gut	HUMAN	DEU	CRC	senior	73836742	Yes	66	FALSE	108300	200903	colorectal cancer	disease	7	171116	28839	6441	3427	1314	582	237052779	184175709	139278472	118092533	85650677	60395267	171116	779022	237052779	9908	1246	3471	23112	0
HMP2_J16509_M_ST_T0_B0_0120_ZOZOW1T-64_C93B2ANXX	ACJLGJDJ	iHMP_T2D	gut	HUMAN	USA	IS	adult	NA	Yes	59.48	FALSE	118706	199793	Healthy	Healthy	7	284554	34150	6178	2955	1022	420	252130780	170319929	114675313	92493665	63110846	42139807	284554	652611	252130780	3529	568	8893	59126	0
LiSS_2016__FAT_012-22-84-0	ACJOHKKI	LiSS_2016	gut	HUMAN	NLD	FMT	adult	59885075	Yes		FALSE	95368	158942	FMT	disease	7	190078	28671	5402	2335	675	212	186963885	128218138	80952961	59618713	34628248	18610617	190078	304369	186963885	3302	671	8501	43481	0
WenC_2017__RA069	ACKAIFEF	WenC_2017	gut	HUMAN	CHN	RA	adult	26148242	Yes		FALSE	138701	208254	rheumatoid arthritis	disease	7	551597	44375	6082	2286	463	69	281746638	145593880	71775997	45434327	17955151	4896247	551597	231067	281746638	1092	305	39856	171156	0
ERZ808028	ACKEKKIE	MGYS00005087	mouse	NON-HUMAN-HOST				NA			NA	128770	168547			4	85435	36397	4769	2151	696	288	176593051	142932049	82242731	64287074	41991421	28078198	85435	356696	176593051	4104	1273	6111	27068	0
CM_periimplantitis__SP_302SPI_T016	ACLBJCGD	CM_periimplantitis	oral	HUMAN	ITA		adult	514183	Yes		NA	2300	2315			4	11585	525	3	0	0	0	4091798	822036	19852	0	0	0	11585	7495	4091798	359	247	2756	6306	0
LiJ_2017__nHM512806	ACLICOII	LiJ_2017	gut	HUMAN	CHN	control	adult	44620270	Yes		TRUE	57840	97254	Healthy	Healthy	7	108434	15182	3049	1657	638	261	121993107	85936791	62522110	52837097	36846228	23709846	108434	317819	121993107	5586	746	2761	21662	0
SRR3989181	ACLIOHOA	MGYS00003349	aquatic	ENV				NA			NA	3380	3409			7	2763	1276	28	5	0	0	3481217	2420579	224735	72043	0	0	2763	16319	3481217	1460	907	712	1476	0
SRR8114062	ACLMMPJK	Heintz-Buschart_2016	oral	HUMAN	LUX	control	school_age	5297532	Yes	16	TRUE	82329	107823	Healthy	Healthy	4	285782	24176	1450	443	141	63	155078499	60985709	20153185	13411064	8873329	6271871	285782	308725	155078499	676	339	44607	128719	0
NielsenHB_2014__O2_UC3_2	ACMAHIAI	NielsenHB_2014	gut	HUMAN	ESP	IBD	adult	55608090	Yes	41	FALSE	105234	165228	IBD	disease	7	195031	35095	5752	2320	566	140	194668773	134301648	76216182	52476684	26367031	12075524	195031	347330	194668773	2730	734	11570	48828	0
BritoIL_2016__WL.17.SA	ACMBPFFN	BritoIL_2016	oral	HUMAN	FJI	control	school_age	11039430	No	17	TRUE	31568	39851	Healthy	Healthy	4	173164	5365	564	254	63	9	65908736	15817836	7359437	5250304	2391899	621223	173164	99339	65908736	393	261	36277	88957	0
ERR589466	ACMDAJCO	Zhang_2015	oral	HUMAN	CHN	rheumatoid_arthritis	adult	18036957	Yes	36	FALSE	64434	93866	rheumatoid arthritis	disease	4	199233	22758	2408	881	185	45	125672002	67597315	29824991	19367727	9049269	4321196	199233	332623	125672002	1170	447	18350	64166	0
IjazUZ_2017__S146_a_WGS	ACMLFBLP	IjazUZ_2017	gut	HUMAN	GBR		school_age	4600515	Yes	13	FALSE	70678	100602			7	94520	19918	2739	1105	308	131	111917847	73769920	40886331	29686359	17860154	11928488	94520	329165	111917847	2228	706	7415	32156	0
LiJ_2014__MH0328	ACMMBJPN	LiJ_2014	gut	HUMAN	DNK	control	adult	56379080	Yes		TRUE	131914	211848	Healthy	Healthy	7	227630	39404	6566	2995	1026	374	248821094	177834213	113199202	88664854	58885919	36065526	227630	475242	248821094	3701	818	9185	49127	0
OLHK01	ACMMOLJE	MGYS00002420	aquatic	ENV				NA			NA	45445	53648			1	27533	13464	1570	549	121	48	53639722	43591992	20371817	13432281	7148543	4705281	27533	386530	53639722	3058	1237	3241	10436	0
ZeeviD_2015__PNP_Main_83	ACMOBKEH	ZeeviD_2015	gut	HUMAN	ISR	control	adult	33192198	Yes		TRUE	122831	197090	Healthy	Healthy	7	164790	37396	4853	2186	758	313	212610141	148206695	86338641	68108074	46463868	31184626	164790	581917	212610141	2723	792	10408	50080	0
HMP_2012__SRS015797	ACNEDIPN	HMP_2012	oral	HUMAN	USA	control	adult	105532992	Yes	21	TRUE	81433	130773	Healthy	Healthy	4	157896	28135	4898	1780	473	190	161238212	116856574	67903357	46614011	27439816	17730537	157896	410157	161238212	3453	846	7977	32567	0
HMP_2012__SRS015190	ACNKECFE	HMP_2012	gut	HUMAN	USA	control	adult	130411120	Yes	23	TRUE	87137	125728	Healthy	Healthy	7	161215	20294	3646	1679	589	247	148884298	98502160	65104353	51600680	34926687	22811851	161215	625926	148884298	3174	573	6015	38036	0
SRS015128	ACNKPJJN	HMP2	oral	HUMAN	USA	control	adult	7166430	Yes		TRUE	92746	132976	Healthy	Healthy	4	233069	30426	3450	1246	280	88	166845977	97448099	44960591	29977603	15700716	9248215	233069	362556	166845977	1495	462	18885	72323	0
SRS148877	ACODCOHA	HMP2	oral	HUMAN	USA	control	adult	24913211	Yes		TRUE	61373	99131	Healthy	Healthy	4	120265	20377	3114	1331	445	167	123078634	88377047	53635554	41408874	28000170	18397027	120265	500692	123078634	3422	827	5037	24706	0
ERR599139	ACOJONDH	MGYS00002008	aquatic	ENV				NA			NA	493974	690862			1	667808	181300	10923	3720	829	205	747612297	422738838	131322884	82684283	39945979	18816045	667808	618971	747612297	1168	704	135890	348193	0
SRR3964650	ACOLIEAH	MGYS00003584	aquatic	ENV				NA			NA	144306	158440			1	133975	39604	2565	908	250	76	165454334	102238246	37091844	26069421	16109351	10126929	133975	533989	165454334	1387	750	22844	65053	0
CM_madagascar__V53_02_1FE	ACPHLEEP	CM_madagascar	gut	HUMAN	MDG	Healthy	adult	90518543	No	36	FALSE	112953	162052	Healthy	Healthy	7	318679	34313	3592	1484	477	158	212480849	111907645	55026953	40605927	25421324	14260523	318679	888205	212480849	1131	396	28975	113888	0
BritoIL_2016__W1.39.ST	ACPKDNEE	BritoIL_2016	gut	HUMAN	FJI	control	adult	129014784	No	39	TRUE	208753	327400	Healthy	Healthy	7	616195	59204	7586	3226	1105	395	414720518	220518633	121991738	92140111	59938124	35510320	616195	396213	414720518	1197	389	47144	215363	0
NielsenHB_2014__O2_UC16_2	ACPMELMO	NielsenHB_2014	gut	HUMAN	ESP	IBD	adult	64992303	Yes	47	FALSE	77349	116216	IBD	disease	7	151924	23689	3682	1550	448	132	139931146	93074376	53415238	38810104	22258967	11608595	151924	375883	139931146	2508	642	8470	38667	0
OFQN01	ACPOMKPN	MGYS00002321	aquatic-sediment	ENV				NA			NA	25649	30616			4	25583	7535	586	186	36	4	30599058	18465591	6250201	3546996	1342042	246030	25583	66738	30599058	1324	742	4762	12788	0
LiJ_2017__nHF409542	ADAEKOBB	LiJ_2017	gut	HUMAN	CHN	control	adult	44252744	Yes		TRUE	102415	166810	Healthy	Healthy	0	233855	36614	5504	2056	427	119	207351063	130299187	68962937	45293461	21408947	11266963	233855	323063	207351063	1952	559	17109	71044	0
HMP2_J00843_M_ST_T0_B0_0120_ZLYEM2C-03_HA986ADXX	ADAEPFCM	iHMP_T2D	gut	HUMAN	USA	IS	adult	NA	Yes	38.8	FALSE	120016	159316	Healthy	Healthy	7	365564	31542	2554	1031	300	87	207974249	87332791	35781999	25433390	14407198	7078007	365564	216526	207974249	736	337	51109	160214	0
ERR589605	ADAJHINM	Zhang_2015	oral	HUMAN	CHN			31196245	Yes		NA	140854	208081			4	376870	53817	4768	1406	279	78	256924453	146605022	53206208	30699512	14427798	7775879	376870	425496	256924453	1312	509	37915	119992	0
ChengpingW_2017__AS77raw	ADBABPKF	ChengpingW_2017	gut	HUMAN	CHN	AS	adult	40455800	Yes	39	FALSE	87781	132648	ankylosing spondylitis	disease	7	235656	23403	4417	1849	486	152	171319659	100501569	61653624	43858036	23296351	11973532	235656	190031	171319659	1911	418	12386	69432	0
SRR5808805	ADBCMGNN	MGYS00003654	aquatic-sediment	ENV				NA			NA	111402	114719			1	117854	22001	608	112	5	0	101930795	38806022	4897677	1639041	157152	0	117854	38687	101930795	824	617	35486	71668	0
HMP_2012__SRS021948	ADBJEAJA	HMP_2012	gut	HUMAN	USA	control	adult	102234331	Yes	27	TRUE	119664	202265	Healthy	Healthy	7	302449	37194	6282	2906	1030	356	262233030	168318440	106337780	83288060	54667005	31753212	302449	658032	262233030	2610	518	13281	77727	0
OFHD01	ADBMOMEJ	MGYS00002015	terrestrial-soil	ENV				NA			NA	73221	74769			1	73298	17961	478	44	0	0	69535489	32464156	3317564	521417	0	0	73298	18488	69535489	941	657	20338	42828	0
ZellerG_2014__CCIS41548810ST-4-0	ADBNCMEJ	ZellerG_2014	gut	HUMAN	FRA	CRC	senior	55469214	Yes	78	FALSE	137535	217043	colorectal cancer	disease	7	353897	49459	6535	2385	475	76	271720174	159377817	75667825	47135028	18770274	5534186	353897	151813	271720174	1520	472	30238	116156	0
ERR599075	ADCFFAOD	MGYS00002008	aquatic	ENV				NA			NA	539342	753455			1	531494	208280	17944	5280	902	203	767187133	545299232	188922633	103393056	39714642	16575188	531494	293633	767187133	1860	902	86610	240001	0
VatanenT_2016__G80476	ADCFKFIJ	VatanenT_2016	gut	HUMAN	EST	control	newborn	34085324	Yes	1	TRUE	37442	54433	Healthy	Healthy	7	95293	8112	1456	830	341	132	71731062	44645519	31960389	27645205	19982805	12649903	95293	581095	71731062	2828	465	2512	22139	0
XieH_2016__YSZC12003_36389	ADCLOOID	XieH_2016	gut	HUMAN	GBR	control	adult	73736870	Yes	61	TRUE	118801	205836	Healthy	Healthy	7	177798	32915	6085	3007	1159	524	236132843	181207629	127924904	106791056	78174532	55954734	177798	788410	236132843	6798	1127	4390	29042	0
HeQ_2017__SZAXPI029497-98	ADDCIIEH	HeQ_2017	gut	HUMAN	CHN	Crohn's Disease	adult	61628228	Yes		FALSE	39986	64351	Crohn's Disease	disease	7	39033	6272	2044	1223	548	255	76558947	64253006	55507976	49721430	39178782	28859794	39033	911031	76558947	26528	3692	514	2489	0
QinJ_2012__DLM012	ADEELOCB	QinJ_2012	gut	HUMAN	CHN	T2D	adult	25779304	Yes	55	FALSE	48041	69694	diabetes_type2	disease	4	64549	13696	2480	1119	332	124	82516982	63025475	40842701	31373678	19425680	12326439	64549	544181	82516982	4821	1086	2565	12605	0
ZeeviD_2015__PNP_Main_689	ADEFMALA	ZeeviD_2015	gut	HUMAN	ISR	control	adult	46556076	Yes		TRUE	52725	94328	Healthy	Healthy	7	56636	16250	3222	1616	650	268	110423914	89639568	63914453	52793868	38079350	24630811	56636	327757	110423914	8569	1489	1878	10627	0
LomanNJ_2013__OBK2723	ADEJMHKP	LomanNJ_2013	gut	HUMAN	DEU	STEC	adult	3017764	Yes		FALSE	40315	47744	STEC	disease	7	144688	10762	815	158	6	0	65127687	24495622	6668883	2212649	185481	0	144688	40371	65127687	661	309	20820	58119	0
LeChatelierE_2013__MH0141	ADEMKLFD	LeChatelierE_2013	gut	HUMAN	DNK	control	adult	70759866	Yes		TRUE	112035	172925	Healthy	Healthy	7	206299	34037	5280	2452	809	291	208091252	145742188	88783663	69248067	44173602	26266385	206299	368132	208091252	3138	758	9187	45961	0
HMP2_J00881_M_ST_T0_B0_0120_ZMBH10Z-03_HA986ADXX	ADENJPCP	iHMP_T2D	gut	HUMAN	USA	IS	adult	NA	Yes	54.16	FALSE	51476	60808	Healthy	Healthy	7	162907	11658	1022	405	75	14	84456830	31358151	12293377	8081257	3116468	1075123	162907	208909	84456830	617	302	25814	76859	0
VincentC_2016__MM045.2	ADFGDBMM	VincentC_2016	gut	HUMAN	CAN	control	senior	45511597	Yes	73	TRUE	51184	59898	Healthy	Healthy	4	128212	11455	1528	581	120	31	87154010	37833181	18996682	12382643	5598450	2587071	128212	210675	87154010	722	389	18299	62773	0
RampelliS_2015__H10	ADFGHFJA	RampelliS_2015	gut	HUMAN	TZA	control	adult	63686272	No	40	TRUE	222227	319029	Healthy	Healthy	7	576849	65269	7796	2970	727	190	387244952	210355584	101013735	67971856	34574648	16346281	576849	560945	387244952	1232	400	50157	196409	0
HMP_2012__SRS019119	ADFMOAGN	HMP_2012	nasal	HUMAN	USA	control	adult	766739	Yes	33	TRUE	4278	4319	Healthy	Healthy	4	24382	553	3	0	0	0	8365063	848298	21235	0	0	0	24382	9832	8365063	335	252	7450	14731	0
SRR1779124	ADFPEOHO	Raveh-Satka_2015	gut	HUMAN	USA	control	newborn	6944652	Yes	0.576923	TRUE	22881	31200	Healthy	Healthy	4	22193	3941	854	405	198	101	34557085	28005903	21438449	18387438	15053974	11687153	22193	676261	34557085	14245	1797	313	2373	0
SRS143850	ADFPLBOF	HMP2	oral	HUMAN	USA	control	adult	85913387	Yes		TRUE	109802	185208	Healthy	Healthy	4	221093	47795	5133	1659	365	121	222343511	143288855	61265893	37542006	18629190	10387829	221093	370162	222343511	1762	673	23214	76639	0
QinJ_2012__CON-020	ADGBIOMP	QinJ_2012	gut	HUMAN	CHN	control	adult	35787146	Yes	40	TRUE	55445	79581	Healthy	Healthy	7	114936	17082	2568	1046	291	82	99194023	63101224	34852765	24438690	13070407	5762503	114936	152002	99194023	2042	590	7360	32058	0
G79067	ADGGABEM	Yassour_2016	gut	HUMAN	FIN	antibiotics	newborn	NA	Yes	0.673973	FALSE	17098	19294	antibiotics	disease	7	38786	1994	296	226	133	55	25985406	13323745	10486807	9976322	8410172	5625920	38786	281893	25985406	1112	356	1681	13632	0
LeChatelierE_2013__MH0151	ADGNPAII	LeChatelierE_2013	gut	HUMAN	DNK	control	adult	63513832	Yes		TRUE	92650	130351	Healthy	Healthy	7	171551	27272	3641	1383	360	126	152555816	99260052	52699193	37158256	22298369	14316841	171551	663917	152555816	2142	613	11173	46861	0
HeQ_2017__SZAXPI029602-33	ADGOKLFB	HeQ_2017	gut	HUMAN	CHN	Healthy	adult	53882530	Yes		FALSE	98542	171689	Healthy	Healthy	7	156469	28569	4998	2643	1088	470	202878893	153100959	107464277	91142197	66987739	45355247	156469	806480	202878893	6463	1029	3939	27640	0
LiJ_2017__nHM510737	ADHAOAII	LiJ_2017	gut	HUMAN	CHN	control	adult	41399286	Yes		TRUE	64858	85805	Healthy	Healthy	4	150330	19447	1584	576	202	53	106604914	53976774	21753976	14940484	9199297	4045218	150330	179134	106604914	1023	451	18781	59860	0
CM_madagascar__A24_02_1FE	ADHFPPHC	CM_madagascar	gut	HUMAN	MDG	Healthy	adult	20461838	No	34	FALSE	80799	104887	Healthy	Healthy	7	253436	22138	1971	614	177	67	142434999	63272733	25386356	16168302	9984940	6207300	253436	349459	142434999	773	323	31212	108014	0
ERZ477642	ADHNBBFB	MGYS00002040	aquatic	ENV				NA			NA	22844	23004			4	72273	1309	22	0	0	0	34738231	2038313	134242	0	0	0	72273	8133	34738231	464	404	28121	48220	0
SRS104711	ADIFCLME	HMP2	oral	HUMAN	USA	control	adult	11280187	Yes		TRUE	125465	208225	Healthy	Healthy	4	256083	41716	7026	2866	809	273	253504745	175609280	105144317	76562091	45838486	27556017	256083	572971	253504745	3068	712	12600	59004	0
ERR589412	ADIFHKLL	Zhang_2015	oral	HUMAN	CHN			4538283	Yes		NA	41573	51787			4	142254	13025	693	163	23	2	71671880	28727209	6278469	2775896	792137	128000	142254	75559	71671880	710	321	21526	59127	0
HSM6XRRD	ADIGOIJF	iHMP_IBD	gut	HUMAN	USA	ulcerative colitis	child	NA	Yes	11	FALSE	31626	43001	ulcerative colitis	disease	7	70879	8867	1067	489	214	72	55578832	33704200	18922071	15057481	10793992	5732742	70879	155996	55578832	1746	466	4341	20951	0
HMP2_J05440_M_NS_T0_B0_0120_ZKVR426-04_C934HANXX	ADIIJLEF	iHMP_T2D	nasal	HUMAN	USA	IR	adult	NA	Yes	61.95	FALSE	461	2105	insulin resistance	disease	3	6693	71	1	0	0	0	1449557	126503	8895	0	0	0	6693	8895	1449557	274	210	1534	3071	0
LomanNJ_2013__OBK3646	ADJACDNA	LomanNJ_2013	gut	HUMAN	DEU	STEC	adult	10510576	Yes		FALSE	70880	95989	STEC	disease	7	469805	21591	1654	248	1	0	143989523	50608123	12603933	3286134	25203	0	469805	25203	143989523	519	233	52087	163753	0
ZellerG_2014__CCIS77100899ST-4-0	ADJBHBLL	ZellerG_2014	gut	HUMAN	FRA	adenoma	senior	69103733	Yes	73	FALSE	129858	219227	adenoma	disease	7	295794	43134	7088	3056	871	276	271610754	177476063	106028025	78057416	44924448	24241828	295794	476621	271610754	2500	586	15749	78056	0
HMP_2012__SRS016191	ADJFFNPP	HMP_2012	vaginal	HUMAN	USA	control	adult	7593639	Yes	23	TRUE	2427	2670	Healthy	Healthy	4	5014	206	115	70	18	5	3395707	2133660	1939932	1602874	791675	346448	5014	84382	3395707	9576	354	80	1037	0
QinJ_2012__DOF007	ADKAHLEA	QinJ_2012	gut	HUMAN	CHN	T2D	senior	35620276	Yes	70	FALSE	35991	56043	diabetes_type2	disease	7	49027	9540	1495	809	409	204	69248933	53649461	38456524	33801123	27617427	20246832	49027	347288	69248933	8631	1162	898	7951	0
HSM67VFX_P	ADKCCJLL	iHMP_IBD	gut	HUMAN	USA	control	school_age	NA	Yes	13	TRUE	71284	96918	Healthy	Healthy	7	173478	20209	1971	807	284	104	121817951	65064331	31077422	23226681	15198666	8903810	173478	236928	121817951	1167	421	16358	62616	0
HMP_2012__SRS017044	ADKEKOLK	HMP_2012	nasal	HUMAN	USA	control	adult	1372786	Yes	28	TRUE	7241	7649	Healthy	Healthy	4	16116	1540	241	76	7	3	9723159	5036064	2428423	1321480	351138	224505	16116	101915	9723159	1118	383	1375	5405	0
NielsenHB_2014__O2_UC31_2	ADKKMINC	NielsenHB_2014	gut	HUMAN	ESP	IBD	adult	63476445	Yes	30	FALSE	103458	163263	IBD	disease	7	169515	32843	5236	2364	772	219	188699664	136257769	81554043	61898840	37412454	18563679	169515	464172	188699664	3352	861	8397	38530	0
BritoIL_2016__WL.37.ST	ADKLBNLH	BritoIL_2016	gut	HUMAN	FJI	control	adult	78914112	No	37	TRUE	202591	294670	Healthy	Healthy	7	617943	49304	5361	2479	941	387	377029663	180391060	100846077	81116413	57555246	38363493	617943	586230	377029663	897	346	57889	240418	0
SRR112687	ADKMLCIF	MGYS00003352	aquatic	ENV				NA			NA	1177	1199			4	1003	295	10	2	0	0	1044145	565745	71159	22614	0	0	1003	11503	1044145	1094	700	254	559	0
VatanenT_2016__G78612	ADLGKJOO	VatanenT_2016	gut	HUMAN	FIN	otitis	child	10064070	Yes	2	FALSE	37223	44988	otitis	disease	7	84975	10117	973	305	69	35	57552091	29774455	12767303	8234740	4887968	3730336	84975	268504	57552091	1072	432	9154	31268	0
BackhedF_2015__SID181_B	ADLHIKKL	BackhedF_2015	gut	HUMAN	SWE	control	newborn	35592816	Yes		TRUE	14904	19723	Healthy	Healthy	4	8178	2189	383	241	154	96	21452823	18995745	15371255	14374656	13021676	10882660	8178	458036	21452823	51640	3489	93	557	0
OJBG01	ADLOLHCA	MGYS00002420	aquatic	ENV				NA			NA	22011	22817			4	23390	6140	187	44	1	0	22736429	10924344	1597216	656715	27479	0	23390	27479	22736429	968	681	6592	13698	0
SRS018513	ADMNFLMJ	HMP2	oral	HUMAN	USA	control	adult	24860181	Yes		TRUE	138343	203708	Healthy	Healthy	4	347484	43972	4893	1903	521	201	258308712	148906324	75366007	55012550	34475371	23591534	347484	629264	258308712	1425	478	27279	110571	0
HMP_2012__SRS051116	ADMPGAGK	HMP_2012	oral	HUMAN	USA	control	adult	5317020	Yes	27	TRUE	8806	11105	Healthy	Healthy	4	27212	1797	370	152	30	11	15944857	8510503	5615981	4110412	2315582	1635704	27212	283846	15944857	1329	316	1327	8994	0
ERR589478	ADNJDIJA	Zhang_2015	oral	HUMAN	CHN			23395398	Yes		NA	77280	114969			4	166120	25006	3265	1228	353	123	140317170	90975480	49296096	35405623	22466063	14672675	166120	641913	140317170	2063	626	10110	43219	0
CM_cf__CF_TNFC018IS_t1M15	ADNNNDAF	CM_cf	airways	HUMAN	ITA		adult	47287266	Yes	22	NA	22538	37174			4	9025	9025	1868	742	210	75	42213735	42213735	26910264	19162490	11352659	6805570	9025	194450	42213735	8276	3267	956	3049	0
SRR5214154	ADNPABBJ	MGYS00004884	aquatic	ENV				NA			NA	92659	95387			1	106705	17511	317	186	88	41	91243475	33035178	7778310	6884109	5307195	3570585	106705	258796	91243475	800	605	31722	64940	0
G79060	ADOFJAOF	Yassour_2016	gut	HUMAN	FIN	antibiotics	child	NA	Yes	1.9863	FALSE	33131	47644	antibiotics	disease	7	58798	9660	1786	674	161	75	59036700	41079188	24871505	17281576	9931567	7037580	58798	376995	59036700	3254	717	2944	13463	0
SRS102808	ADOMBKPN	HMP2	oral	HUMAN	USA	control	adult	2227491	Yes		TRUE	100096	166030	Healthy	Healthy	4	322117	41175	4956	1782	451	118	222965771	133467291	62498327	41097944	21440986	10108943	322117	368292	222965771	1608	479	23656	91165	0
CM_cf__CF_TNFC023IS_t3M15	ADPCEGNE	CM_cf	airways	HUMAN	ITA		adult	179204520	Yes	22	NA	40649	69218			4	17136	17136	2771	1157	365	158	77470017	77470017	48965719	37714355	25752039	18551360	17136	643802	77470017	9433	2919	1263	5190	0
NielsenHB_2014__MH0075	ADPFGIBI	NielsenHB_2014	gut	HUMAN	DNK	control	adult	47063604	Yes	64	TRUE	64233	81746	Healthy	Healthy	7	167141	18544	1831	603	104	28	106962272	52134330	21023642	12697957	5413211	2958256	167141	387683	106962272	949	381	19928	66587	0
SRS143616	ADPHMIIK	HMP2	oral	HUMAN	USA	control	adult	107041394	Yes		TRUE	109078	178407	Healthy	Healthy	4	223224	39262	6061	2371	570	191	213886322	151014849	84172652	59047688	32588991	19750160	223224	457814	213886322	2863	784	12177	49905	0
SchirmerM_2016__G88710	ADPMAFKG	SchirmerM_2016	gut	HUMAN	NLD	control	adult	28639467	Yes	22	TRUE	109146	140169	Healthy	Healthy	7	376712	27828	2205	737	128	38	176288958	71360152	25163472	15139605	6177055	3164209	376712	236791	176288958	695	313	48182	146981	0
VatanenT_2016__G69208	AEADOIFK	VatanenT_2016	gut	HUMAN	RUS	control	newborn	18001534	Yes	1	TRUE	16094	17722	Healthy	Healthy	4	1017438	2750	184	15	1	0	100101509	6074993	1355068	232868	35773	0	1017438	35773	100101509	99	74	307638	590327	0
CM_madagascar__A82_02_1FE	AEAJBLGF	CM_madagascar	gut	HUMAN	MDG	Healthy	adult	5292183	No	51	FALSE	35676	39469	Healthy	Healthy	7	84068	8096	713	218	45	8	48033744	21302073	7903057	4612286	2154941	832002	84068	187337	48033744	791	331	11162	36083	0
HeQ_2017__RSZAXPI003083-117	AEAMJOPC	HeQ_2017	gut	HUMAN	CHN		adult	48512924	Yes		FALSE	22216	34042			4	18435	3389	564	279	150	98	36243258	30280096	24724430	22772416	20819130	18924563	18435	2002667	36243258	64101	2408	84	1296	0
XieH_2016__YSZC12003_37135	AEANCKFH	XieH_2016	gut	HUMAN	GBR	control	adult	60465110	Yes	38	TRUE	154834	260538	Healthy	Healthy	7	320893	42776	7116	3415	1155	483	304417079	201216472	133818111	108140785	74042109	51163301	320893	541340	304417079	2996	643	11933	77077	0
ZeeviD_2015__PNP_Main_117	AEAOELEO	ZeeviD_2015	gut	HUMAN	ISR	control	adult	27698945	Yes		TRUE	71205	100727	Healthy	Healthy	7	104349	21467	2808	1122	281	77	113459038	72477474	36713563	25227079	12747231	5951620	104349	257767	113459038	1891	652	9680	37323	0
SRS104653	AEBEGBOA	HMP2	oral	HUMAN	USA	control	adult	24012812	Yes		TRUE	106303	150512	Healthy	Healthy	4	292700	32362	3391	1379	377	121	193902042	102250218	48260798	34547181	19561118	10595587	292700	552347	193902042	1136	401	27388	104566	0
G80097	AEBHLACH	Yassour_2016	gut	HUMAN	FIN	antibiotics	newborn	NA	Yes	0.635616	FALSE	24322	34675	antibiotics	disease	7	27087	4290	1083	540	219	117	40806640	32504976	25865963	22078692	17214134	13666260	27087	558256	40806640	13775	1633	397	2794	0
KosticAD_2015__PRJNA231909.3113767	AEBPCBMB	KosticAD_2015	gut	HUMAN	FIN	control	child	20376670	Yes	2	TRUE	80682	118975	Healthy	Healthy	7	159366	23014	3090	1337	474	201	143638982	92130317	53401218	41396290	28497777	18908115	159366	391405	143638982	2194	575	8928	43950	0
ERZ584541	AECBHLGG	MGYS00003347	aquatic	ENV				NA			NA	4239	4367			6	544	440	249	161	42	5	4610617	4538917	4058026	3423655	1547460	306741	544	78804	4610617	17821	9689	79	165	0
SRS064014	AECHLGEE	HMP2	oral	HUMAN	USA	control	adult	3388533	Yes		TRUE	85064	148933	Healthy	Healthy	4	193581	32863	5582	2317	640	174	190238931	134157018	78349810	55966719	31093241	15261876	193581	407098	190238931	3128	757	9867	42680	0
SchirmerM_2016__G89272	AECNMCPP	SchirmerM_2016	gut	HUMAN	NLD	control	adult	24876412	Yes	23	TRUE	70295	86070	Healthy	Healthy	7	265184	15022	1163	495	121	30	116432955	40173986	15678521	11130395	5530613	2362539	265184	170350	116432955	547	286	40289	117639	0
VincentC_2016__MM083.2	AEDAEIMI	VincentC_2016	gut	HUMAN	CAN	control	adult	7304639	Yes	62	TRUE	33996	42125	Healthy	Healthy	7	45453	10347	973	318	73	21	46579177	28552708	11577008	7095360	3319120	1673711	45453	168478	46579177	1456	651	5951	18336	0
NielsenHB_2014__MH0170	AEDEFKKE	NielsenHB_2014	gut	HUMAN	DNK	control	adult	69993022	Yes	50	TRUE	90414	145954	Healthy	Healthy	7	151097	25178	4738	2312	733	256	170129845	122948179	82558024	65616831	41424026	25301660	151097	381663	170129845	4502	843	5267	30246	0
OAPA01	AEDGNKPM	MGYS00001977	aquatic	ENV				NA			NA	51886	53504			1	113122	8078	234	35	0	0	65094117	14345134	1778869	450693	0	0	113122	18138	65094117	536	416	34586	69511	0
QinJ_2012__CON-024	AEDMPHDM	QinJ_2012	gut	HUMAN	CHN			49762816	Yes		NA	85655	123746			7	174729	25848	3066	1215	411	182	148809678	92750381	49644728	37031320	25074158	17148540	174729	438035	148809678	1808	585	11915	50913	0
ERZ483203	AEDNFCMP	MGYS00002034	aquatic	ENV				NA			NA	11544	12274			4	13784	3038	174	39	2	0	13406104	6301975	1508881	613822	59937	0	13784	32812	13406104	938	648	3453	7840	0
LiJ_2014__V1.CD44-4	AEDNJHEE	LiJ_2014	gut	HUMAN	ESP	control	adult	89637161	Yes		TRUE	75735	122303	Healthy	Healthy	7	116939	21838	4267	2071	692	258	145973483	109460305	74543631	59154361	38147075	23055825	116939	396183	145973483	5408	999	3968	21858	0
SRS044082	AEDOGJJM	HMP2	oral	HUMAN	USA	control	adult	9111019	Yes		TRUE	65131	108984	Healthy	Healthy	7	107305	18958	3429	1716	659	273	130731999	99744149	68658279	56729227	40262971	26768279	107305	439496	130731999	6062	1092	2830	17336	0
LiJ_2014__O2.UC21-1	AEELCFBG	LiJ_2014	gut	HUMAN	ESP	control	adult	69036541	Yes		TRUE	124880	205481	Healthy	Healthy	7	223116	40720	6509	3010	908	325	242840504	171495718	105348748	81028648	49069639	29535406	223116	326637	242840504	3203	799	10581	52652	0
SRR5468386	AEEMKKLA	MGYS00003301	aquatic	ENV				NA			NA	213735	271423			1	232788	72891	5646	1827	306	56	287893475	180164513	60978496	34940080	12721610	4320113	232788	171323	287893475	1397	765	41905	114040	0
CosteaPI_2017__SID713B020-11-90-0	AEENEBLE	CosteaPI_2017	gut	HUMAN	KAZ	control	adult	80615372	Yes	55	TRUE	117133	189296	Healthy	Healthy	7	237247	41877	6384	2505	552	151	226852248	151963317	81359181	54707655	25690979	12157973	237247	215533	226852248	2361	672	15948	64181	0
BackhedF_2015__SID622_4M	AEENGBFO	BackhedF_2015	gut	HUMAN	SWE	control	newborn	25714922	Yes		TRUE	32440	40896	Healthy	Healthy	7	52238	7348	1120	578	218	90	49584903	32372187	20532329	16805124	11361110	6929140	52238	189632	49584903	2593	619	2328	13602	0
BritoIL_2016__W2.67.SA	AEGIINLE	BritoIL_2016	oral	HUMAN	FJI	control	senior	6902812	No	67	TRUE	24702	29918	Healthy	Healthy	3	116900	7177	166	18	1	0	46885356	13030341	1206788	242680	25423	0	116900	25423	46885356	490	274	22565	55837	0
CSM79HIL	AEGKMIED	iHMP_IBD	gut	HUMAN	USA	ulcerative colitis	adult	NA	Yes	50	FALSE	29889	44968	ulcerative colitis	disease	7	38322	7945	1457	600	188	96	53988542	38839437	26435997	20430142	14432982	11314776	38322	413172	53988542	4605	859	1574	9731	0
FerrettiP_2018__CA_C10008IS2127FE_t3M15	AEGLKKOI	FerrettiP_2018	gut	HUMAN	ITA	control	newborn	4913804	Yes	0	TRUE	9093	10271	Healthy	Healthy	4	14929	982	269	196	70	35	13252628	8310151	7064062	6524608	4556740	3313216	14929	245150	13252628	9238	487	207	3443	0
ZeeviD_2015__PNP_Main_523	AEHIJGOF	ZeeviD_2015	gut	HUMAN	ISR	control	adult	23627045	Yes		TRUE	22747	29536	Healthy	Healthy	7	31461	4542	804	425	156	53	34625388	21630628	14974074	12350931	8256999	4682844	31461	255485	34625388	2424	605	1497	10273	0
ZeeviD_2015__PNP_Main_114	AEHLNJGB	ZeeviD_2015	gut	HUMAN	ISR	control	adult	27217754	Yes		TRUE	80153	121847	Healthy	Healthy	7	110453	23254	3375	1554	508	189	137171588	93863045	56269387	43799661	28183228	17286830	110453	377582	137171588	2715	750	6795	33730	0
SRS144621	AEIBBHBH	HMP2	oral	HUMAN	USA	control	adult	68317988	Yes		TRUE	178190	289307	Healthy	Healthy	4	467589	72125	8013	2786	742	215	363237543	229761895	105119450	69586643	39232895	20944386	467589	587130	363237543	1779	580	35604	128704	0
BritoIL_2016__W3.16.ST	AEIBDAFP	BritoIL_2016	gut	HUMAN	FJI	control	school_age	105974724	No	16	TRUE	115758	178273	Healthy	Healthy	7	325594	28272	4508	2197	777	337	232359110	130922158	85584910	69644542	48154460	32887238	325594	470347	232359110	1566	387	16345	103777	0
XieH_2016__YSZC12003_37316	AEIIGGFA	XieH_2016	gut	HUMAN	GBR	control	senior	65416512	Yes	69	TRUE	167690	307212	Healthy	Healthy	7	288599	47887	8206	4332	1946	861	354121315	264925607	187922671	161216169	124168602	86310420	288599	855743	354121315	6589	987	6301	48557	0
ZeeviD_2015__PNP_Main_45	AEJAJKPG	ZeeviD_2015	gut	HUMAN	ISR	control	adult	30706338	Yes		TRUE	125864	203573	Healthy	Healthy	7	186236	37586	5378	2533	838	302	225380922	150486410	90455252	70726005	44892910	26523453	186236	761032	225380922	2474	720	11922	59628	0
NielsenHB_2014__V1_UC39_0	AEJBFMFM	NielsenHB_2014	gut	HUMAN	ESP	IBD	adult	58689788	Yes	26	FALSE	94149	161259	IBD	disease	7	148951	28935	6491	3096	848	217	187718340	142492521	96904935	73248781	38971882	17438836	148951	219744	187718340	5484	1064	5909	27283	0
CSM79HH8	AEJBMNPD	iHMP_IBD	gut	HUMAN	USA	Crohn's Disease	adult	NA	Yes	60	FALSE	103	104	Crohn's Disease	disease	2	863	7	0	0	0	0	243313	8586	0	0	0	0	863	1485	243313	313	240	251	475	0
QinJ_2012__NLM029	AEJICNNA	QinJ_2012	gut	HUMAN	CHN	control	adult	34157176	Yes	25	TRUE	74888	122702	Healthy	Healthy	7	139826	19739	4087	1904	623	268	149308711	105987091	74238110	59030061	39793945	27816080	139826	674397	149308711	4916	766	4171	26628	0
ERZ650177	AEJJMIJE	MGYS00003656	aquatic-sediment	ENV				NA			NA	474	492			7	650	203	6	0	0	0	688370	389994	33076	0	0	0	650	6063	688370	1147	713	161	355	0
NielsenHB_2014__MH0073	AEJMJLFF	NielsenHB_2014	gut	HUMAN	DNK	control	adult	47228584	Yes	54	TRUE	46035	63983	Healthy	Healthy	7	123775	12023	2209	971	234	36	87777077	47950968	28918134	20307079	9066363	2368648	123775	100337	87777077	1344	396	8485	42653	0
ChengpingW_2017__AS2raw	AEJNJJGN	ChengpingW_2017	gut	HUMAN	CHN	AS	adult	44359698	Yes	45	FALSE	90813	151467	ankylosing spondylitis	disease	7	177814	28675	5115	2146	663	258	184817911	131824225	84956216	64390640	42225656	28549812	177814	690221	184817911	3858	803	6820	36268	0
ERR599057	AEKJHHFN	MGYS00002008	aquatic	ENV				NA			NA	469067	613575			1	700568	176895	4963	973	76	4	673550273	323977845	41211039	15024455	2562028	241669	700568	78568	673550273	965	660	189931	404592	0
Bengtsson-PalmeJ_2015__TRAVELRES12	AEKLEDLB	Bengtsson-PalmeJ_2015	gut	HUMAN	SWE	control	adult	150106114	Yes	22	TRUE	182189	341101	Healthy	Healthy	7	405997	47858	8606	4460	2052	1009	413301512	287067864	210449862	181891180	144746829	107854442	405997	482070	413301512	5472	675	7880	76050	0
RampelliS_2015__H16	AEKNAPDL	RampelliS_2015	gut	HUMAN	TZA	control	adult	30793236	No	21	TRUE	119410	170260	Healthy	Healthy	7	295027	37446	4829	1710	328	85	210149557	121723566	57815327	36504450	16301714	8121860	295027	366090	210149557	1482	452	23638	92281	0
OhJ_2014__MET0045	AELJKMIA	OhJ_2014	skin	HUMAN	USA	control	adult	5542168	Yes		TRUE	15488	18262	Healthy	Healthy	4	45056	3862	289	83	22	6	21324624	10134937	3236096	1874070	942502	391118	45056	92819	21324624	901	323	4419	15038	0
SRR8114045	AEMGLFAI	Heintz-Buschart_2016	oral	HUMAN	LUX	diabetes_type1	adult	4349875	Yes	37	FALSE	55815	73054	diabetes_type1	disease	4	170777	14898	1609	578	138	40	102218947	47327281	22122774	15158503	8614478	5293030	170777	472299	102218947	835	347	19047	69878	0
ZeeviD_2015__PNP_Main_446	AEMOECNN	ZeeviD_2015	gut	HUMAN	ISR	control	adult	60566238	Yes		TRUE	115764	200554	Healthy	Healthy	7	140787	34550	6302	3263	1110	383	223108511	168114869	113593624	92529073	59572960	34646657	140787	456648	223108511	5354	1019	5908	33774	0
Obregon-TitoAJ_2015__HCO53	AEMPEEKA	Obregon-TitoAJ_2015	gut	HUMAN	PER	control	adult	8800389	No	44	TRUE	82425	103769	Healthy	Healthy	7	298849	17044	1946	715	178	52	143280249	54224377	25747543	17307890	9164565	4807979	298849	845712	143280249	559	273	40879	143831	0
CM_periimplantitis__SP_304SPI_T016	AENBFCBB	CM_periimplantitis	oral	HUMAN	ITA		adult	7248875	Yes		NA	25034	31666			4	62613	6710	502	259	155	77	43115784	24149110	12878884	11264889	9560361	6787169	62613	300039	43115784	1315	440	4442	19452	0
ChngKR_2016__WBE010	AENHAIKK	ChngKR_2016	skin	HUMAN	SGP	AD	adult	17529554	Yes	22	FALSE	17621	18812	atopic dermatitis	disease	4	314928	1884	69	26	19	16	81341206	6028054	2865883	2592555	2489252	2387671	314928	408988	81341206	252	222	108591	194985	0
HSM7CYYB	AENKLJPP	iHMP_IBD	gut	HUMAN	USA	Crohn's Disease	school_age	NA	Yes	16	FALSE	115	116	Crohn's Disease	disease	0	387	13	0	0	0	0	144830	18901	0	0	0	0	387	2016	144830	453	282	98	201	0
ERR505102	AENLNINA	EBI_noname_1	gut	HUMAN	AUS	Korean_diet	adult	27906443	Yes		FALSE	96282	147690	Healthy	Healthy	7	208548	29188	4738	2011	525	160	184633762	115655831	68205971	49243421	26888919	14580287	208548	467665	184633762	2086	564	12484	60320	0
CM_cf__CF_TNFC023SA_t1M16	AENLPIPC	CM_cf	oral	HUMAN	ITA		adult	29787793	Yes	22	NA	21247	29948			4	9311	9311	1168	386	118	56	33372677	33372677	17038396	11793471	7893599	5791368	9311	327676	33372677	5207	2249	1100	3648	0
LiuW_2016__SRR3992976	AEOANMIJ	LiuW_2016	gut	HUMAN	MNG	control	adult	37093368	Yes		TRUE	21263	24494	Healthy	Healthy	7	161238	5287	195	20	0	0	41905885	10449980	1386649	256534	0	0	161238	20598	41905885	345	232	24293	63238	0
CM_madagascar__A55_01_1FE	AEOJHAFE	CM_madagascar	gut	HUMAN	MDG	Healthy	adult	78288042	No	34	FALSE	94132	167730	Healthy	Healthy	7	197196	28081	5152	2498	948	400	210164737	149892522	103741811	85443755	61529186	42323440	197196	868997	210164737	4749	762	5427	36977	0
SRS148100	AEOPDNHD	HMP2	oral	HUMAN	USA	control	adult	11944129	Yes		TRUE	33721	49449	Healthy	Healthy	4	74988	7690	1332	696	261	102	62310358	38388873	26344508	21959477	15174827	9607902	74988	283104	62310358	2394	490	2766	20042	0
ERR599109	AFACCKAG	MGYS00002008	aquatic	ENV				NA			NA	165380	201443			1	170169	46075	4169	1706	514	180	217355895	134966615	61472588	44550076	26684140	15257473	170169	245149	217355895	1476	741	24090	79068	0
SRS143218	AFAFNPFC	HMP2	oral	HUMAN	USA	control	adult	29046321	Yes		TRUE	113892	168395	Healthy	Healthy	4	243406	38578	4349	1519	411	154	202781814	125810556	60122551	40966555	24482652	15626030	243406	388812	202781814	1708	565	19621	73955	0
BackhedF_2015__SID276_4M	AFAHECBG	BackhedF_2015	gut	HUMAN	SWE	control	newborn	37294150	Yes		TRUE	43444	64489	Healthy	Healthy	7	58451	11289	1912	941	373	178	78070403	59165373	41486928	34718274	26004108	19375710	58451	531532	78070403	6453	1044	1481	10690	0
HMP2_J00885_M_ST_T0_B0_0120_ZKFV71L-01_C8GAAANXX	AFAHOPBD	iHMP_T2D	gut	HUMAN	USA	IS	senior	NA	Yes	66.08	FALSE	246008	394389	Healthy	Healthy	7	632814	74355	9209	4248	1493	589	477511570	286375357	162626060	128714544	86414586	55597749	632814	567814	477511570	1718	436	37451	184528	0
SRS143135	AFBDGNNI	HMP2	oral	HUMAN	USA	control	adult	3781804	Yes		TRUE	64025	100753	Healthy	Healthy	4	152325	23141	3290	1388	407	120	131302414	86342023	47270003	34326682	19609372	9851758	152325	280311	131302414	2258	618	8978	38740	0
ERR981248	AFBHOCJF	EBI_noname_3	skin	HUMAN				837064			NA	369	372			4	8032	1	1	0	0	0	1800821	7537	7537	0	0	0	8032	7537	1800821	224	214	3700	5757	0
HanniganGD_2017__MG100194	AFBKKGMK	HanniganGD_2017	gut	HUMAN	CAN	adenoma	adult	4399222	Yes		FALSE	8792	9491	adenoma	disease	7	191338	529	208	159	71	15	28962764	5255328	4729139	4348058	2925579	989867	191338	94299	28962764	172	102	32125	80140	0
BackhedF_2015__SID241_M	AFBLEEJG	BackhedF_2015	gut	HUMAN	SWE	control	adult	36991960	Yes		TRUE	91027	154772	Healthy	Healthy	7	141039	30165	5900	2622	767	248	182206404	140419833	89940673	67327222	39017736	21349209	141039	376282	182206404	4824	1147	6137	26646	0
ZeeviD_2015__PNP_Validation_37	AFCAPNAG	ZeeviD_2015	gut	HUMAN	ISR	control	adult	20385918	Yes		TRUE	34456	52875	Healthy	Healthy	7	47960	8500	1506	931	382	133	64186317	44610376	32243425	28257516	19613947	11200368	47960	268636	64186317	5134	776	1477	12532	0
SRR1779146	AFCMHPJI	Raveh-Satka_2015	gut	HUMAN	USA	NEC	newborn	7955679	Yes	0.615385	FALSE	17289	26288	necrotizing enterocolitis	disease	4	20655	4528	927	406	119	55	29541572	23295183	15906003	12242191	8011257	5842183	20655	509152	29541572	6320	1302	725	3529	0
ERR2094176	AFDHLGFH	MGYS00003351	aquatic	ENV				NA			NA	475173	613926			1	489678	154946	12382	4500	1018	261	628915381	402832590	151801467	97845122	45862111	20057244	489678	485187	628915381	1477	783	81076	233125	0
QinJ_2012__DLM010	AFDILNLJ	QinJ_2012	gut	HUMAN	CHN	T2D	adult	33324270	Yes	37	FALSE	64126	98065	diabetes_type2	disease	7	111659	19413	3077	1314	407	151	118671600	84266391	51580834	39556352	25917699	17041054	111659	635108	118671600	3364	798	4976	24727	0
HMP2_J43814_M_ST_T0_B0_0120_ZYLJ7R7-03_C93B2ANXX	AFDOBNJH	iHMP_T2D	gut	HUMAN	USA		adult	NA	Yes	40.97	NA	78056	136091			7	144896	20489	4181	2247	913	376	163500282	122416960	89913175	76434248	55511679	36826010	144896	767195	163500282	7648	989	2857	20699	0
SRR8114133	AFEADFBJ	Heintz-Buschart_2016	gut	HUMAN	LUX	control	adult	30155978	Yes	45	TRUE	170938	320773	Healthy	Healthy	7	343692	54208	10498	4927	1680	659	377368862	271076272	183633189	145041339	95991271	60883571	343692	380416	377368862	4558	807	11557	67544	0
SchirmerM_2016__G88798	AFEAFDCP	SchirmerM_2016	gut	HUMAN	NLD	control	adult	61945917	Yes	27	TRUE	108803	154590	Healthy	Healthy	7	670632	32873	3748	1340	266	46	225336160	98183207	42662133	26136994	10296046	3053043	670632	129491	225336160	720	270	50079	188676	0
KarlssonFH_2013__S290	AFEMELEK	KarlssonFH_2013	gut	HUMAN	SWE	IGT	senior	23278288	Yes	70	FALSE	88032	136352	impaired glucose tolerance	disease	7	201280	24721	4019	1980	540	169	169084628	101102083	62792606	48539617	26586062	14009465	201280	281441	169084628	1770	508	11924	61915	0
XieH_2016__YSZC12003_35563	AFEMHONK	XieH_2016	gut	HUMAN	GBR	control	adult	87970740	Yes	61	TRUE	164238	297005	Healthy	Healthy	7	275462	46587	8690	4182	1606	747	340577980	255006876	179998367	148831205	109909934	79643375	275462	566853	340577980	6183	991	6943	47016	0
ZellerG_2014__CCIS82146115ST-4-0	AFFDJBMI	ZellerG_2014	gut	HUMAN	FRA	CRC	adult	96243432	Yes	51	FALSE	118328	213404	colorectal cancer	disease	7	212514	34894	6946	3460	1204	435	246074075	183176661	127198197	102944709	68225160	41417111	212514	492878	246074075	5645	961	6163	36302	0
BackhedF_2015__SID637_B	AFFEKKNF	BackhedF_2015	gut	HUMAN	SWE	control	newborn	25374888	Yes		TRUE	17274	22678	Healthy	Healthy	7	22927	1932	504	353	206	106	28493775	21325042	18697637	17659783	15324253	11556019	22927	440272	28493775	33135	978	170	1978	0
HSM6XRQY	AFFEPPGC	iHMP_IBD	gut	HUMAN	USA	control	school_age	NA	Yes	13	TRUE	18057	30722	Healthy	Healthy	7	30554	3523	869	572	325	143	40110060	30898372	25656389	23576926	19592558	13036139	30554	357998	40110060	22694	1279	345	2803	0
VatanenT_2016__G78799	AFGDFNIO	VatanenT_2016	gut	HUMAN	RUS	control	newborn	18004976	Yes	1	TRUE	32720	38406	Healthy	Healthy	7	232839	6255	823	269	38	6	56755937	19128333	8664952	4866173	1429779	347630	232839	68216	56755937	442	223	21174	68795	0
SRR6429754	AFGIHGJH	MGYS00005003	aquatic	ENV				NA			NA	18593	19512			4	13333	3676	512	237	86	29	20452747	13955566	8360859	6438246	4109117	2110225	13333	116763	20452747	2533	824	1047	5211	0
LouisS_2016__AS63_3	AFGJJDIG	LouisS_2016	gut	HUMAN	DEU	control	adult	27675098	Yes		TRUE	58838	83676	Healthy	Healthy	7	154313	12971	1505	744	399	207	104057269	61779576	40050872	34873817	29473727	22580966	154313	386502	104057269	1889	431	5708	38906	0
ERR589671	AFGLKMIE	Zhang_2015	oral	HUMAN	CHN	rheumatoid_arthritis	adult	4379441	Yes	41	FALSE	30265	36866	rheumatoid arthritis	disease	4	106141	6863	674	255	66	19	52742537	19934134	8845251	5952909	3211004	1593022	106141	209892	52742537	619	307	15245	45911	0
YuJ_2015__SZAXPI017586-111	AFGNOJHH	YuJ_2015	gut	HUMAN	CHN	CRC	senior	57315876	Yes		FALSE	116818	203483	colorectal cancer	disease	7	224208	37978	5329	2445	990	461	238303125	169664108	106593505	86790790	64455974	45827997	224208	705112	238303125	3427	813	8394	48045	0
LiJ_2014__MH0326	AFHBPCAN	LiJ_2014	gut	HUMAN	DNK	control	adult	71291194	Yes		TRUE	141085	240349	Healthy	Healthy	7	233833	41636	7760	3631	1294	517	279392014	207072551	139141490	110583622	74682963	47906194	233833	362333	279392014	4918	946	7872	44178	0
VatanenT_2016__G69212	AFHDOFGL	VatanenT_2016	gut	HUMAN	RUS	control	newborn	11171428	Yes	1	TRUE	23725	25683	Healthy	Healthy	7	176653	5332	492	236	25	1	42374326	13733952	5873418	4030834	828431	55274	176653	55274	42374326	503	207	16074	51388	0
HMP2_J16555_M_NS_T0_B0_0120_ZOZOW1T-65L_HK3LNBGXX	AFHJOPIO	iHMP_T2D	nasal	HUMAN	USA	IS	adult	NA	Yes	59.48	FALSE	157	344	Healthy	Healthy	3	6076	0	0	0	0	0	853834	0	0	0	0	0	6076	890	853834	237	89	1558	2768	0
QinJ_2012__CON-005	AFHKJFLB	QinJ_2012	gut	HUMAN	CHN	control	adult	44908052	Yes	53	TRUE	118101	187698	Healthy	Healthy	7	224011	35221	5744	2551	810	325	223815420	153756947	95844893	73950129	47546188	30606453	224011	532867	223815420	3089	704	9875	52199	0
ESM5MEDU	AFHNDKOH	iHMP_IBD	gut	HUMAN	USA	ulcerative colitis	child	NA	Yes	7	FALSE	45206	65780	ulcerative colitis	disease	7	107403	13379	2031	938	257	67	86166557	51752407	30440164	22909352	12510726	6102622	107403	329138	86166557	1740	482	6667	32426	0
ERR589456	AFHPDIJP	Zhang_2015	oral	HUMAN	CHN			10159315	Yes		NA	68957	97622			4	238836	25817	1624	415	79	26	130351824	62601991	17869824	9816754	4999141	3245383	238836	449586	130351824	928	390	28490	84407	0
ERZ477674	AFHPPHCJ	MGYS00002051	terrestrial-soil	ENV				NA			NA	17946	18124			1	201249	214	1	0	0	0	50673829	291355	5475	0	0	0	201249	5475	50673829	242	219	82988	138314	0
HMP_2012__SRS017687	AFIBOFEF	HMP_2012	oral	HUMAN	USA	control	adult	8517042	Yes	30	TRUE	29667	36928	Healthy	Healthy	4	102573	8634	728	126	13	2	52601899	21363217	6104762	2064792	485519	120127	102573	62200	52601899	671	312	14740	45227	0
WenC_2017__RA024	AFICBCEH	WenC_2017	gut	HUMAN	CHN	RA	adult	48445542	Yes		FALSE	161584	259071	rheumatoid arthritis	disease	7	577469	52716	8322	3358	793	255	339203863	200144210	112650013	78373896	40652654	22657284	577469	699810	339203863	1707	366	28990	143429	0
HMP2_J05412_M_NS_T0_B0_0120_ZLZQMEV-1012_C934HANXX	AFIFNGHB	iHMP_T2D	nasal	HUMAN	USA	IR	adult	NA	Yes	61	FALSE	1161	1949	insulin resistance	disease	3	9513	40	0	0	0	0	2536523	52615	0	0	0	0	9513	2387	2536523	282	226	3127	5671	0
VatanenT_2016__G80432	AFIMPFGJ	VatanenT_2016	gut	HUMAN	EST	control	newborn	27801994	Yes	1	TRUE	75843	97498	Healthy	Healthy	7	295681	21219	1540	463	152	70	132559965	57029345	21170794	13988422	9482976	6535386	295681	196866	132559965	751	318	31943	103256	0
CM_cf__CF_TNFC065IS_t2M15	AFJDNFIJ	CM_cf	airways	HUMAN	ITA		adult	5990504	Yes	20	NA	6899	8169			4	1134	1134	155	77	49	37	8819219	8819219	6925516	6391419	5951573	5514229	1134	448828	8819219	99720	7581	24	104	0
LiJ_2014__MH0335	AFJINGBO	LiJ_2014	gut	HUMAN	DNK	control	adult	58565331	Yes		TRUE	75082	127120	Healthy	Healthy	7	118799	20796	3735	1974	808	360	151457157	113646684	80761305	68544721	50524680	34610545	118799	377833	151457157	6665	1002	2863	20743	0
FengQ_2015__SID531469	AFJKPDIP	FengQ_2015	gut	HUMAN	AUT	CRC	adult	50337835	Yes	45	FALSE	118184	207287	colorectal cancer	disease	7	212065	36783	6312	3118	1098	419	243220787	176145601	116442759	94263605	63151300	39919252	212065	530685	243220787	4276	857	7430	43573	0
ChngKR_2016__WBE030	AFJLHENI	ChngKR_2016	skin	HUMAN	SGP	AD	adult	16309552	Yes	24	FALSE	13100	13964	atopic dermatitis	disease	4	369138	1069	10	2	0	0	90718846	1637875	82706	30918	0	0	369138	16616	90718846	249	222	138546	235472	0
PSM7J15S	AFJNONNC	iHMP_IBD	gut	HUMAN	USA	control	school_age	NA	Yes	17	TRUE	106	106	Healthy	Healthy	2	748	10	0	0	0	0	205031	11856	0	0	0	0	748	1401	205031	283	228	230	434	0
VatanenT_2016__G78842	AFJONDLP	VatanenT_2016	gut	HUMAN	RUS	control	child	6163532	Yes	2	TRUE	29281	30784	Healthy	Healthy	7	109477	4711	31	4	0	0	43222071	6924118	244021	74250	0	0	109477	23190	43222071	445	285	28100	58982	0
BackhedF_2015__SID546_4M	AFKAFIJH	BackhedF_2015	gut	HUMAN	SWE	control	newborn	47235102	Yes		TRUE	43229	71022	Healthy	Healthy	4	33257	9750	1838	874	387	223	76243407	66660589	50226459	43611995	36153550	30406937	33257	621773	76243407	19908	2629	475	3803	0
WenC_2017__N308	AFKHEGKN	WenC_2017	gut	HUMAN	CHN	control	adult	32963448	Yes		TRUE	115876	162513	Healthy	Healthy	7	560891	31687	4204	1646	428	96	234056934	106325807	54198140	36580682	18197171	6831348	560891	211209	234056934	787	266	43808	194884	0
BackhedF_2015__SID577_12M	AFKNCLEC	BackhedF_2015	gut	HUMAN	SWE	control	child	38936458	Yes		TRUE	116063	188768	Healthy	Healthy	7	139511	40549	6403	2759	928	350	213177509	172361943	102657974	77830413	50037977	30146860	139511	559744	213177509	4557	1369	7228	29862	0
SRR8114073	AFLDEPFI	Heintz-Buschart_2016	oral	HUMAN	LUX	control	school_age	7090927	Yes	12	TRUE	82145	115614	Healthy	Healthy	4	262412	27373	2637	777	169	51	159069526	76853968	30463911	17856259	9060514	5132407	262412	358258	159069526	930	380	30156	101221	0
ZeeviD_2015__PNP_DietIntervention_9	AFMBEPIC	ZeeviD_2015	gut	HUMAN	ISR		adult	22726880	Yes		NA	70559	120564			7	73870	19474	4198	2235	826	305	137880435	110684545	80078489	66361132	44593880	26615683	73870	266522	137880435	8816	1463	2510	13411	0
LiJ_2014__MH0377	AFMGCJBL	LiJ_2014	gut	HUMAN	DNK	control	adult	66084125	Yes		TRUE	151885	258114	Healthy	Healthy	7	266251	49671	8546	3706	1120	420	301290099	220190644	138059535	104455670	65556743	41390068	266251	491804	301290099	3898	894	11408	55782	0
KosticAD_2015__PRJNA231909.3109940	AFMILDHC	KosticAD_2015	gut	HUMAN	FIN	control	child	41450012	Yes	1	TRUE	74180	111416	Healthy	Healthy	7	164350	18011	2962	1232	469	238	139879548	87755875	57667905	45825036	34572292	26499160	164350	771019	139879548	2587	492	6431	43496	0
BackhedF_2015__SID591_B	AFMKOIBA	BackhedF_2015	gut	HUMAN	SWE	control	newborn	28325826	Yes		TRUE	26979	39154	Healthy	Healthy	4	27471	5630	1027	620	285	135	45608140	37053238	27973257	25142282	19850626	14587161	27471	432436	45608140	16042	1617	434	3382	0
HSM5MD5D	AFMLEPPI	iHMP_IBD	gut	HUMAN	USA	control	school_age	NA	Yes	13	TRUE	201	201	Healthy	Healthy	2	795	23	0	0	0	0	278545	31497	0	0	0	0	795	2166	278545	398	264	211	431	0
QinJ_2012__DLF003	AFNBDOAB	QinJ_2012	gut	HUMAN	CHN	T2D	adult	26964088	Yes	46	FALSE	57655	76378	diabetes_type2	disease	7	125255	16236	2113	895	214	58	94611325	54880923	28434993	20073969	9987982	4706765	125255	252689	94611325	1454	490	9891	39884	0
LiJ_2014__O2.UC6-0	AFNLCGFF	LiJ_2014	gut	HUMAN	ESP	control	adult	75332234	Yes		TRUE	72433	122063	Healthy	Healthy	7	134421	15307	4024	2256	870	344	144579552	103616422	81316847	68910466	47585256	29549253	134421	469312	144579552	8342	762	2626	20862	0
HMP_2012__SRS018394	AFNMBELG	HMP_2012	oral	HUMAN	USA	control	adult	84508308	Yes	24	TRUE	106907	161347	Healthy	Healthy	4	246427	33008	5484	2072	485	122	200185327	124910854	69231353	45518403	22361148	10087379	246427	292147	200185327	2067	520	15356	68959	0
HMP_2012__SRS044474	AFNOEELM	HMP_2012	nasal	HUMAN	USA	control	adult	3782256	Yes	28	TRUE	11580	13671	Healthy	Healthy	4	19884	2655	413	187	66	21	16931392	11358387	6736848	5238339	3359564	1694584	19884	134517	16931392	2894	589	872	4417	0
SRR3989139	AFPCDFLK	MGYS00003349	aquatic	ENV				NA			NA	1942	1953			7	2331	543	2	1	1	0	2047258	824100	47281	40899	40899	0	2331	40899	2047258	889	653	755	1433	0
SRR1779117	AFPDHBFF	Raveh-Satka_2015	gut	HUMAN	USA	NEC	newborn	10721413	Yes	0.557692	FALSE	25439	39494	necrotizing enterocolitis	disease	4	20879	4834	993	445	220	148	44303670	37711818	29739399	25916923	22578527	19909047	20879	502746	44303670	29537	2559	205	1979	0
MSM79HBP	AFPGAGBM	iHMP_IBD	gut	HUMAN	USA	Crohn's Disease	adult	NA	Yes	22	FALSE	47936	57393	Crohn's Disease	disease	7	146618	12305	823	397	123	30	80690315	32181630	12700819	9779926	5456907	2260605	146618	151009	80690315	696	335	22209	65766	0
SRR5468255	AFPKOGIO	MGYS00003641	aquatic	ENV				NA			NA	229154	264259			1	273839	61456	2535	695	145	51	265293171	125446481	28204297	15944800	7967859	4687760	273839	338762	265293171	946	644	68864	155699	0
CosteaPI_2017__alien-11-637-0	AFPLOHJB	CosteaPI_2017	gut	HUMAN	DEU		adult	66308576	Yes	48	NA	92972	180543			4	143289	28121	6271	3238	1217	467	211323250	167937901	122965926	101921177	70733525	44834557	143289	546057	211323250	8811	1442	3638	20195	0
ZeeviD_2015__PNP_Main_26	AGAGLPCC	ZeeviD_2015	gut	HUMAN	ISR	control	adult	35783410	Yes		TRUE	102691	170539	Healthy	Healthy	7	131538	31924	4796	2331	855	337	191502192	140256723	88091047	71028938	48146596	30107918	131538	322936	191502192	3782	917	6570	35444	0
CM_madagascar__A73_02_1FE	AGAGOICP	CM_madagascar	gut	HUMAN	MDG	Healthy	adult	125464953	No	25	FALSE	126062	187295	Healthy	Healthy	7	328676	35751	5370	2133	532	170	237051986	135777897	76546547	54260937	30768248	18559317	328676	655903	237051986	1534	424	21708	103524	0
HMP2_J05384_M_NS_T0_B0_0120_ZOZOW1T-53_HB5LAADX	AGAIGMON	iHMP_T2D	nasal	HUMAN	USA	IS	adult	NA	Yes	59.48	FALSE	259	1216	Healthy	Healthy	3	6758	42	1	0	0	0	1048690	71904	5111	0	0	0	6758	5111	1048690	243	94	1298	2754	0
ERR695630	AGAIILFH	EBI_noname_2	gut	HUMAN	GBR	IBD		13219299	Yes		FALSE	130642	198777	IBD	disease	7	418096	34292	4767	2122	733	251	264662748	132322689	76126652	57991337	36957783	20350944	418096	254541	264662748	999	354	34301	158366	0
ERR589384	AGBGENEP	Zhang_2015	oral	HUMAN	CHN			14749622	Yes		NA	95403	131486			4	335791	30977	2239	655	175	63	175880366	79175962	26812980	16113229	9058722	5288760	335791	174706	175880366	832	366	40618	121930	0
HSM7CYZ5	AGCAMOJP	iHMP_IBD	gut	HUMAN	USA	Crohn's Disease	school_age	NA	Yes	15	FALSE	23796	33405	Crohn's Disease	disease	7	37622	3473	441	340	236	149	40952140	28819682	23600216	22894204	21103241	17910615	37622	591496	40952140	30825	698	214	5761	0
LiJ_2014__MH0314	AGCDFCEH	LiJ_2014	gut	HUMAN	DNK	control	adult	60056854	Yes		TRUE	124424	205910	Healthy	Healthy	7	222162	41236	6612	2793	934	330	241114698	173021843	103692500	77414989	49186365	28068328	222162	304871	241114698	3320	833	10800	49811	0
LiJ_2014__MH0319	AGCIOMOD	LiJ_2014	gut	HUMAN	DNK	control	adult	64887642	Yes		TRUE	115532	197811	Healthy	Healthy	7	164064	38049	7265	3354	1101	354	230423992	181617070	118769204	91711397	57591344	31659473	164064	541326	230423992	5440	1276	6582	30245	0
ZeeviD_2015__PNP_Main_505	AGCNOHHO	ZeeviD_2015	gut	HUMAN	ISR	control	adult	24958440	Yes		TRUE	79754	112454	Healthy	Healthy	7	106376	24273	3254	1203	350	126	126907461	85762549	44595065	30592153	17905208	10289892	106376	244573	126907461	2300	729	9034	35412	0
ZeeviD_2015__PNP_Main_687	AGCOKAIN	ZeeviD_2015	gut	HUMAN	ISR	control	adult	45289882	Yes		TRUE	79593	141212	Healthy	Healthy	7	77479	21982	5369	2788	1028	354	161121538	133420567	99744115	81660669	54428775	31313302	77479	405666	161121538	10394	1837	2681	12564	0
VatanenT_2016__G80495	AGDCGCAG	VatanenT_2016	gut	HUMAN	EST	control	newborn	30376452	Yes	0	TRUE	34234	45396	Healthy	Healthy	7	89068	10715	1303	515	171	57	58667630	38693661	19512214	14200040	8938001	5033066	89068	248657	58667630	2222	588	4368	17715	0
LouisS_2016__AS44_12	AGEFHDAM	LouisS_2016	gut	HUMAN	DEU	control	adult	21105482	Yes		TRUE	53052	79882	Healthy	Healthy	7	119568	13692	2549	1179	368	116	99626924	64818809	42476846	33012724	20637266	11860231	119568	622063	99626924	2937	526	4488	27745	0
SRS063485	AGEILHAF	HMP2	oral	HUMAN	USA	control	adult	2438815	Yes		TRUE	127826	213864	Healthy	Healthy	4	288900	47786	6300	2446	692	236	259678614	174154496	91857868	65454292	39547038	23746225	288900	874024	259678614	2318	665	17858	73202	0
SchirmerM_2016__G88874	AGELHGCJ	SchirmerM_2016	gut	HUMAN	NLD	control	school_age	36499234	Yes	19	TRUE	72097	98583	Healthy	Healthy	7	451461	16179	2316	1031	244	52	145240040	56380182	30742072	21836553	9991306	3536349	451461	138295	145240040	583	261	38198	137083	0
CSM7KOMX	AGFBGPED	iHMP_IBD	gut	HUMAN	USA	Crohn's Disease	adult	NA	Yes	37	FALSE	49080	68577	Crohn's Disease	disease	7	123759	11170	1601	772	293	115	88871437	48412580	30898870	25263976	17936248	11869861	123759	429319	88871437	1301	408	7662	41593	0
OhJ_2014__MET0144	AGFIJFGL	OhJ_2014	skin	HUMAN	USA	control	adult	8587186	Yes		TRUE	9456	9703	Healthy	Healthy	4	148607	900	139	24	0	0	26524037	2696780	1080302	301623	0	0	148607	17879	26524037	238	148	33160	67287	0
KosticAD_2015__PRJNA231909.3106013	AGGDPBAN	KosticAD_2015	gut	HUMAN	FIN	control	newborn	15247232	Yes	0.928767	TRUE	69364	94765	Healthy	Healthy	7	164752	20691	1766	769	264	99	118571918	63724110	29721839	22914970	15329539	9676165	164752	289867	118571918	1164	445	16567	59687	0
HSM5MD8N_P	AGGMEMPM	iHMP_IBD	gut	HUMAN	USA	control	child	NA	Yes	6	TRUE	52983	87150	Healthy	Healthy	7	93643	12303	2222	1386	684	322	106800439	77716188	58698911	52921726	41522758	28734521	93643	279333	106800439	9429	844	1436	14905	0
HMP2_J09116_M_ST_T0_B0_0120_ZLGD9M0-09_C93B2ANXX	AGGMLONB	iHMP_T2D	gut	HUMAN	USA	IS	senior	NA	Yes	67.9	FALSE	143980	215196	Healthy	Healthy	7	359363	38505	4358	1867	796	418	266916685	160158567	95160228	78259083	62341565	49087243	359363	920056	266916685	1788	403	18189	102926	0
HMP_2012__SRS015059	AGHCLJAI	HMP_2012	oral	HUMAN	USA	control	adult	1131872	Yes	28	TRUE	2706	2762	Healthy	Healthy	4	16059	208	2	0	0	0	5302898	297998	14034	0	0	0	16059	8685	5302898	321	247	5223	9996	0
ERR599153	AGIDLINB	MGYS00002008	aquatic	ENV				NA			NA	154217	186271			1	176339	47692	2689	897	191	37	193447850	107654620	30530968	18481818	8159519	2872673	176339	236245	193447850	1141	696	37432	93289	0
CosteaPI_2017__peacemaker3-11-0-0	AGIONLMM	CosteaPI_2017	gut	HUMAN	DEU	control	child	55108187	Yes	7	TRUE	117536	202831	Healthy	Healthy	7	211673	40775	6977	3237	961	285	241726708	175613141	108862350	83035686	48054084	24802404	211673	347714	241726708	3676	875	9787	46858	0
SRS050799	AGJAPGBK	HMP2	oral	HUMAN	USA	control	adult	2167018	Yes		TRUE	74081	116463	Healthy	Healthy	4	169560	22356	3568	1548	466	166	145344433	95455112	58466672	44617642	28192117	18017656	169560	455000	145344433	2583	572	7621	40617	0
SRS064937	AGJCMAAI	HMP2	oral	HUMAN	USA	control	adult	27166867	Yes		TRUE	72377	108350	Healthy	Healthy	4	165884	22254	3223	1217	335	122	133853271	84486781	46366483	32637191	19763496	12318757	165884	393345	133853271	2078	532	9820	44492	0
CSM67UAG	AGJDIKOP	iHMP_IBD	gut	HUMAN	USA	Crohn's Disease	adult	NA	Yes	56	FALSE	28163	43927	Crohn's Disease	disease	4	37827	5805	1609	752	285	121	50704212	40025798	30530137	24525926	17403680	11718734	37827	319288	50704212	9108	1619	839	4232	0
SRR6474213	AGJGNLLI	ChengpingW_2017	gut	HUMAN	CHN	control	adult	28258918	Yes	38	FALSE	117205	187301	Healthy	Healthy	7	218410	38327	5361	2210	783	318	222480012	154359431	89832018	68382243	46976470	30711232	218410	444268	222480012	2794	744	11207	52876	0
VincentC_2016__MM072.2	AGJJJOCI	VincentC_2016	gut	HUMAN	CAN	control	senior	16846597	Yes	73	TRUE	48437	58758	Healthy	Healthy	4	98074	12674	887	294	52	4	70189599	30022686	9477803	5453488	1868574	252998	98074	73503	70189599	800	447	18375	48701	0
SRS143509	AGJMKNNK	HMP2	oral	HUMAN	USA	control	adult	67433823	Yes		TRUE	46887	66653	Healthy	Healthy	4	121452	13194	1728	748	228	95	87625930	51125479	28978261	22293675	14493945	10003044	121452	618204	87625930	1618	426	7353	36658	0
CosteaPI_2017__SID713A014-11-0-0	AGKCHNKE	CosteaPI_2017	gut	HUMAN	KAZ	control	adult	60285441	Yes	41	TRUE	112837	177461	Healthy	Healthy	7	242252	36618	6103	2623	571	86	212640670	136718713	77022071	52790085	21906623	5910845	242252	149605	212640670	2167	587	15335	66764	0
OBOD01	AGKKJLLA	MGYS00001977	aquatic	ENV				NA			NA	60019	63273			1	195891	3620	84	23	0	0	92618513	5947847	723050	306290	0	0	195891	23848	92618513	446	392	77033	132576	0
LiJ_2014__O2.UC48-1	AGKMOHPE	LiJ_2014	gut	HUMAN	ESP	control	adult	104286903	Yes		TRUE	158123	291843	Healthy	Healthy	7	252942	49453	8724	4243	1603	712	333701087	254883884	175231695	144240637	103817751	72674034	252942	494357	333701087	6022	1088	7196	45036	0
RampelliS_2015__H5	AGKOJIAJ	RampelliS_2015	gut	HUMAN	TZA	control	senior	10487900	No	70	TRUE	41992	48366	Healthy	Healthy	7	125245	9920	888	383	97	17	66121272	27637421	11581060	8146692	3815312	1222304	125245	138673	66121272	712	295	16399	55385	0
SRR3989184	AGKPPFDO	MGYS00003349	aquatic	ENV				NA			NA	2703	2716			6	2688	916	11	2	0	0	2766537	1522575	84760	23931	0	0	2688	13136	2766537	1075	748	782	1555	0
NielsenHB_2014__MH0072	AGLAKNKJ	NielsenHB_2014	gut	HUMAN	DNK	control	adult	49276126	Yes	64	TRUE	18718	21283	Healthy	Healthy	7	46770	6182	557	118	4	1	30025424	15407439	4664607	1748018	182828	83965	46770	83965	30025424	1052	374	5798	18170	0
ZeeviD_2015__PNP_Main_679	AGLCPIBC	ZeeviD_2015	gut	HUMAN	ISR	control	adult	33733040	Yes		TRUE	50681	72312	Healthy	Healthy	7	76439	16630	2303	921	243	56	87228309	57494672	30361812	20780216	10794829	4513988	76439	168500	87228309	2074	710	6613	26109	0
SRR3313059	AGLDDHBH	Heintz-Buschart_2016	gut	HUMAN	LUX	control	school_age	23615730	Yes	14	TRUE	100394	173817	Healthy	Healthy	7	157287	32750	6201	2946	998	347	207121862	159267812	105987257	83436115	54042067	31462271	157287	416102	207121862	5371	1125	5734	29045	0
G78933	AGMCDMIC	Yassour_2016	gut	HUMAN	FIN	antibiotics	newborn	NA	Yes	0.120548	FALSE	8379	10972	antibiotics	disease	7	8145	2272	409	117	59	42	14048205	11844688	7740643	5713174	4895142	4315393	8145	284926	14048205	6291	1933	282	1332	0
LouisS_2016__AS60_3	AGMEJEOB	LouisS_2016	gut	HUMAN	DEU	control	adult	17578700	Yes		TRUE	56665	82339	Healthy	Healthy	7	123982	14822	2276	942	281	105	98829334	61814696	37007685	27937079	17755955	11687236	123982	435367	98829334	2167	496	6176	32830	0
KosticAD_2015__PRJNA231909.3108098	AGMHBACH	KosticAD_2015	gut	HUMAN	FIN	T1D	child	20782482	Yes	1	FALSE	60716	77700	diabetes_type1	disease	7	157995	12877	1555	648	251	106	98528655	48042226	27062429	20937801	14891215	9636487	157995	222685	98528655	938	350	14139	61038	0
SchirmerM_2016__G89010	AGNBBHGD	SchirmerM_2016	gut	HUMAN	NLD	control	adult	37160588	Yes	21	TRUE	109251	155665	Healthy	Healthy	7	452208	32291	3936	1335	287	72	210744300	101227116	46689810	28894083	13522344	6189319	452208	328237	210744300	904	330	36656	140261	0
HSM7J4HW	AGNNKLNI	iHMP_IBD	gut	HUMAN	USA	control	child	NA	Yes	11	TRUE	55628	84621	Healthy	Healthy	7	132313	14589	2548	1142	403	175	110701980	69114004	45344759	35640469	24456488	16398067	132313	270154	110701980	2506	487	5430	35300	0
XieH_2016__YSZC12003_36116	AGOGHIOA	XieH_2016	gut	HUMAN	GBR	control	adult	53972640	Yes	56	TRUE	127210	214597	Healthy	Healthy	7	200603	33732	5419	2972	1220	557	249500356	186849325	132715122	115766322	88230922	65047695	200603	790484	249500356	6942	993	4059	34010	0
ZeeviD_2015__PNP_Main_296	AGOIIHKG	ZeeviD_2015	gut	HUMAN	ISR	control	adult	36758414	Yes		TRUE	128725	221154	Healthy	Healthy	7	167155	45491	7258	3053	870	309	246631220	183734487	107838744	78803902	46368363	27632491	167155	371245	246631220	3570	975	10948	46747	0
VatanenT_2016__G80539	AGOPEKHD	VatanenT_2016	gut	HUMAN	FIN	otitis	newborn	34008884	Yes	0	FALSE	33827	47488	otitis	disease	7	217126	7339	1604	770	241	77	67696686	36664530	25165992	19286043	11185199	5587676	217126	156257	67696686	1456	260	4986	38792	0
ChngKR_2016__WBE026	AGPAJHEN	ChngKR_2016	skin	HUMAN	CHN	AD	adult	15476986	Yes	27	FALSE	9869	10750	atopic dermatitis	disease	4	170247	1480	227	87	4	0	43467918	4892654	2319170	1365111	131963	0	170247	47092	43467918	248	220	54745	101431	0
MSM6J2IY	AGPCGKCD	iHMP_IBD	gut	HUMAN	USA	Crohn's Disease	adult	NA	Yes	30	FALSE	55695	82345	Crohn's Disease	disease	7	126078	11273	1809	1081	516	242	104211284	62861354	45960798	40914326	31996279	22414631	126078	334796	104211284	2302	467	3702	34662	0
OhJ_2014__MET0234	AGPNDLEA	OhJ_2014	skin	HUMAN	USA	control	adult	46505444	Yes		TRUE	71775	78603	Healthy	Healthy	4	1344413	9068	873	220	6	0	188787577	21956963	7619769	3082509	201788	0	1344413	48149	188787577	180	99	232081	594333	0
ERR589467	AHBAFAND	Zhang_2015	oral	HUMAN	CHN	rheumatoid_arthritis	adult	18979864	Yes	57	FALSE	52814	77175	rheumatoid arthritis	disease	4	126750	18307	2408	835	189	56	100496076	62265731	30940709	20104825	10606258	6143144	126750	720480	100496076	1793	553	9179	36329	0
ERR2608640	AHBDKAIC	Wang_2019	gut	HUMAN	CHN			21087669	Yes		NA	102678	161677			7	269874	23013	3825	1942	862	408	207835725	123259207	86131805	73188898	56535365	40510196	269874	562807	207835725	2192	421	9375	76869	0
ZeeviD_2015__PNP_Main_651	AHBGDNHH	ZeeviD_2015	gut	HUMAN	ISR	control	adult	22455192	Yes		TRUE	61846	94610	Healthy	Healthy	7	76168	22059	3152	1286	354	111	110405489	82690066	45420954	32632740	18648234	10311074	76168	465595	110405489	3166	995	5638	22174	0
QinJ_2012__NOF010	AHCGDNLN	QinJ_2012	gut	HUMAN	CHN	control	adult	33058980	Yes	40	TRUE	78963	126989	Healthy	Healthy	7	142195	25073	4404	1947	663	253	157231367	113786934	72603896	55810839	36496205	22275601	142195	441038	157231367	3952	857	5757	29544	0
SchirmerM_2016__G88892	AHCHBFEC	SchirmerM_2016	gut	HUMAN	NLD	control	adult	23796120	Yes	25	TRUE	88018	105060	Healthy	Healthy	7	384375	17049	1226	515	132	42	150083202	43465443	16981459	12123894	6377629	3366724	384375	256087	150083202	495	279	64231	168679	0
VatanenT_2016__G80302	AHCKNMHO	VatanenT_2016	gut	HUMAN	FIN	control	newborn	42330932	Yes	1	TRUE	35493	46711	Healthy	Healthy	7	242322	5752	865	567	296	129	72988868	32129799	23717063	21602219	17343241	11507615	242322	229193	72988868	689	250	11098	59409	0
ZeeviD_2015__PNP_Main_763	AHDAJAJB	ZeeviD_2015	gut	HUMAN	ISR	control	adult	28380086	Yes		TRUE	76926	119565	Healthy	Healthy	7	93739	22889	4108	1843	568	187	137506022	102379432	64302735	48839381	29717909	16481877	93739	295348	137506022	4167	969	5085	23651	0
LeChatelierE_2013__MH0136	AHEDPHKB	LeChatelierE_2013	gut	HUMAN	DNK	control	adult	58240556	Yes		TRUE	98140	149899	Healthy	Healthy	7	156072	31129	3951	1860	713	312	176516384	127538030	74783056	60562642	43256732	29239815	156072	556003	176516384	3111	871	7428	36330	0
Obregon-TitoAJ_2015__SM03	AHEFBNNK	Obregon-TitoAJ_2015	gut	HUMAN	PER	control	child	46931044	No	10	TRUE	112770	151427	Healthy	Healthy	7	323256	29378	2979	947	248	90	195877478	90631406	40462126	26762325	16461383	11168259	323256	853145	195877478	840	354	37373	132816	0
WenC_2017__N017	AHEHLIGG	WenC_2017	gut	HUMAN	CHN	control	adult	56250162	Yes		TRUE	83882	134546	Healthy	Healthy	7	222993	24240	3571	1811	737	291	173140335	109321759	70378283	58278752	41471263	26040342	222993	394902	173140335	2308	531	8510	53116	0
SchirmerM_2016__G89101	AHEKKPLJ	SchirmerM_2016	gut	HUMAN	NLD	control	adult	26332791	Yes	23	TRUE	90463	109710	Healthy	Healthy	7	330788	24428	1213	302	54	18	145451779	54050424	12168806	6119441	2479724	1278636	330788	108239	145451779	632	306	48328	134293	0
FerrettiP_2018__CA_C10024IS2419FE_t5M16	AHEPJPOC	FerrettiP_2018	gut	HUMAN	ITA	control	newborn	19034021	Yes	0	TRUE	35738	47999	Healthy	Healthy	7	74709	10825	1595	527	140	51	63161520	39615348	20599819	13304952	7498314	4426791	74709	213296	63161520	2066	526	5148	21848	0
SchirmerM_2016__G89011	AHFADAPJ	SchirmerM_2016	gut	HUMAN	NLD	control	adult	29972058	Yes	24	TRUE	84935	112989	Healthy	Healthy	7	334616	23714	2509	813	125	29	147833109	65842154	26646365	15145146	5305646	2122529	334616	203736	147833109	801	334	32778	106924	0
MSM79H5S	AHFENJLL	iHMP_IBD	gut	HUMAN	USA	control	adult	NA	Yes	40	TRUE	53684	77871	Healthy	Healthy	7	139579	14247	1925	990	342	127	104152969	59150188	36810292	30404158	20359617	13081719	139579	474287	104152969	1466	429	8346	44659	0
NielsenHB_2014__V1_UC17_0	AHFLCBDB	NielsenHB_2014	gut	HUMAN	ESP	IBD	adult	19324582	Yes	41	FALSE	29007	32203	IBD	disease	4	91541	8074	324	38	0	0	46723491	16035954	2353263	481235	0	0	91541	19558	46723491	609	319	17643	44859	0
SRR6474217	AHFPMHPE	ChengpingW_2017	gut	HUMAN	CHN	control	adult	8235469	Yes	34	FALSE	24998	29820	Healthy	Healthy	7	56704	6193	612	243	80	28	38121075	20345191	9821683	7314522	4793637	3031384	56704	190783	38121075	1172	421	5006	19364	0
LeChatelierE_2013__MH0046	AHGALLOM	LeChatelierE_2013	gut	HUMAN	DNK	control	adult	35794106	Yes		TRUE	65090	96757	Healthy	Healthy	7	142270	19657	3238	1386	367	98	120306212	77693442	44999580	32185831	16829689	7808139	142270	227833	120306212	2326	561	7784	36704	0
SRR5468108	AHGCNJMD	MGYS00005024	aquatic-sediment	ENV				NA			NA	299386	338913			1	369008	77486	2280	535	100	46	338075419	146590041	24144825	12710474	6519018	4702500	369008	268386	338075419	884	628	101423	216851	0
ChngKR_2016__WBE045	AHGGPIGJ	ChngKR_2016	skin	HUMAN	SGP	AD	adult	10446540	Yes	22	FALSE	4058	4360	atopic dermatitis	disease	4	151873	239	3	1	0	0	34439385	417537	31846	16633	0	0	151873	16633	34439385	239	218	57607	95503	0
ZeeviD_2015__PNP_Main_529	AHGKIJGJ	ZeeviD_2015	gut	HUMAN	ISR	control	adult	25913018	Yes		TRUE	108093	164045	Healthy	Healthy	7	139172	31500	4430	1889	646	257	182213098	127347527	75940515	58441551	39867855	26171537	139172	456174	182213098	2897	801	8485	41948	0
FerrettiP_2018__CA_C10049MS2850FE_t0M16	AHHHEDII	FerrettiP_2018	gut	HUMAN	ITA	control	adult	31132520	Yes	34	TRUE	59624	96512	Healthy	Healthy	7	119875	15685	3303	1554	509	216	122150919	86184059	60462303	48319630	32520003	22319750	119875	705197	122150919	4854	695	3428	22247	0
NielsenHB_2014__V1_CD9_0	AHHMBKMP	NielsenHB_2014	gut	HUMAN	ESP	control	adult	32398171	Yes	48	TRUE	52685	70441	Healthy	Healthy	7	115169	13959	2633	990	182	23	89348039	53234696	30316868	18949290	6920518	1528627	115169	139278	89348039	1837	448	7522	35543	0
BackhedF_2015__SID589_12M	AHHMIAKH	BackhedF_2015	gut	HUMAN	SWE	control	child	45615480	Yes		TRUE	66375	117437	Healthy	Healthy	7	76854	16679	3539	1971	926	454	135151063	112691537	85872418	75040305	58447316	42047184	76854	344691	135151063	16060	2013	1380	8600	0
CSM5FZ44_P	AHHNJMKE	iHMP_IBD	gut	HUMAN	USA	Crohn's Disease	senior	NA	Yes	76	FALSE	26080	41101	Crohn's Disease	disease	7	35886	4263	1587	918	355	164	50326191	40013657	34267391	29474042	20788720	14057485	35886	216973	50326191	15977	2086	576	2677	0
ZellerG_2014__CCIS21126322ST-4-0	AHJDAMML	ZellerG_2014	gut	HUMAN	FRA	control	adult	82207625	Yes	59	TRUE	170662	286408	Healthy	Healthy	7	404249	52043	8069	3497	1028	390	344691330	214561205	128885025	97485645	60521351	38599820	404249	441751	344691330	2107	528	21975	114246	0
QinN_2014__HV-26	AHJDBJFE	QinN_2014	gut	HUMAN	CHN	control	adult	27678826	Yes	32	TRUE	118179	158604	Healthy	Healthy	7	294230	33693	3313	1209	322	120	195105085	103130396	46085720	31823206	18625225	11876361	294230	321700	195105085	1134	405	28452	103199	0
SchirmerM_2016__G89023	AHJDPKMC	SchirmerM_2016	gut	HUMAN	NLD	control	adult	49272096	Yes	20	TRUE	99393	147580	Healthy	Healthy	7	372375	32628	3507	1331	377	134	194421930	103197482	48810110	33982778	19860937	11385605	372375	205099	194421930	1149	398	27030	102667	0
LiuW_2016__SRR3993039	AHJFHACN	LiuW_2016	gut	HUMAN	MNG	control	adult	27438600	No		TRUE	15996	17620	Healthy	Healthy	7	134788	3007	86	10	0	0	31378062	5632981	614251	136565	0	0	134788	18429	31378062	271	211	26441	58897	0
FerrettiP_2018__CA_C10020IS2343FE_t3M15	AHJHCBDC	FerrettiP_2018	gut	HUMAN	ITA	control	newborn	15163311	Yes	0	TRUE	16327	22998	Healthy	Healthy	4	18387	2080	539	394	211	103	27132821	21296115	18634831	17579055	14525671	10670920	18387	506571	27132821	30688	1481	177	1293	0
SRS104279	AHJHLHJP	HMP2	oral	HUMAN	USA	control	adult	71217706	Yes		TRUE	79346	145879	Healthy	Healthy	4	129270	28600	5908	2538	807	260	174411296	139937522	91895443	68646382	42500453	23828729	129270	464199	174411296	5709	1432	5031	20964	0
KarlssonFH_2013__S395	AHJIOMDP	KarlssonFH_2013	gut	HUMAN	SWE	IGT	senior	23324154	Yes	70	FALSE	96415	145541	impaired glucose tolerance	disease	7	234028	29372	3155	1581	608	205	183706689	105186821	57193919	46459266	31515602	17641450	234028	350665	183706689	1416	473	18089	78401	0
QinN_2014__LV-11	AHJLJHIJ	QinN_2014	gut	HUMAN	CHN	cirrhosis	senior	26856220	Yes	66	FALSE	80118	113556	cirrhosis	disease	7	206086	20853	3039	1567	461	119	145131102	81036769	47812264	37574458	20438372	8789695	206086	199035	145131102	1392	412	13604	66034	0
SRR1779116	AHJNGGPM	Raveh-Satka_2015	gut	HUMAN	USA	NEC	newborn	9732272	Yes	0.557692	FALSE	13509	17568	necrotizing enterocolitis	disease	4	14135	2627	194	79	60	45	20151358	15526619	10925529	10193060	9904416	9398453	14135	825923	20151358	14259	1134	70	2241	0
SRS018820	AHKFAJNP	HMP2	oral	HUMAN	USA	control	adult	12898441	Yes		TRUE	70581	113996	Healthy	Healthy	4	178426	22668	3698	1670	540	163	148897161	98434204	60196320	46248136	28958143	15827028	178426	402734	148897161	2732	572	7628	40495	0
HMP_2012__SRS052988	AHKIBOJL	HMP_2012	skin	HUMAN	USA	control	school_age	17024554	Yes	19	TRUE	5377	5689	Healthy	Healthy	4	19489	506	44	29	19	16	9205119	3465348	2751041	2648385	2503975	2405264	19489	328692	9205119	457	264	2324	9337	0
SchirmerM_2016__G88744	AHKKHCBE	SchirmerM_2016	gut	HUMAN	NLD	control	school_age	24596741	Yes	19	TRUE	90033	107565	Healthy	Healthy	7	413934	18037	1178	366	84	23	144465424	43086751	13150815	7689873	3681579	1675096	413934	204721	144465424	494	269	61635	164169	0
NielsenHB_2014__O2_UC43_2	AHKLGGPG	NielsenHB_2014	gut	HUMAN	ESP	IBD	adult	51911391	Yes	24	FALSE	47666	71987	IBD	disease	7	87064	13066	2429	1320	398	106	87408044	59896609	39850582	32149923	18058016	8154752	87064	194132	87408044	3477	713	3359	19815	0
SRR5739201	AHKPIGAL	MGYS00005022	aquatic	ENV				NA			NA	265908	305537			1	245824	68775	5498	2102	520	132	299480054	181498471	70646549	47533492	23911416	10735494	245824	211578	299480054	1353	732	41204	119815	0
LiuW_2016__SRR3992958	AHLGLAOK	LiuW_2016	gut	HUMAN	MNG	control	adult	54269420	No		TRUE	201720	310794	Healthy	Healthy	7	674068	73840	8107	2576	444	67	392368085	211629619	86708018	48913157	17822844	5319534	674068	209111	392368085	1180	398	59606	206133	0
HeQ_2017__RSZAXPI003099-133	AHLKHAOB	HeQ_2017	gut	HUMAN	CHN		adult	55829782	Yes		FALSE	86141	166273			4	113091	18362	5000	3083	1398	609	193494181	159512141	132457073	118965751	92327386	64736675	113091	577924	193494181	21976	2366	1587	8777	0
QinJ_2012__DLM002	AHLMBKGN	QinJ_2012	gut	HUMAN	CHN	T2D	adult	29232438	Yes	29	FALSE	68651	110811	diabetes_type2	disease	7	107382	18936	3857	1892	665	254	131559199	98788771	68564836	54981662	36164698	22036229	107382	403048	131559199	5729	1005	3336	18817	0
RaymondF_2016__P3E0	AHLOKHMP	RaymondF_2016	gut	HUMAN	CAN	control	adult	102140684	Yes	26	TRUE	85576	151219	Healthy	Healthy	7	187105	19826	4645	2463	988	431	186017923	131351929	100702744	85504741	62764126	43413193	187105	531650	186017923	7175	677	3353	29837	0
HSMA33LJ	AHLPBLON	iHMP_IBD	gut	HUMAN	USA	ulcerative colitis	school_age	NA	Yes	16	FALSE	580	587	ulcerative colitis	disease	2	4921	8	1	0	0	0	1380790	15370	5449	0	0	0	4921	5449	1380790	278	233	1801	3164	0
ERZ312764	AHMEEAHJ	MGYS00001861	aquatic	ENV				NA			NA	116175	159040			1	7794	3333	1960	1632	1541	945	167262152	165755614	162578729	160314884	158932447	134286299	7794	1887047	167262152	125473	58077	281	781	3.87
SRR3988659	AHMFOIML	MGYS00003539	aquatic	ENV				NA			NA	4177	4281			6	872	778	298	106	10	1	4469995	4399686	3130661	1756457	361570	79049	872	79049	4469995	8332	4463	159	345	0
SRS144121	AHNAHLAN	HMP2	oral	HUMAN	USA	control	adult	10704137	Yes		TRUE	108631	154025	Healthy	Healthy	4	310803	30929	3708	1556	409	134	203227235	106632963	55672004	40825359	23320294	13999923	310803	558823	203227235	1130	390	26202	109272	0
HMP_2012__SRS019391	AHNGLNKK	HMP_2012	oral	HUMAN	USA	control	adult	4007851	Yes	21	TRUE	9469	11976	Healthy	Healthy	4	31865	2694	306	100	34	10	16753236	8688943	4009505	2617738	1623383	783035	31865	162227	16753236	1114	347	2397	9810	0
ChengpingW_2017__AS106raw	AHNIEPPP	ChengpingW_2017	gut	HUMAN	CHN	AS	adult	42203474	Yes	30	FALSE	76333	119949	ankylosing spondylitis	disease	7	178330	22482	3821	1545	471	165	150736709	96761380	58678892	43140832	27236567	16805670	178330	848621	150736709	2537	539	8605	45329	0
FengQ_2015__SID31876	AHNIGHIK	FengQ_2015	gut	HUMAN	AUT	CRC	adult	58553738	Yes	56	FALSE	138369	239036	colorectal cancer	disease	7	245125	44635	7125	3309	1059	448	283533056	205860298	132242006	106022295	71987653	50929821	245125	995134	283533056	3961	873	9276	51911	0
ERR2608636	AHNNMDOM	Wang_2019	gut	HUMAN	CHN			12848106	Yes		NA	85229	127412			7	256752	18080	2909	1437	545	257	172300850	92658322	63504264	53405717	39809916	29833657	256752	610700	172300850	1357	357	12442	86533	0
HSM6XRQK	AHOFFHGK	iHMP_IBD	gut	HUMAN	USA	Crohn's Disease	school_age	NA	Yes	16	FALSE	646	653	Crohn's Disease	disease	2	8268	0	0	0	0	0	2170139	0	0	0	0	0	8268	898	2170139	262	227	3292	5521	0
WenC_2017__RA073	AHOLAHJA	WenC_2017	gut	HUMAN	CHN	RA	adult	31281358	Yes		FALSE	54792	74295	rheumatoid arthritis	disease	7	145802	15851	1499	643	265	126	96581850	55229211	29208665	23358393	17634518	12651438	145802	456741	96581850	1384	416	9909	42407	0
ZeeviD_2015__PNP_Main_476	AHPOKAMK	ZeeviD_2015	gut	HUMAN	ISR	control	adult	30761536	Yes		TRUE	99684	150313	Healthy	Healthy	7	124858	29127	3990	1774	612	240	166910538	118165767	69550805	54395116	36763652	24020828	124858	640654	166910538	2986	823	7648	36887	0
HSMA33RT	AIABIEMP	iHMP_IBD	gut	HUMAN	USA	ulcerative colitis	school_age	NA	Yes	16	FALSE	171	171	ulcerative colitis	disease	2	1202	16	0	0	0	0	343458	24399	0	0	0	0	1202	2928	343458	287	228	368	709	0
SRR3960578	AIABNAPC	MGYS00003209	aquatic	ENV				NA			NA	184124	224375			1	145604	49734	4817	2194	741	290	227848341	163106328	82445781	64480427	42222079	26866959	145604	447859	227848341	2205	906	14894	57919	0
CSM5MCVJ_P	AIADCPAI	iHMP_IBD	gut	HUMAN	USA	Crohn's Disease	senior	NA	Yes	76	FALSE	23742	37459	Crohn's Disease	disease	7	32656	3539	1027	742	397	164	46750931	36503899	32005759	29991413	24351874	15758287	32656	537271	46750931	27988	1457	361	2333	0
SRR6466627	AIAGBEDM	ChengpingW_2017	gut	HUMAN	CHN	control	adult	6792206	Yes	58	FALSE	37446	55429	Healthy	Healthy	7	52116	9310	1480	705	314	157	63934498	47230593	31696603	26397433	20548153	14935299	52116	292903	63934498	4867	930	1535	10058	0
VatanenT_2016__G78805	AIBAKHCE	VatanenT_2016	gut	HUMAN	FIN	control	child	11732326	Yes	3	TRUE	33368	43993	Healthy	Healthy	7	84133	7924	1109	572	196	76	58712270	31789907	19532258	15804679	9981930	5779618	84133	165334	58712270	1255	413	5742	28011	0
ZeeviD_2015__PNP_Main_89	AIBCBJFG	ZeeviD_2015	gut	HUMAN	ISR	control	adult	34446846	Yes		TRUE	143387	216939	Healthy	Healthy	7	198519	44141	5151	2208	716	284	238144568	159513300	86802330	66624869	44397132	29529104	198519	637917	238144568	2162	731	15515	66669	0
VatanenT_2016__G78748	AIBEKAIF	VatanenT_2016	gut	HUMAN	RUS	respiratoryinf	newborn	15139032	Yes	0	FALSE	20371	22437	respiratoryinf	disease	4	149808	2516	564	273	52	3	36178792	11189380	7258650	5174976	1763890	170684	149808	66082	36178792	375	218	15534	48373	0
LiJ_2017__nHM512834	AICBMJHI	LiJ_2017	gut	HUMAN	CHN	control	adult	43090152	Yes		TRUE	91072	153164	Healthy	Healthy	7	194039	34114	5202	1982	441	75	182836072	119410311	62908459	40810971	18051183	5890073	194039	231708	182836072	2120	654	14233	56278	0
OhJ_2014__MET0260	AICDHHEP	OhJ_2014	skin	HUMAN	USA	control	adult	4507474	Yes		TRUE	9640	10315	Healthy	Healthy	4	49007	1150	291	122	25	5	14969418	5234788	3520734	2355717	954617	323977	49007	85859	14969418	429	238	4980	17388	0
VatanenT_2016__G78838	AICHFIJE	VatanenT_2016	gut	HUMAN	FIN	control	newborn	8477744	Yes	1	TRUE	21824	27694	Healthy	Healthy	7	49648	3099	639	437	219	80	37033325	21110594	16524757	15126526	11464905	6591302	49648	167313	37033325	2244	412	1252	14345	0
BackhedF_2015__SID51_B	AICKODBP	BackhedF_2015	gut	HUMAN	SWE	control	newborn	35015284	Yes		TRUE	11026	15130	Healthy	Healthy	4	11320	2112	490	244	75	29	17821853	14487707	11108514	9369576	6770887	5237384	11320	800726	17821853	12075	1763	203	1256	0
ChngKR_2016__WBU016	AICPBADL	ChngKR_2016	skin	HUMAN	CHN	control	adult	9772284	Yes	24	TRUE	18994	20676	Healthy	Healthy	4	85458	2884	53	36	28	23	34065790	8602414	4319403	4203010	4084106	3881465	85458	570379	34065790	399	256	17390	45009	0
CSM67U9B	AIDDFKBJ	iHMP_IBD	gut	HUMAN	USA	Crohn's Disease	adult	NA	Yes	37	FALSE	55435	74405	Crohn's Disease	disease	7	143209	13495	1390	627	253	127	96618991	49962549	27871088	22682091	16930864	12535524	143209	486925	96618991	1087	388	11908	52187	0
BackhedF_2015__SID275_M	AIEEGICC	BackhedF_2015	gut	HUMAN	SWE	control	adult	40570740	Yes		TRUE	65328	113620	Healthy	Healthy	7	111032	14916	3228	1795	807	356	137096532	102169624	79281677	69406175	53963307	37974578	111032	633560	137096532	10670	962	1712	15582	0
HMP_2012__SRS013234	AIEJCFCM	HMP_2012	oral	HUMAN	USA	control	adult	77030399	Yes	27	TRUE	55044	80184	Healthy	Healthy	4	146484	17819	2685	950	207	55	107164533	63136999	32493277	20524176	9573294	4305557	146484	170803	107164533	1671	432	10370	45350	0
HMP_2012__SRS015537	AIEKDJJA	HMP_2012	oral	HUMAN	USA	control	school_age	71509577	Yes	18	TRUE	39213	56787	Healthy	Healthy	4	96928	10240	2045	891	242	74	76073978	46318559	29533679	21585991	11838013	6128625	96928	283967	76073978	2304	455	4607	27050	0
CSM7KOON	AIFACNDI	iHMP_IBD	gut	HUMAN	USA	control	senior	NA	Yes	69	TRUE	59272	86832	Healthy	Healthy	7	152489	15575	2200	1091	413	157	115362192	67529584	42222451	34539195	24205357	15361872	152489	392553	115362192	1715	428	7914	46222	0
CSM79HQB	AIFNECGH	iHMP_IBD	gut	HUMAN	USA	Crohn's Disease	adult	NA	Yes	53	FALSE	64975	82966	Crohn's Disease	disease	7	187979	13965	1709	731	277	82	109577099	49975556	26972906	20317191	13292791	6599828	187979	223349	109577099	793	328	19399	77929	0
BackhedF_2015__SID572_B	AIFOLOEG	BackhedF_2015	gut	HUMAN	SWE	control	newborn	31392336	Yes		TRUE	26601	39027	Healthy	Healthy	7	28661	6118	961	512	252	146	47264491	38249048	28305856	25210905	21163115	17368553	28661	444826	47264491	14393	1517	381	3827	0
MSM79HFB	AIGCLAIG	iHMP_IBD	gut	HUMAN	USA	ulcerative colitis	senior	NA	Yes	74	FALSE	79599	115049	ulcerative colitis	disease	7	209197	19203	3242	1453	430	134	146003913	80204989	49414282	37031464	21698772	11418432	209197	326891	146003913	1378	389	13016	69920	0
DavidLA_2015__LD-Run2-30	AIGDFCAB	DavidLA_2015	gut	HUMAN	BGD	control	adult	419516	Yes		TRUE	4436	4526	Healthy	Healthy	4	13861	664	3	1	0	0	5987822	973783	24069	11963	0	0	13861	11963	5987822	470	309	3801	7773	0
SRR4116657	AIGGDBBD	MGYS00005028	mouse	NON-HUMAN-HOST				NA			NA	180883	226166			7	168855	54014	5860	2549	882	318	260012998	183269900	95188577	72544274	46943984	27428335	168855	287932	260012998	2296	874	16590	66593	0
VatanenT_2016__G80330	AIGHMAFA	VatanenT_2016	gut	HUMAN	EST	control	newborn	27803272	Yes	1	TRUE	80955	107498	Healthy	Healthy	7	240291	21082	2779	1119	228	41	136890330	67824109	33841403	22298374	8781370	2593011	240291	123769	136890330	980	375	21710	81304	0
VatanenT_2016__G78880	AIGPEFFI	VatanenT_2016	gut	HUMAN	RUS	control	newborn	14333514	Yes	1	TRUE	35555	43181	Healthy	Healthy	7	134946	8804	960	331	52	20	59225245	25908290	11448427	7063405	3018023	1940337	134946	212587	59225245	756	318	13094	44985	0
VatanenT_2016__G78746	AIHHMJCO	VatanenT_2016	gut	HUMAN	RUS	control	newborn	27252664	Yes	1	TRUE	46895	68090	Healthy	Healthy	7	133024	12246	2239	1002	277	66	88668984	52394933	32812044	24244085	13144026	5943983	133024	308997	88668984	1858	426	6172	34934	0
CM_cf__CF_FIFC001SS_t4M16	AIHIBEHJ	CM_cf	airways	HUMAN	ITA		adult	19347619	Yes	29	NA	9278	11658			4	4053	4053	222	103	64	34	12851735	12851735	5899113	5125973	4539759	3409079	4053	361305	12851735	3997	1802	341	1622	0
CM_periimplantitis__SP_326SPI_T016	AIHLIINJ	CM_periimplantitis	oral	HUMAN	ITA		adult	3372385	Yes		NA	10929	12834			7	29281	3072	367	99	16	12	18176895	10506668	4776094	2994595	1889265	1738014	29281	255931	18176895	1608	377	1956	8604	0
SRR3966130	AIIJHBAG	MGYS00003568	aquatic	ENV				NA			NA	171176	199222			1	160776	52857	4012	1380	245	60	205446268	132702585	45637778	27713120	11040240	4897786	160776	319365	205446268	1490	787	27945	77092	0
G78991	AIJBFHKF	Yassour_2016	gut	HUMAN	FIN	antibiotics	child	NA	Yes	2.24384	FALSE	18289	21694	antibiotics	disease	7	46069	4082	572	305	77	9	29562470	13809685	7959502	6109176	2663779	507947	46069	82866	29562470	877	385	5121	18388	0
HMP_2012__SRS024549	AIJEGGHL	HMP_2012	gut	HUMAN	USA	control	adult	97726931	Yes	27	TRUE	45841	67338	Healthy	Healthy	7	89217	9916	1693	999	410	169	85126043	56376097	41337765	36495497	27215575	18786211	89217	480638	85126043	4158	588	1964	19824	0
ERZ508646	AIJKIGAM	MGYS00003552	aquatic	ENV				NA			NA	1886	1892			7	2268	468	7	2	0	0	1950440	716796	63562	28798	0	0	2268	16479	1950440	848	643	748	1410	0
LiJ_2014__MH0330	AIJMMCNI	LiJ_2014	gut	HUMAN	DNK	control	adult	66621419	Yes		TRUE	155655	262731	Healthy	Healthy	7	287175	48010	8121	3901	1350	475	307494634	218892269	140770457	111673021	72669591	42143571	287175	358008	307494634	3706	799	11155	61166	0
VatanenT_2016__G80350	AIJOMANB	VatanenT_2016	gut	HUMAN	RUS	control	newborn	31637414	Yes	1	TRUE	55848	69179	Healthy	Healthy	7	270420	15056	1107	514	182	50	94580526	41771038	16923248	12918753	7752033	3292064	270420	148631	94580526	794	296	21274	72053	0
LomanNJ_2013__OBK3852	AIKABEHF	LomanNJ_2013	gut	HUMAN	DEU	STEC	adult	216334	Yes		FALSE	5875	6257	STEC	disease	4	22415	749	0	0	0	0	7073741	1000368	0	0	0	0	22415	4639	7073741	439	260	4742	10079	0
HSM7CZ2X_P	AIKCCFHM	iHMP_IBD	gut	HUMAN	USA	ulcerative colitis	school_age	NA	Yes	16	FALSE	29893	39594	ulcerative colitis	disease	7	57749	8571	1249	523	126	38	50013753	32340991	17915622	12916919	6961544	3925709	57749	303102	50013753	2172	547	3503	15680	0
ERR589715	AIKJCJPE	Zhang_2015	oral	HUMAN	CHN	control	adult	24632647	Yes	36	TRUE	92408	153750	Healthy	Healthy	4	222284	36790	4701	1743	473	142	189199196	126769562	63168686	43052408	24000851	12767747	222284	582332	189199196	2192	671	14589	55376	0
ZeeviD_2015__PNP_Validation_90	AIKJOMBK	ZeeviD_2015	gut	HUMAN	ISR	control	adult	24827921	Yes		TRUE	30630	38138	Healthy	Healthy	7	74666	7953	1164	357	28	1	51197383	24392379	11156689	5572545	934422	74292	74666	74292	51197383	897	401	9229	32051	0
NielsenHB_2014__V1_UC41_0	AIKLNKIK	NielsenHB_2014	gut	HUMAN	ESP	control	adult	59081774	Yes	54	TRUE	90720	143757	Healthy	Healthy	7	166694	25502	4956	2395	733	238	173285027	121412739	80864247	62916862	37330736	20319673	166694	333466	173285027	3953	747	6259	35443	0
SRR6474276	AILHKBLC	ChengpingW_2017	gut	HUMAN	CHN	control	adult	16694893	Yes	42	FALSE	77759	127267	Healthy	Healthy	7	159387	23256	3838	1840	642	233	155085286	106009268	68039087	54209850	35729145	21306777	159387	517097	155085286	3211	664	6233	36027	0
ERR589648	AILKHBFP	Zhang_2015	oral	HUMAN	CHN			25072999	Yes		NA	114077	171709			4	278229	40568	4152	1400	362	108	206590634	122246939	53199720	34563925	19374244	10734395	278229	555591	206590634	1457	548	24735	85647	0
HMP2_J05381_M_ST_T0_B0_0120_ZOZOW1T-48b_H15WVBG	AILOGPAC	iHMP_T2D	gut	HUMAN	USA	IS	adult	NA	Yes	59.48	FALSE	318	893	Healthy	Healthy	3	10196	7	0	0	0	0	1487907	9251	0	0	0	0	10196	1552	1487907	238	100	2604	4502	0
SchirmerM_2016__G88981	AILOJBNC	SchirmerM_2016	gut	HUMAN	NLD	control	adult	21742372	Yes	21	TRUE	81262	100382	Healthy	Healthy	7	361965	17467	1484	540	134	31	138190952	47644186	18471321	12105195	5862709	2388294	361965	173401	138190952	529	274	48195	143707	0
MSM9VZIW	AIMMCEJJ	iHMP_IBD	gut	HUMAN	USA	ulcerative colitis	adult	NA	Yes	25	FALSE	45644	61597	ulcerative colitis	disease	7	90233	11012	1051	482	266	155	73114833	44104611	25607124	21768469	18364328	14430519	90233	312640	73114833	1717	487	5159	26742	0
SRS098482	AIMONPCC	HMP2	oral	HUMAN	USA	control	adult	16377940	Yes		TRUE	77525	111538	Healthy	Healthy	4	178727	23182	3118	1341	392	125	140129556	86900640	48072950	36005451	21543683	12505553	178727	396249	140129556	1895	509	10699	49302	0
CosteaPI_2017__SID713A081-11-0-0	AINBHADJ	CosteaPI_2017	gut	HUMAN	KAZ	control	adult	70069516	Yes	73	TRUE	139214	236190	Healthy	Healthy	7	311005	40674	7369	3611	1090	338	284113543	186769357	122046410	96091492	57276496	31631230	311005	384535	284113543	2916	596	12707	75374	0
BritoIL_2016__W1.44.SA	AINDHFIO	BritoIL_2016	oral	HUMAN	FJI	control	adult	13408508	No	44	TRUE	20344	26973	Healthy	Healthy	3	140348	3273	190	44	8	3	44481993	7226582	2146795	1155363	668990	493811	140348	248697	44481993	348	244	32612	71522	0
SRR5115419	AINFHLDG	MGYS00005087	cow	NON-HUMAN-HOST				NA			NA	155368	179946			7	175367	46987	2766	774	114	17	188166228	102082967	27279817	13729762	4332581	1122546	175367	108205	188166228	1096	695	39335	94495	0
CosteaPI_2017__donald3-11-30-0	AINHIHKL	CosteaPI_2017	gut	HUMAN	DEU	control	child	43708598	Yes	7	TRUE	103604	172282	Healthy	Healthy	7	178626	30365	5865	2866	896	264	202159469	145103782	96916482	75951573	45958552	24679307	178626	534249	202159469	4351	830	6759	37540	0
SRS012916	AINOCCBE	HMP2	oral	HUMAN	USA	control	adult	3599073	Yes		TRUE	85272	146324	Healthy	Healthy	7	185113	30866	4819	2096	687	276	185182151	131688986	78848723	60146244	38725415	24382178	185113	358485	185182151	3290	781	8241	39023	0
SchirmerM_2016__G88830	AIOABCLD	SchirmerM_2016	gut	HUMAN	NLD	control	adult	46133500	Yes	22	TRUE	101261	142470	Healthy	Healthy	7	506026	27747	3188	1165	308	103	191698204	87812608	41995482	28094984	15420971	8282562	506026	233909	191698204	811	295	36698	141463	0
FerrettiP_2018__CA_C10026IS2451FE_t3M15	AIOAPLHH	FerrettiP_2018	gut	HUMAN	ITA	control	newborn	441039	Yes	0	TRUE	2286	2396	Healthy	Healthy	4	2188	66	42	39	26	15	3029000	2397169	2351901	2330476	2097173	1696741	2188	324064	3029000	67651	16007	12	35	0
BritoIL_2016__W2.36.ST	AIOCFGHC	BritoIL_2016	gut	HUMAN	FJI	control	adult	115641336	No	36	TRUE	136138	214430	Healthy	Healthy	7	379948	31341	6037	2978	1009	369	275525405	155189783	106331607	84958901	54575427	32507431	379948	621649	275525405	1665	396	17543	119986	0
CSM5MCU8_P	AIOLBLGA	iHMP_IBD	gut	HUMAN	USA	ulcerative colitis	adult	NA	Yes	47	FALSE	69752	104446	ulcerative colitis	disease	7	154301	19137	3270	1274	417	153	130126342	82807111	50376930	36752035	24140382	15073658	154301	482391	130126342	2465	501	7549	40786	0
CosteaPI_2017__SID713B014-11-0-0	AIPMHHHN	CosteaPI_2017	gut	HUMAN	KAZ	control	adult	74499265	Yes	45	TRUE	182258	301350	Healthy	Healthy	7	415467	56698	8675	3721	1104	379	358393460	227508168	134043927	99925745	60481855	35575838	415467	407225	358393460	2183	565	22888	112838	0
SRR3965875	AIPMJBFH	MGYS00003254	aquatic	ENV				NA			NA	93395	103489			1	89969	26990	1875	692	123	22	107322223	65412583	21269739	13251318	4714261	1323439	89969	92379	107322223	1339	735	16749	44767	0
SchirmerM_2016__G88911	AIPNPMEO	SchirmerM_2016	gut	HUMAN	NLD	control	adult	51803481	Yes	22	TRUE	73045	110830	Healthy	Healthy	7	365793	19690	3633	1713	451	95	152254589	83043191	51213678	37902541	18711751	6482033	365793	159040	152254589	1384	320	13778	80553	0
ChengpingW_2017__AS15raw	AJAAOFCH	ChengpingW_2017	gut	HUMAN	CHN	AS	adult	71085312	Yes	36	FALSE	152342	270227	ankylosing spondylitis	disease	7	449500	55860	8499	3660	1038	332	346167753	217586611	125400893	92197553	52726295	28451951	449500	652015	346167753	2062	530	24042	115078	0
CosteaPI_2017__daisy-11-0-0	AJAGINMB	CosteaPI_2017	gut	HUMAN	DEU	control	adult	62802163	Yes		TRUE	96640	175413	Healthy	Healthy	7	158746	32425	6688	3141	939	321	209030993	160334601	107838815	83162835	49708519	28570203	158746	363036	209030993	5502	1122	6055	29069	0
HMP_2012__SRS017700	AJBFFOOB	HMP_2012	vaginal	HUMAN	USA	control	adult	14737108	Yes	30	TRUE	2865	3164	Healthy	Healthy	4	4995	322	118	77	18	6	3905547	2375933	2020131	1712381	813098	410648	4995	83335	3905547	6414	462	106	1185	0
LeChatelierE_2013__MH0002	AJBJCDMH	LeChatelierE_2013	gut	HUMAN	DNK	control	adult	46564054	Yes		TRUE	93586	125313	Healthy	Healthy	7	271013	20642	2553	1221	468	170	166048791	79490349	46486717	37374863	25812113	15314287	271013	414514	166048791	895	338	24384	105652	0
HMP_2012__SRS024331	AJBLCDAK	HMP_2012	gut	HUMAN	USA	control	adult	115172475	Yes	26	TRUE	108282	183261	Healthy	Healthy	7	238718	35746	7133	3111	772	195	230282656	155631891	96936437	68985350	33635102	14154032	238718	186017	230282656	3122	633	11759	57535	0
QinJ_2012__NOM004	AJBMCJIM	QinJ_2012	gut	HUMAN	CHN	control	adult	31787736	Yes	32	TRUE	41023	64111	Healthy	Healthy	7	46434	10476	2240	1059	424	188	76097357	62437909	45515103	37278118	27527519	19274676	46434	463854	76097357	9472	1718	1139	6348	0
SRR3988328	AJBONIPL	MGYS00003603	aquatic	ENV				NA			NA	2629	2650			6	2443	639	28	20	11	0	2764075	1527066	603697	546515	409144	0	2443	45041	2764075	1105	724	501	1287	0
SRS144589	AJCAALNE	HMP2	oral	HUMAN	USA	control	adult	24734947	Yes		TRUE	14248	15150	Healthy	Healthy	4	86612	1905	18	3	2	1	29661744	3079717	208338	117477	92556	59309	86612	59309	29661744	345	251	25166	50712	0
MSM6J2ON	AJCMHAGG	iHMP_IBD	gut	HUMAN	USA	ulcerative colitis	adult	NA	Yes	21	FALSE	14323	23424	ulcerative colitis	disease	7	7969	2567	834	470	210	119	27922220	25205576	21540504	18962356	15023713	11812991	7969	267802	27922220	31935	6008	172	725	0
PSMA265N	AJCOGGFM	iHMP_IBD	gut	HUMAN	USA	Crohn's Disease	school_age	NA	Yes	16	FALSE	31299	40701	Crohn's Disease	disease	7	73314	7064	868	421	131	69	53254085	28887776	17828812	14709088	10313934	8165811	73314	392277	53254085	1248	421	5036	24952	0
VatanenT_2016__G80374	AJCPOMJD	VatanenT_2016	gut	HUMAN	FIN	otitis	newborn	44002994	Yes	1	FALSE	64719	85690	otitis	disease	7	83093	23111	1843	551	185	73	96503185	65281984	24600075	15987278	10576706	6756029	83093	248404	96503185	1820	769	10348	31211	0
ChengpingW_2017__AS12raw	AJDMCFJF	ChengpingW_2017	gut	HUMAN	CHN	AS	adult	42781750	Yes	35	FALSE	58081	82907	ankylosing spondylitis	disease	7	150764	14977	2477	1146	364	126	108760021	63487651	39392889	30194964	18219195	9978577	150764	256936	108760021	1712	401	7885	43808	0
SRS147180	AJEACOHP	HMP2	oral	HUMAN	USA	control	adult	20209043	Yes		TRUE	17630	21967	Healthy	Healthy	4	50280	5199	470	156	33	3	29379736	14221879	5403989	3264759	1389235	370821	50280	252546	29379736	938	361	5683	19027	0
HSM7CZ22	AJELBBPN	iHMP_IBD	gut	HUMAN	USA	ulcerative colitis	school_age	NA	Yes	15	FALSE	38872	55586	ulcerative colitis	disease	7	105490	10902	1842	816	200	56	76249173	43110062	25947721	18821908	9512035	4627106	105490	225009	76249173	1483	409	6747	34330	0
CM_periimplantitis__SP_186SPI_T016_R	AJELONHP	CM_periimplantitis	oral	HUMAN	ITA		adult	8417634	Yes		NA	36960	44823			4	93914	9559	997	289	75	29	58656994	28869493	12345102	7492589	4442848	2836701	93914	322150	58656994	965	374	10027	36011	0
ZeeviD_2015__PNP_Main_720	AJFGECGL	ZeeviD_2015	gut	HUMAN	ISR	control	adult	31098224	Yes		TRUE	81718	122853	Healthy	Healthy	7	111482	23358	3243	1585	551	206	140509123	95864141	58355711	46948995	30879283	18754616	111482	415664	140509123	2705	756	6552	34370	0
SRR5580903	AJFGMGFG	MGYS00003326	aquatic-sediment	ENV				NA			NA	244517	308217			1	124754	49571	7352	3748	1601	815	324173103	272785323	194602671	169438779	136326622	108878462	124754	2270842	324173103	12464	1632	3087	25882	0
CosteaPI_2017__SID713A057-11-0-0	AJFMHELI	CosteaPI_2017	gut	HUMAN	KAZ	control	adult	76132179	Yes	57	TRUE	148493	253350	Healthy	Healthy	7	280634	45128	7570	3540	1235	430	295701013	205481576	132388777	104430533	69016459	41125602	280634	681578	295701013	3457	741	11318	64172	0
ERR589482	AJGDBGKL	Zhang_2015	oral	HUMAN	CHN			24052307	Yes		NA	69856	99739			4	148394	23790	2636	1037	264	84	121333793	77171401	37126738	26192848	14531533	8460684	148394	442201	121333793	1773	613	11229	41631	0
VatanenT_2016__G80582	AJGJGGKD	VatanenT_2016	gut	HUMAN	EST	suspinf	newborn	9927148	Yes	0	FALSE	12572	18255	suspinf	disease	4	15860	2251	449	296	143	60	20982897	16112662	12780664	11671877	9261778	6358715	15860	213128	20982897	16650	1150	204	1901	0
HMP_2012__SRS051378	AJGMLIAB	HMP_2012	oral	HUMAN	USA	control	adult	22818103	Yes	25	TRUE	69919	89855	Healthy	Healthy	4	146416	18424	2263	804	173	52	105413160	58942226	27879008	17830516	8670546	4605747	146416	237824	105413160	1320	436	12976	50072	0
HMP_2012__SRS015063	AJHGIHLI	HMP_2012	oral	HUMAN	USA	control	adult	61545968	Yes	28	TRUE	59790	87041	Healthy	Healthy	4	144960	16608	2538	1100	340	107	109882884	67163387	39584010	29730500	18397539	10250529	144960	590484	109882884	1971	488	7697	39268	0
NielsenHB_2014__V1_UC1_0	AJHNGMCA	NielsenHB_2014	gut	HUMAN	ESP	IBD	adult	59904841	Yes	31	FALSE	103600	165906	IBD	disease	7	165318	31231	5748	2634	841	276	193572051	141843025	91470624	69839524	42758630	23351317	165318	316865	193572051	4166	903	6913	34746	0
QinJ_2012__DLF002	AJIFJGBC	QinJ_2012	gut	HUMAN	CHN	T2D	adult	20447208	Yes	43	FALSE	45679	64082	diabetes_type2	disease	7	80926	12962	1806	886	310	115	79227616	53877952	32774909	26472764	17622046	10765869	80926	306643	79227616	2679	695	3745	19654	0
ZeeviD_2015__PNP_Main_532	AJIGECOH	ZeeviD_2015	gut	HUMAN	ISR	control	adult	20232540	Yes		TRUE	76650	106534	Healthy	Healthy	7	113939	20369	2257	1009	430	176	122254479	75503453	42124917	33657171	24688796	15814203	113939	639141	122254479	1755	623	9227	41318	0
ChengpingW_2017__AS48raw	AJJGKAMO	ChengpingW_2017	gut	HUMAN	CHN	AS	adult	41552552	Yes	31	FALSE	61130	101386	ankylosing spondylitis	disease	7	120158	19287	3656	1625	507	184	124932866	88769741	57319638	43239094	26374267	15455723	120158	517354	124932866	3897	791	4825	24834	0
NielsenHB_2014__MH0043	AJJMMJJG	NielsenHB_2014	gut	HUMAN	DNK	control	senior	49336750	Yes	69	TRUE	63844	80042	Healthy	Healthy	7	173996	17417	2228	738	101	5	107941551	51928224	22843112	12671852	3454662	319488	173996	86625	107941551	910	358	19559	70238	0
SchirmerM_2016__G89021	AJKEBINN	SchirmerM_2016	gut	HUMAN	NLD	control	adult	62765538	Yes	21	TRUE	96519	139793	Healthy	Healthy	7	648215	28807	3653	1425	304	50	206280593	91198491	43843578	28553532	11829193	3238454	648215	116423	206280593	754	271	42643	164019	0
G78974	AJKHIFCI	Yassour_2016	gut	HUMAN	FIN	antibiotics	newborn	NA	Yes	0.120548	FALSE	23791	30791	antibiotics	disease	4	40424	5931	653	345	171	99	39540193	26723033	17127408	15005955	12340272	9781657	40424	302707	39540193	2659	672	1411	9537	0
ERR589407	AJKJEKEH	Zhang_2015	oral	HUMAN	CHN			6433871	Yes		NA	49350	65287			4	157570	16984	1035	262	43	16	86788038	39242896	10589693	5371227	2355111	1399517	157570	186410	86788038	853	392	21487	59695	0
ZellerG_2014__CCIS35092938ST-4-0	AJLAPHDD	ZellerG_2014	gut	HUMAN	FRA	adenoma	adult	46553845	Yes	62	FALSE	141694	215183	adenoma	disease	7	436118	45424	4627	1719	507	167	284108700	143205222	66176183	46571027	28478167	16802253	436118	433546	284108700	1020	379	44285	166951	0
QinJ_2012__T2D-105	AJLCKILA	QinJ_2012	gut	HUMAN	CHN	T2D	adult	51594418	Yes	65	FALSE	86194	133596	diabetes_type2	disease	7	164194	26599	4172	1711	467	184	158811735	109029433	64363141	47411815	28817259	19354544	164194	441140	158811735	2857	706	8223	38680	0
ZeeviD_2015__PNP_Main_221	AJLIJCNO	ZeeviD_2015	gut	HUMAN	ISR	control	adult	25022776	Yes		TRUE	52456	82356	Healthy	Healthy	7	47673	11918	2181	1084	477	276	92479628	74708047	55566775	47940116	38669054	31560470	47673	496479	92479628	11712	1534	926	7553	0
BritoIL_2016__WL.13.ST	AJLNPIEO	BritoIL_2016	gut	HUMAN	FJI	control	school_age	79826324	No	13	TRUE	106639	169481	Healthy	Healthy	7	297630	28224	5474	2439	692	226	220009191	131501031	85543242	64494576	37943017	21831434	297630	575498	220009191	2145	407	13107	84641	0
SchirmerM_2016__G89274	AJMABGNA	SchirmerM_2016	gut	HUMAN	NLD	control	adult	26929021	Yes	20	TRUE	97735	124076	Healthy	Healthy	7	376968	21204	2004	791	188	52	165937150	60157677	26267683	17951008	9022690	4526218	376968	288159	165937150	586	292	51863	156915	0
HMP_2012__SRS016297	AJMMGGGE	HMP_2012	oral	HUMAN	USA	control	adult	3071837	Yes	20	TRUE	19639	21752	Healthy	Healthy	4	66551	5843	119	17	0	0	32280905	10834634	870597	231027	0	0	66551	20003	32280905	601	310	12790	32106	0
DavidLA_2015__LD-Run2-36	AJOBDOBD	DavidLA_2015	gut	HUMAN	BGD	control	adult	4061272	Yes		TRUE	25547	29986	Healthy	Healthy	4	67469	6960	845	279	23	1	41474789	20084570	8346220	4405025	741352	50411	67469	50411	41474789	931	370	7638	26476	0
OhJ_2014__MET0162	AJOEFCJI	OhJ_2014	skin	HUMAN	USA	control	adult	1266092	Yes		TRUE	5052	5120	Healthy	Healthy	4	20009	906	86	10	1	0	7248098	2401540	643127	156520	37791	0	20009	37791	7248098	456	265	2901	8326	0
ZellerG_2014__MMPU72854103ST	AJOGBAOM	ZellerG_2014	gut	HUMAN	DEU	control	adult	178722733	Yes	34	TRUE	105341	212246	Healthy	Healthy	7	178897	34097	7794	4055	1407	464	249342027	194648063	141519867	115311211	74650351	42465506	178897	445022	249342027	7918	1267	5110	27282	0
SRR3989209	AJOHAPBI	MGYS00003349	aquatic	ENV				NA			NA	1342	1346			5	1759	267	5	3	2	0	1445215	443872	90786	80090	68299	0	1759	40278	1445215	790	614	583	1106	0
HMP_2012__SRS022006	AJOOOMFG	HMP_2012	nasal	HUMAN	USA	control	adult	6043618	Yes	27	TRUE	11152	14233	Healthy	Healthy	4	16240	3112	619	153	23	13	16613739	12134767	6630532	3448244	1699512	1355189	16240	292652	16613739	3382	879	1031	3460	0
VincentC_2016__MM005.3	AJPAKNPG	VincentC_2016	gut	HUMAN	CAN	control	senior	15717746	Yes	66	TRUE	41227	58558	Healthy	Healthy	4	44725	9369	2225	1106	351	91	66123684	49041239	34802776	27003958	15298395	6532216	44725	205427	66123684	5871	950	1903	9936	0
HMP_2012__SRS017304	AJPNDDPM	HMP_2012	oral	HUMAN	USA	control	adult	52827537	Yes	27	TRUE	70490	103386	Healthy	Healthy	4	149823	19699	3032	1314	408	139	128491928	81336468	48847812	37037065	23176383	13869970	149823	418629	128491928	2213	545	7824	40568	0
QinJ_2012__T2D-010	AJPNLNFD	QinJ_2012	gut	HUMAN	CHN	T2D	adult	39444066	Yes	45	FALSE	62719	95439	diabetes_type2	disease	7	103671	16473	2259	1138	531	262	115157418	82005107	55329630	47641636	38372870	28968911	103671	396633	115157418	4164	808	2754	21341	0
LouisS_2016__AS63_18	AJPOICGK	LouisS_2016	gut	HUMAN	DEU	control	adult	13411540	Yes		TRUE	70975	92833	Healthy	Healthy	7	217738	20151	2033	615	142	34	119385468	57556519	22819535	13272700	6262568	2540908	217738	174884	119385468	919	343	22381	79095	0
BackhedF_2015__SID281_B	AKAAOBGA	BackhedF_2015	gut	HUMAN	SWE	control	newborn	27438298	Yes		TRUE	31924	49601	Healthy	Healthy	7	32030	8687	1631	830	367	159	60292483	50474778	36658291	31079157	23986802	16699133	32030	294060	60292483	11247	1778	742	4675	0
XieH_2016__YSZC12003_35658	AKAGHDDC	XieH_2016	gut	HUMAN	GBR	control	senior	68218004	Yes	73	TRUE	169526	273678	Healthy	Healthy	7	349851	53180	6556	2902	1054	444	321507983	208672398	120822605	95881065	67876240	46741226	349851	1094802	321507983	2161	630	19351	94624	0
ERR695627	AKAIMOMC	EBI_noname_2	gut	HUMAN	GBR	IBD		8733661	Yes		FALSE	126317	177198	IBD	disease	7	349196	27605	3902	1906	672	257	227657749	114609496	71596114	57755299	38576074	24171351	349196	454189	227657749	1019	361	26832	130691	0
XieH_2016__YSZC12003_37102	AKAJKNDL	XieH_2016	gut	HUMAN	GBR	control	adult	87251408	Yes	63	TRUE	202607	342537	Healthy	Healthy	7	360043	58526	9723	4161	1514	662	387806373	276875087	179057188	140959841	100905368	71217080	360043	558155	387806373	3897	803	13099	74175	0
SRR3989348	AKAKEHAJ	MGYS00003361	aquatic	ENV				NA			NA	4234	4330			6	1021	835	255	88	18	4	4512390	4375416	2922609	1745819	742341	267884	1021	81040	4512390	7392	3607	148	364	0
WenC_2017__RA004	AKCIHCAJ	WenC_2017	gut	HUMAN	CHN	RA	adult	14455750	Yes		FALSE	28483	40373	rheumatoid arthritis	disease	4	119761	6615	1597	723	194	44	58470483	32678883	22132609	16019563	8275714	3248350	119761	148705	58470483	1788	278	3993	31008	0
LeChatelierE_2013__MH0434	AKCLMDAG	LeChatelierE_2013	gut	HUMAN	DNK	control	adult	94429580	Yes		TRUE	197844	327687	Healthy	Healthy	7	367514	63237	10106	4373	1308	476	376359981	263790554	158531647	119266248	72730272	44283382	367514	770460	376359981	3109	764	17714	84458	0
ZellerG_2014__CCIS59903910ST-4-0	AKDBBNCN	ZellerG_2014	gut	HUMAN	FRA	adenoma	senior	56045312	Yes	76	FALSE	100321	146153	adenoma	disease	7	276644	29374	3379	1299	397	151	188279186	98606744	49718291	35500601	22272185	13860468	276644	358100	188279186	1124	397	25159	100983	0
VatanenT_2016__G80299	AKDBFKHL	VatanenT_2016	gut	HUMAN	RUS	control	newborn	29951550	Yes	1	TRUE	25555	35165	Healthy	Healthy	7	180814	4332	824	578	297	107	55055556	28017556	22090820	20352541	15756559	8883344	180814	161624	55055556	1076	248	3860	35216	0
ZellerG_2014__CCIS48579360ST-4-0	AKDCJPLA	ZellerG_2014	gut	HUMAN	FRA	adenoma	adult	34233614	Yes	52	FALSE	88505	118035	adenoma	disease	7	339130	19642	2577	1008	248	69	173237797	65098639	33839043	23004810	11563910	5644960	339130	267703	173237797	576	299	49072	158825	0
ChngKR_2016__WBU009	AKEFOJDM	ChngKR_2016	skin	HUMAN	MYS	control	adult	10178484	Yes	24	TRUE	28646	31755	Healthy	Healthy	4	140269	4009	366	144	49	16	51654213	11867319	5376329	3849086	2424397	1239649	140269	180297	51654213	358	248	31012	75662	0
VatanenT_2016__G78642	AKEHFEGB	VatanenT_2016	gut	HUMAN	RUS	control	newborn	10544164	Yes	0	TRUE	21662	27457	Healthy	Healthy	7	57223	3783	615	255	110	71	36327005	19288141	13109166	10642698	8503550	7095911	57223	321076	36327005	1279	338	2787	19216	0
WenC_2017__RA098	AKEIAGEC	WenC_2017	gut	HUMAN	CHN	RA	adult	35743606	Yes		FALSE	103498	146028	rheumatoid arthritis	disease	7	306875	34009	3955	1235	214	20	188426846	100658151	41636396	23239118	7924382	1367620	306875	98684	188426846	1176	399	28059	102377	0
DavidLA_2015__LD-Run2-03	AKEOFLPE	DavidLA_2015	gut	HUMAN	BGD	control	adult	188568	Yes		TRUE	2458	2470	Healthy	Healthy	4	6067	657	2	0	0	0	3388656	971298	17042	0	0	0	6067	8994	3388656	664	415	1557	3175	0
ZeeviD_2015__PNP_Main_755	AKFBPHON	ZeeviD_2015	gut	HUMAN	ISR	control	adult	31165998	Yes		TRUE	33416	50902	Healthy	Healthy	7	34611	5226	932	655	424	239	59553493	45201625	37597995	35686474	31946559	25203400	34611	598277	59553493	33590	1072	351	4708	0
ERR589642	AKFGMDLL	Zhang_2015	oral	HUMAN	CHN			31457855	Yes		NA	87539	142240			4	168023	27843	4005	1600	516	208	165200655	115002511	67974327	51535459	35356707	24766527	168023	1183292	165200655	2938	747	7882	38201	0
CM_madagascar__A81_03_1FE	AKFIENOA	CM_madagascar	gut	HUMAN	MDG	Healthy	adult	45238017	No	26	FALSE	153453	225063	Healthy	Healthy	7	394822	44099	6143	2518	674	197	281533159	157603259	84783807	59819671	31857555	15535417	394822	225089	281533159	1382	421	29672	130664	0
SchirmerM_2016__G88837	AKGDEKFI	SchirmerM_2016	gut	HUMAN	NLD	control	adult	26091781	Yes	20	TRUE	80997	102041	Healthy	Healthy	7	368154	19948	1716	784	189	38	144473951	54671496	23364373	16891543	7619220	2562310	368154	113267	144473951	636	293	42379	129778	0
LouisS_2016__AS45_24	AKGENLNA	LouisS_2016	gut	HUMAN	DEU	control	adult	19515066	Yes		TRUE	65400	87614	Healthy	Healthy	7	182728	16577	2455	943	191	34	111681486	58458058	31080397	20530319	9366623	4050579	182728	717335	111681486	1143	369	14125	61309	0
KarlssonFH_2013__S495	AKGJNDNE	KarlssonFH_2013	gut	HUMAN	EST	T2D	senior	42247318	Yes	69	FALSE	154345	252387	diabetes_type2	disease	7	346633	47288	6798	3148	963	327	303693629	188770270	111545044	86337042	53046251	31698758	346633	658612	303693629	1984	538	20346	101696	0
SRR5930523	AKHBCOOP	Frankel_2017	gut	HUMAN	USA	melanoma	adult	31201086	Yes	74	FALSE	97268	176821	melanoma	disease	7	158585	24189	4940	2804	1178	512	203410732	154884557	117846635	102911310	77576072	54592438	158585	501996	203410732	10551	1095	2687	21965	0
ZeeviD_2015__PNP_Main_335	AKHBFEDH	ZeeviD_2015	gut	HUMAN	ISR	control	adult	26073524	Yes		TRUE	96235	153539	Healthy	Healthy	7	121101	31673	5095	2175	610	210	175358574	129356517	77419421	57339081	33716153	20102581	121101	563617	175358574	3522	941	7558	33904	0
CSM67UCU_P	AKHCFHKD	iHMP_IBD	gut	HUMAN	USA	Crohn's Disease	adult	NA	Yes	39	FALSE	38650	54020	Crohn's Disease	disease	7	91567	11371	1441	580	163	74	70863009	41849397	22532683	16744154	10491022	7446674	91567	388057	70863009	1639	460	6298	28629	0
SRR1714187	AKHNPFIN	MGYS00005032	aquatic-sediment	ENV				NA			NA	12173	12668			4	17204	4168	40	7	1	1	15603492	7083569	345481	135466	50372	50372	17204	50372	15603492	915	628	4919	10154	0
ZeeviD_2015__PNP_DietIntervention_54	AKIANGCP	ZeeviD_2015	gut	HUMAN	ISR		adult	123278938	Yes		NA	115637	175779			7	155894	33439	4236	2236	847	302	197002091	134507776	81760352	67856127	46107230	27115858	155894	403870	197002091	2526	764	9175	48684	0
VatanenT_2016__G78860	AKIDIFFI	VatanenT_2016	gut	HUMAN	RUS	respiratoryinf	newborn	20218388	Yes	1	FALSE	19134	22930	respiratoryinf	disease	7	65549	3535	277	121	63	44	30970846	13509693	7807193	6800487	5909898	5217625	65549	520826	30970846	738	318	5855	22702	0
CM_cf__CF_TNFC023IS_t2M15	AKIEJNIL	CM_cf	airways	HUMAN	ITA		adult	8836412	Yes	22	NA	9055	11530			4	2458	2458	520	206	83	35	12898246	12898246	9020435	6896254	5042089	3368340	2458	317514	12898246	12259	3843	166	671	0
ERZ508612	AKIELHBO	MGYS00003552	aquatic	ENV				NA			NA	779	782			7	1165	127	5	1	0	0	884044	211769	36816	11624	0	0	1165	11624	884044	710	584	410	755	0
SchirmerM_2016__G89118	AKIJLGMO	SchirmerM_2016	gut	HUMAN	NLD	control	adult	27125188	Yes	21	TRUE	99271	128788	Healthy	Healthy	7	402827	26224	1885	714	182	44	171184761	66886371	23778283	15804831	7653321	3110273	402827	147853	171184761	656	300	49672	150733	0
ERZ508618	AKJHOJKA	MGYS00003552	aquatic	ENV				NA			NA	1007	1010			7	1417	147	2	1	0	0	1064084	226724	22580	16479	0	0	1417	16479	1064084	722	587	515	925	0
ZeeviD_2015__PNP_Main_156	AKJLFAOE	ZeeviD_2015	gut	HUMAN	ISR	control	adult	38163970	Yes		TRUE	85909	149960	Healthy	Healthy	7	95575	23185	4615	2515	1057	441	171403852	134437153	98891671	84341358	61660661	40055138	95575	344900	171403852	9447	1251	2656	17901	0
SRR5808807	AKJOGMOE	MGYS00003654	aquatic-sediment	ENV				NA			NA	76764	77772			1	98730	10615	16	2	1	0	71411705	14447220	129381	40258	27273	0	98730	27273	71411705	694	575	36862	65309	0
CosteaPI_2017__SID713A063-11-0-0	AKJPBALK	CosteaPI_2017	gut	HUMAN	KAZ	control		68429983	Yes		TRUE	181961	302436	Healthy	Healthy	7	350322	59817	9301	4062	1176	429	355018127	242434762	143101667	107085819	63061256	37209235	350322	517563	355018127	2759	703	18717	88434	0
ZeeviD_2015__PNP_Main_217	AKKADCAF	ZeeviD_2015	gut	HUMAN	ISR	control	adult	29940490	Yes		TRUE	89489	144441	Healthy	Healthy	7	109792	22554	4224	2278	844	333	161001448	117283843	82833714	69319628	47182949	29643632	109792	328815	161001448	5641	892	3784	26228	0
LiJ_2017__H2M413924	AKKCLBJO	LiJ_2017	gut	HUMAN	CHN	hypertension	adult	41193490	Yes		FALSE	77156	109174	hypertension	disease	7	189988	26350	2005	599	102	25	130301682	65789373	21043801	11529940	4220884	1633967	189988	94322	130301682	1017	454	25717	75847	0
CSM5MCVD_P	AKKJDGMH	iHMP_IBD	gut	HUMAN	USA	Crohn's Disease	adult	NA	Yes	43	FALSE	39537	56744	Crohn's Disease	disease	7	111650	8568	1860	772	232	94	77162382	42449318	28748024	21216287	13410377	8618239	111650	397205	77162382	1575	366	5426	37104	0
ZeeviD_2015__PNP_Main_768	AKKJLOCA	ZeeviD_2015	gut	HUMAN	ISR	control	adult	26526118	Yes		TRUE	78069	112430	Healthy	Healthy	7	94335	21083	3193	1378	456	190	126753828	89937563	56028373	43546887	29482498	20564567	94335	487577	126753828	3301	828	5023	26730	0
VincentC_2016__MM068.1	AKKJNOGB	VincentC_2016	gut	HUMAN	CAN	control	adult	24672415	Yes	64	TRUE	67980	104360	Healthy	Healthy	7	77373	19857	4355	1987	501	101	120573759	92249784	60203047	43691908	20934797	7408377	77373	184635	120573759	4979	1099	4372	18119	0
SRR5115421	AKKMBFOK	MGYS00005087	cow	NON-HUMAN-HOST				NA			NA	160223	183480			7	179036	46887	2387	616	79	20	186112536	97466544	22906130	11022658	3413659	1396807	179036	111193	186112536	1049	684	42580	98590	0
ERR589681	AKLBJMEK	Zhang_2015	oral	HUMAN	CHN	rheumatoid_arthritis	adult	21774978	Yes	53	FALSE	109141	168527	rheumatoid arthritis	disease	4	315873	44345	4610	1454	316	80	218858234	129014344	52131046	30850096	14582668	6757210	315873	364774	218858234	1455	521	28003	94420	0
ZeeviD_2015__PNP_Main_577	AKMAIFHD	ZeeviD_2015	gut	HUMAN	ISR	control	adult	21030202	Yes		TRUE	107512	158244	Healthy	Healthy	7	151764	33262	3727	1676	546	220	177526846	116741070	62858219	48792447	31692842	20372160	151764	363581	177526846	1963	713	12623	52843	0
CosteaPI_2017__pluto1-11-7-0	AKMBEIJE	CosteaPI_2017	gut	HUMAN	DEU	control	adult	67938607	Yes	40	TRUE	163314	268582	Healthy	Healthy	7	322466	50804	6205	3127	1280	541	316978443	211408669	128308322	107226635	78547848	52405768	322466	634578	316978443	2432	666	15251	83309	0
LiJ_2017__H2M514903	AKMEBKIH	LiJ_2017	gut	HUMAN	CHN	hypertension	adult	42706782	Yes		FALSE	128887	220026	hypertension	disease	4	299585	44438	6936	2997	840	292	274900003	175166798	103092557	75905638	43556805	24592566	299585	534499	274900003	2157	584	17797	85775	0
SchirmerM_2016__G88909	AKMFGGAK	SchirmerM_2016	gut	HUMAN	NLD	control	adult	33844485	Yes	28	TRUE	66037	93087	Healthy	Healthy	7	328219	17819	2340	1040	333	97	129965067	64275408	34797971	25927192	15233266	7089057	328219	157276	129965067	970	306	18538	83983	0
ZeeviD_2015__PNP_Main_5	AKMGDIMO	ZeeviD_2015	gut	HUMAN	ISR	control	adult	26414552	Yes		TRUE	78832	115743	Healthy	Healthy	7	108264	24430	3027	1181	357	174	131367056	88645530	48399073	35806037	23643065	17046246	108264	392330	131367056	2257	747	8390	35924	0
ERR599161	AKMNMGGA	MGYS00002008	aquatic	ENV				NA			NA	285322	353567			1	339099	91675	5926	2089	471	100	382404211	217432416	69592747	43784572	19890294	7580584	339099	227375	382404211	1183	703	67478	175650	0
IjazUZ_2017__S34_a_WGS	AKMONDBP	IjazUZ_2017	gut	HUMAN	GBR	Crohn's Disease	child	3171801	Yes	7	FALSE	37386	57000	Crohn's Disease	disease	7	41068	10552	1896	845	278	107	64027589	48185754	31289451	24017958	15571940	9686104	41068	344781	64027589	4661	1014	2047	10389	0
ChengpingW_2017__AS67raw	AKNDAFID	ChengpingW_2017	gut	HUMAN	CHN	AS	adult	47276290	Yes	30	FALSE	147463	236028	ankylosing spondylitis	disease	7	336364	47137	6989	3056	865	282	289631127	183968220	106409112	79274061	46170283	26167286	336364	479098	289631127	2118	575	19292	91835	0
QinN_2014__HD-80	AKNDKGJJ	QinN_2014	gut	HUMAN	CHN	control	adult	36589128	Yes	43	TRUE	59982	90132	Healthy	Healthy	7	129195	15001	2790	1377	445	148	114173613	72760167	48818742	39008370	24719339	14612814	129195	649933	114173613	2806	525	5027	33365	0
SRR4030105	AKNHLMMI	MGYS00004840	aquatic	ENV				NA			NA	528773	611385			1	581255	158086	11672	4263	965	214	675867570	393893070	141654589	91081632	42139252	16668599	581255	278150	675867570	1239	714	107535	293695	0
MSM9VZOO	AKNMHJIK	iHMP_IBD	gut	HUMAN	USA	control	adult	NA	Yes	51	TRUE	23085	33215	Healthy	Healthy	7	55902	3851	817	449	221	108	45286901	28725011	22348566	19823807	16146831	12155288	55902	626928	45286901	4699	406	879	12994	0
LeChatelierE_2013__MH0050	AKNPPNLC	LeChatelierE_2013	gut	HUMAN	DNK	control	adult	47789610	Yes		TRUE	95160	134906	Healthy	Healthy	7	215346	26837	3927	1448	371	141	165354626	98592060	53482541	36422588	20854325	12973807	215346	522782	165354626	1713	468	14495	65278	0
HSM67VHH	AKOADLIA	iHMP_IBD	gut	HUMAN	USA	Crohn's Disease	school_age	NA	Yes	13	FALSE	29232	40807	Crohn's Disease	disease	7	72858	7679	1176	513	185	83	56129888	34041843	21274214	16732798	11637538	8232556	72858	444841	56129888	2054	426	3409	20791	0
CM_periimplantitis__SP_387SPI_T016	AKOFMCPI	CM_periimplantitis	oral	HUMAN	ITA		adult	1219786	Yes		NA	7155	7457			4	30166	1751	51	2	0	0	12763501	3211820	337630	21403	0	0	30166	10932	12763501	455	275	6749	16081	0
QinN_2014__LD-49	AKOIOPGK	QinN_2014	gut	HUMAN	CHN	cirrhosis	senior	94745162	Yes	66	FALSE	65283	115936	cirrhosis	disease	7	109697	14043	3502	2048	896	384	140192003	105177851	84179881	73999436	56070677	38562024	109697	594936	140192003	12327	1002	1696	14010	0
Bengtsson-PalmeJ_2015__TRAVELRES48	AKOMEIJF	Bengtsson-PalmeJ_2015	gut	HUMAN	SWE	control	adult	279021086	Yes	28	TRUE	227719	433729	Healthy	Healthy	7	515596	66880	11259	5832	2552	1181	524196435	361970404	254602015	217165376	166662422	118372551	515596	579942	524196435	4375	687	12863	104862	0
ZeeviD_2015__PNP_Main_285	AKOMJBEP	ZeeviD_2015	gut	HUMAN	ISR	control	adult	21817096	Yes		TRUE	101035	154209	Healthy	Healthy	4	125930	31963	4660	1958	576	192	171901974	124241799	70587492	52198558	31530015	18369864	125930	516773	171901974	3058	879	8630	36968	0
SRS056090	AKOMKIJE	HMP2	oral	HUMAN	USA	control	adult	20249682	Yes		TRUE	48162	72117	Healthy	Healthy	4	83129	13144	2202	928	290	116	85421652	60467920	37722690	29045913	19463469	13268669	83129	506143	85421652	3591	752	3386	17303	0
FerrettiP_2018__CA_C10039MS2670FE_t0M16	AKOPHEPN	FerrettiP_2018	gut	HUMAN	ITA	control	adult	32380098	Yes	33	TRUE	81323	111537	Healthy	Healthy	7	227681	19977	2244	1062	403	135	144201293	71662568	39440684	31271358	21224605	11850911	227681	331358	144201293	984	357	20419	86592	0
CosteaPI_2017__mickey5-11-30-0	AKPEBAOD	CosteaPI_2017	gut	HUMAN	DEU	control	child	47034859	Yes	4	TRUE	99674	173251	Healthy	Healthy	7	177329	27770	5254	2797	1155	466	207799440	152071139	107837524	90934409	65256092	41578158	177329	485198	207799440	5822	886	4525	31792	0
CSM5FZ4E_P	AKPIBEDN	iHMP_IBD	gut	HUMAN	USA	ulcerative colitis	adult	NA	Yes	43	FALSE	45327	71575	ulcerative colitis	disease	7	101797	11142	1935	1054	420	184	92675231	60980192	43327245	37224197	27401519	19329570	101797	367707	92675231	3639	549	2646	22922	0
ERR589515	AKPIFMLP	Zhang_2015	oral	HUMAN	CHN			24639352	Yes		NA	82641	124033			4	184640	28051	3049	1110	329	136	151339804	97965900	49807110	36687858	25166250	18439772	184640	565382	151339804	1969	626	11819	47894	0
HMP_2012__SRS015061	AKPMHKLB	HMP_2012	oral	HUMAN	USA	control	adult	4010587	Yes	28	TRUE	22009	24964	Healthy	Healthy	4	84458	4746	331	149	50	19	40157048	12591517	5255118	4016988	2526980	1511024	84458	168695	40157048	523	293	15520	42201	0
ZeeviD_2015__PNP_Main_55	ALAEOKMD	ZeeviD_2015	gut	HUMAN	ISR	control	adult	29379660	Yes		TRUE	82431	122364	Healthy	Healthy	7	120029	26439	3040	1219	407	172	140045456	92017940	48232499	35890705	23776161	15725680	120029	366818	140045456	2008	708	10371	42057	0
SRR6474314	ALAGEDNA	ChengpingW_2017	gut	HUMAN	CHN	control	adult	16908918	Yes	26	FALSE	75560	116989	Healthy	Healthy	7	164057	21002	3879	1829	519	174	146581313	94129313	60660648	46451148	26678715	15045613	164057	217289	146581313	2620	556	7443	42703	0
HMP2_J00872_M_ST_T0_B0_0120_ZN0JE53-01_HA986ADXX	ALAHOMIL	iHMP_T2D	gut	HUMAN	USA	IS	senior	NA	Yes	66.81	FALSE	23641	26967	Healthy	Healthy	7	72892	5915	393	171	61	10	39693189	14567983	5592330	4035850	2348243	687302	72892	95666	39693189	661	336	12508	34026	0
ERR598949	ALAIAHOJ	MGYS00002008	aquatic	ENV				NA			NA	161788	196443			1	178185	52102	3263	902	143	26	203097620	118779149	32548916	16542835	5697422	1958334	178185	185975	203097620	1236	718	36513	92132	0
LiJ_2017__H3M415852	ALALAJKB	LiJ_2017	gut	HUMAN	CHN	hypertension	adult	42425032	Yes		FALSE	50014	71836	hypertension	disease	4	108128	16944	2468	710	81	5	87932454	53301155	23977459	11888131	2803760	414428	108128	151711	87932454	1678	526	9648	34879	0
OFQA01	ALANOHBK	MGYS00002321	aquatic-sediment	ENV				NA			NA	429	429			4	647	37	0	0	0	0	446056	55409	0	0	0	0	647	2969	446056	657	570	255	438	0
QinN_2014__LD-56	ALAOECEM	QinN_2014	gut	HUMAN	CHN	cirrhosis	adult	30200322	Yes	48	FALSE	45775	67801	cirrhosis	disease	7	95204	9283	926	626	371	241	87803868	53801402	40400669	38263419	34358187	29747568	95204	577454	87803868	2206	551	2091	25933	0
HSMA33IG	ALBDNLDP	iHMP_IBD	gut	HUMAN	USA	Crohn's Disease	school_age	NA	Yes	14	FALSE	29771	52046	Crohn's Disease	disease	7	29854	10255	1677	810	334	145	62266434	51750243	35004720	29088722	21780585	15230457	29854	465767	62266434	7660	1574	1046	6187	0
CM_cf__CF_TNFC007IS_t3M15	ALBHHBJM	CM_cf	airways	HUMAN	ITA		school_age	550354	Yes	18	NA	810	819			4	553	553	4	1	0	0	891195	891195	27791	10294	0	0	553	10294	891195	1588	1225	189	351	0
VincentC_2016__MM055.5	ALBKHGFI	VincentC_2016	gut	HUMAN	CAN	CDI	senior	48798449	Yes	72	FALSE	75734	91230	C. diff infection	disease	4	350926	14613	1894	840	221	46	188604959	47921387	25505833	18215595	8962129	3194050	350926	228678	188604959	473	362	90828	206346	0
VatanenT_2016__G80470	ALBNDMBO	VatanenT_2016	gut	HUMAN	RUS	control	newborn	29881464	Yes	0	TRUE	31630	40914	Healthy	Healthy	7	335609	7376	1134	384	60	11	70816121	25242188	12509720	7322904	2634547	959422	335609	187018	70816121	376	105	25898	95552	0
VatanenT_2016__G69233	ALBPACDB	VatanenT_2016	gut	HUMAN	EST	otitis	newborn	8864968	Yes	1	FALSE	16118	23020	otitis	disease	4	52140	4182	1013	440	112	22	28582373	20434818	13529336	9554080	4555254	1495476	52140	124973	28582373	4379	709	1176	5370	0
LiJ_2017__H3M515915	ALCDBIJO	LiJ_2017	gut	HUMAN	CHN	hypertension	adult	53799742	Yes		FALSE	84259	128177	hypertension	disease	4	199292	25585	3569	1521	458	147	161908688	94659144	53118255	38949507	22799106	12078706	199292	260680	161908688	1561	499	14454	64995	0
LouisS_2016__AS61_18	ALCFBDHN	LouisS_2016	gut	HUMAN	DEU	control	adult	46424224	Yes		TRUE	125187	199956	Healthy	Healthy	4	312391	36926	5726	2332	758	330	246165577	155939491	93813992	70566228	46906827	32184402	312391	405374	246165577	2310	522	14609	77676	0
LiJ_2014__MH0271	ALCIKLJC	LiJ_2014	gut	HUMAN	DNK	control	adult	58855745	Yes		TRUE	115688	199654	Healthy	Healthy	7	178213	32535	6645	3504	1219	464	233959894	177906275	127462896	105668594	70554597	44316721	178213	810474	233959894	6971	1072	4869	30181	0
LiJ_2014__MH0297	ALDCJOAJ	LiJ_2014	gut	HUMAN	DNK	control	adult	61333125	Yes		TRUE	95581	155410	Healthy	Healthy	7	160263	26105	5298	2665	890	310	182608540	134061363	92844050	74441361	47188740	27210639	160263	964829	182608540	5323	902	4999	29153	0
SRS020628	ALDKDKBI	HMP2	oral	HUMAN	USA	control	adult	3287769	Yes		TRUE	109350	171134	Healthy	Healthy	4	331958	35169	4466	1926	584	215	232309552	131521992	72876480	55524936	35195397	22789096	331958	533196	232309552	1441	429	22267	103545	0
HMP_2012__SRS043803	ALDPBAGO	HMP_2012	oral	HUMAN	USA	control	school_age	7959374	Yes	19	TRUE	9668	10150	Healthy	Healthy	4	32005	2657	51	6	3	0	14925162	5042423	432376	144790	98835	0	32005	37394	14925162	604	315	5818	14684	0
LiuW_2016__SRR3993004	ALEHADIK	LiuW_2016	gut	HUMAN	MNG	control	adult	49572892	No		TRUE	164482	249806	Healthy	Healthy	7	483354	56188	6785	2028	277	49	311963155	164634626	68320972	35911965	10873055	3454323	483354	203107	311963155	1136	424	48058	169046	0
OhJ_2014__MET0315	ALEJFCPM	OhJ_2014	skin	HUMAN	USA	control	adult	225358406	Yes		TRUE	51765	54939	Healthy	Healthy	4	124035	5494	70	9	0	0	58967011	8708620	524649	118102	0	0	124035	21550	58967011	441	355	40921	78600	0
SRR3109594	ALEMJEHG	MGYS00003655	aquatic-sediment	ENV				NA			NA	2121	2143			4	3340	298	6	2	0	0	2381223	455125	55604	29326	0	0	3340	16888	2381223	670	561	1235	2213	0
SchirmerM_2016__G88925	ALFCODBB	SchirmerM_2016	gut	HUMAN	NLD	control	school_age	31270008	Yes	18	TRUE	71176	89685	Healthy	Healthy	7	381833	18794	1380	423	49	3	132416775	44561856	13557898	7103889	1674852	173765	381833	61572	132416775	543	268	49077	140280	0
HeQ_2017__SZAXPI029570-85	ALFEIKOK	HeQ_2017	gut	HUMAN	CHN	Healthy	adult	58063390	Yes		FALSE	124557	224088	Healthy	Healthy	7	235631	36133	6732	3367	1242	556	267745408	194439791	136899193	113575669	80958421	57412254	235631	894789	267745408	5447	855	6152	43036	0
LiJ_2014__MH0284	ALFGCKDP	LiJ_2014	gut	HUMAN	DNK	control	adult	70382780	Yes		TRUE	133706	213021	Healthy	Healthy	7	248981	41192	6852	2908	865	270	247657813	170915245	102731720	75495336	44827448	24686151	248981	455883	247657813	3011	725	12342	58712	0
HMP_2012__SRS013946	ALFOCCNA	HMP_2012	oral	HUMAN	USA	control	adult	76400632	Yes	33	TRUE	32645	52954	Healthy	Healthy	4	47556	7208	1962	952	318	121	64229591	49618240	38746626	31688250	22146724	15276262	47556	841289	64229591	9637	1253	996	5917	0
SRS147933	ALFOPBGG	HMP2	oral	HUMAN	USA	control	adult	39741106	Yes		TRUE	37767	49301	Healthy	Healthy	4	98007	9788	835	337	151	70	64803676	33925170	17477684	14102293	11308605	8565898	98007	572277	64803676	1119	381	8348	35196	0
HMP2_J05378_M_NS_T0_B0_0120_ZOZOW1T-44_HB5LAADX	ALGCIBNI	iHMP_T2D	nasal	HUMAN	USA	IS	adult	NA	Yes	59.48	FALSE	244	1081	Healthy	Healthy	3	6505	33	1	0	0	0	935765	54621	5105	0	0	0	6505	5105	935765	236	82	1234	2783	0
CSM5MCW6	ALGEBAEO	iHMP_IBD	gut	HUMAN	USA	Crohn's Disease	adult	NA	Yes	53	FALSE	241	241	Crohn's Disease	disease	2	2102	5	0	0	0	0	638279	6147	0	0	0	0	2102	1774	638279	299	241	745	1342	0
HMP2_J09176_M_NS_T0_B0_0120_ZLZNCLZ-1023_H7FHFBGXX	ALHPMFMD	iHMP_T2D	nasal	HUMAN	USA	IS	adult	NA	Yes	54.74	FALSE	111	150	Healthy	Healthy	3	5884	9	0	0	0	0	637680	18072	0	0	0	0	5884	2827	637680	213	63	1168	3139	0
LouisS_2016__AS62_18	ALIANHDF	LouisS_2016	gut	HUMAN	DEU	control	adult	7006054	Yes		TRUE	40144	51238	Healthy	Healthy	7	121281	8132	1271	704	228	61	71535455	33685442	21862458	17847268	10566456	4915043	121281	220672	71535455	861	336	10380	46259	0
OhJ_2014__MET0316	ALIBEBDO	OhJ_2014	skin	HUMAN	USA	control	adult	38397788	Yes		TRUE	93755	103441	Healthy	Healthy	4	727287	13502	942	374	85	7	210250105	32483977	11374525	7440689	3014892	453368	727287	78035	210250105	312	233	171872	370667	0
OERA01	ALIBICGG	MGYS00002307	chicken	NON-HUMAN-HOST				NA			NA	25325	27624			7	19949	6631	519	173	45	25	27999644	19020172	8080618	5768802	3819294	3170567	19949	519758	27999644	1755	834	2731	8808	0
VatanenT_2016__G78796	ALINOPJP	VatanenT_2016	gut	HUMAN	RUS	control	newborn	13104990	Yes	0	TRUE	19916	28939	Healthy	Healthy	7	30779	4352	971	441	189	93	36209929	27548148	20166576	16522457	12700804	9353622	30779	357669	36209929	7321	1119	627	3983	0
HMP2_J05402_M_NS_T0_B0_0120_ZN9YTFN-01_C934HANXX	ALKNIAJM	iHMP_T2D	nasal	HUMAN	USA	IS	adult	NA	Yes	60.18	FALSE	89	247	Healthy	Healthy	3	2656	7	0	0	0	0	351338	12023	0	0	0	0	2656	3077	351338	217	76	563	1228	0
LiJ_2014__MH0354	ALLKECDH	LiJ_2014	gut	HUMAN	DNK	control	adult	64974994	Yes		TRUE	110395	170364	Healthy	Healthy	7	189308	29619	5313	2484	845	280	196236477	137421227	89131635	69558148	44589178	25160842	189308	350629	196236477	3658	745	7421	40982	0
ZeeviD_2015__PNP_Main_698	ALMLKGNP	ZeeviD_2015	gut	HUMAN	ISR	control	adult	37138784	Yes		TRUE	84156	121230	Healthy	Healthy	7	122438	21290	3047	1614	612	187	139225293	89065606	56297563	46393027	30827395	16077977	122438	263166	139225293	2173	655	7315	40558	0
ZeeviD_2015__PNP_Main_186	ALNBOIGG	ZeeviD_2015	gut	HUMAN	ISR	control	adult	44645734	Yes		TRUE	130410	213141	Healthy	Healthy	7	176601	44444	6799	2954	828	215	238192728	169915239	97579550	70925598	38605723	17799925	176601	344446	238192728	2928	852	12513	53923	0
VatanenT_2016__G80509	ALNPPCFG	VatanenT_2016	gut	HUMAN	EST	control	newborn	32789058	Yes	0	TRUE	29524	46169	Healthy	Healthy	7	106399	8139	2138	1132	344	78	60573564	46423456	34210699	27151977	14696345	5604572	106399	189040	60573564	7509	1153	1494	7214	0
SRR6474309	ALOCOBKJ	ChengpingW_2017	gut	HUMAN	CHN	control	adult	12430140	Yes	52	FALSE	41009	65908	Healthy	Healthy	7	71605	8940	1816	949	401	231	81967315	59367178	45206060	39230649	30604809	24733602	71605	444908	81967315	8016	815	1145	11283	0
ZeeviD_2015__PNP_Main_491	ALOLLEFL	ZeeviD_2015	gut	HUMAN	ISR	control	adult	42205424	Yes		TRUE	54724	74721	Healthy	Healthy	7	71645	14796	1573	773	342	143	85361252	56787439	32095211	26662578	19802874	12843841	71645	502631	85361252	2209	707	4956	23483	0
ZeeviD_2015__PNP_Main_673	ALPDNFOD	ZeeviD_2015	gut	HUMAN	ISR	control	adult	37177668	Yes		TRUE	72574	122181	Healthy	Healthy	7	78689	19229	3985	2042	789	358	141360942	112123620	81413893	67797054	48710781	33858501	78689	405947	141360942	8787	1381	2350	13997	0
SRR3988666	ALPFIDJH	MGYS00003539	aquatic	ENV				NA			NA	2271	2282			7	2561	703	6	1	0	0	2375606	1089529	50699	16424	0	0	2561	16424	2375606	949	689	805	1548	0
ERR1614709	ALPHKLMI	MGYS00005033	mouse	NON-HUMAN-HOST				NA			NA	34662	39858			7	24181	10508	1340	370	37	3	40265659	30903094	12671041	6013871	1231580	184022	24181	65490	40265659	2542	1058	3470	9823	0
FengQ_2015__SID530251	ALPKGBIB	FengQ_2015	gut	HUMAN	AUT	control	senior	39476921	Yes	72	TRUE	41217	73750	Healthy	Healthy	7	49276	10501	1868	1197	608	267	82140323	66978227	50670997	45960015	36702092	24576804	49276	386201	82140323	16978	1582	822	6202	0
SRS143726	AMAFANNL	HMP2	oral	HUMAN	USA	control	adult	56293224	Yes		TRUE	73838	105639	Healthy	Healthy	4	229932	26828	2604	752	146	37	145063434	75988512	28759700	16363220	7712058	3976094	229932	451510	145063434	1112	403	23547	81433	0
BritoIL_2016__M2.51.SA	AMAHPECE	BritoIL_2016	oral	HUMAN	FJI	control	adult	10088738	No	51	TRUE	13887	18981	Healthy	Healthy	3	135024	1322	15	2	0	0	37509423	2076705	114396	20476	0	0	135024	10458	37509423	291	233	41513	77902	0
SRR8114135	AMAJKNDN	Heintz-Buschart_2016	gut	HUMAN	LUX	control	school_age	35097483	Yes	15	TRUE	151460	275555	Healthy	Healthy	7	331296	45853	8244	4148	1513	578	334337531	227956674	155982993	127435524	86741922	54383079	331296	563141	334337531	3746	663	10841	74082	0
OlmMR_2017__S2_001_020G1	AMBCNGNG	OlmMR_2017	gut	HUMAN	USA	premature_born	newborn	26982868	Yes	0	FALSE	14442	18813	premature_born	disease	4	9169	884	403	264	128	72	20770106	18109587	17193588	16175963	13936238	11965253	9169	696053	20770106	84986	14586	47	216	0
SRR3988987	AMBEKGIF	MGYS00003535	aquatic	ENV				NA			NA	1030	1041			7	1343	160	10	3	0	0	1086851	308954	98368	47323	0	0	1343	21563	1086851	745	603	437	845	0
LeChatelierE_2013__MH0090	AMBGBPHL	LeChatelierE_2013	gut	HUMAN	DNK	control	adult	55336872	Yes		TRUE	104832	155895	Healthy	Healthy	7	202265	30674	4282	2044	677	240	187458207	124311006	73738702	58152115	37029564	21946198	202265	611350	187458207	2435	640	10241	51280	0
SRR6474254	AMBILNMF	ChengpingW_2017	gut	HUMAN	CHN	control	adult	23052167	Yes	35	FALSE	94161	149646	Healthy	Healthy	7	213535	27170	3642	1749	715	315	186959061	117915491	73143549	60237388	44310770	30147093	213535	468083	186959061	2202	543	10088	58196	0
ZeeviD_2015__PNP_Main_617	AMBLCKKD	ZeeviD_2015	gut	HUMAN	ISR	control	adult	22070988	Yes		TRUE	53487	84491	Healthy	Healthy	7	63044	18545	2410	1215	449	184	98799352	75938205	45579604	37399918	25552215	16085189	63044	346316	98799352	3799	1087	3293	16781	0
QinN_2014__HV-17	AMBOGEOB	QinN_2014	gut	HUMAN	CHN	control	adult	22756254	Yes	45	TRUE	50232	69171	Healthy	Healthy	7	100730	14162	1937	858	288	118	87203421	56809320	32560812	25253686	16729134	10722138	100730	384709	87203421	2344	579	5306	25663	0
SRR585751	AMBOIOFG	Karlsson_2012	gut	HUMAN	SWE	atherosclerosis or control	adult	10380434	Yes		FALSE	78308	114100			7	227570	19633	3229	1333	325	85	146426929	75472498	42767507	29726891	14724750	6506559	227570	245745	146426929	1109	357	17485	83659	0
VogtmannE_2016__MMRS90191266ST-27-0-0	AMCECPIO	VogtmannE_2016	gut	HUMAN	USA	CRC	adult	65757163	Yes	37	FALSE	169309	271173	colorectal cancer	disease	7	315557	56778	8640	3461	925	283	313426369	217921397	122212400	86627800	48591306	26594967	315557	520364	313426369	2733	749	18147	76668	0
BritoIL_2016__W2.39.ST	AMCFMAPB	BritoIL_2016	gut	HUMAN	FJI	control	adult	90574556	No	39	TRUE	205065	308500	Healthy	Healthy	7	579104	51752	6511	3231	1132	440	389921176	202632336	121171502	98424998	66071583	42068291	579104	735473	389921176	1106	385	44454	206541	0
CSM79HP6	AMCHGOBJ	iHMP_IBD	gut	HUMAN	USA	control	senior	NA	Yes	69	TRUE	65263	97145	Healthy	Healthy	7	144122	20065	2809	1221	395	134	123743215	78153365	44871566	33898955	21229991	12261146	144122	392553	123743215	2042	542	8381	40390	0
ChengpingW_2017__AS63raw	AMCKGPEH	ChengpingW_2017	gut	HUMAN	CHN	AS	adult	40450972	Yes	26	FALSE	74225	115792	ankylosing spondylitis	disease	7	170837	21282	3225	1589	584	249	147153445	93731472	59687372	48411663	32961803	21489033	170837	271272	147153445	2341	560	7433	43974	0
QinJ_2012__T2D-076	AMCKIGHO	QinJ_2012	gut	HUMAN	CHN	T2D	adult	39927024	Yes	57	FALSE	64603	103933	diabetes_type2	disease	7	91097	17771	3126	1470	619	294	122108957	94238807	64914082	53608108	40471244	28989613	91097	622317	122108957	6264	1161	2433	15300	0
SRR5468383	AMCNGOKO	MGYS00003643	aquatic	ENV				NA			NA	187458	241096			1	218829	61426	3887	1370	398	121	256864916	151815787	53107044	36191519	21585027	12028654	218829	270607	256864916	1260	722	40462	110034	0
QinJ_2012__T2D-035	AMCNMDPC	QinJ_2012	gut	HUMAN	CHN			66066136	Yes		NA	106273	185203			7	163658	31140	6173	2984	1079	450	217897376	168040521	117239626	95181317	66026385	44272622	163658	474183	217897376	6430	1163	4709	26853	0
XieH_2016__YSZC12003_36000	AMDFFLND	XieH_2016	gut	HUMAN	GBR	control	adult	66708386	Yes	56	TRUE	154612	289872	Healthy	Healthy	7	231871	39857	9558	5249	1987	801	333039336	262364598	201878446	171832128	121249868	80102210	231871	780326	333039336	11150	1376	4747	29082	0
SRS075347	AMDHPJID	HMP2	oral	HUMAN	USA	control	adult	2481858	Yes		TRUE	95188	171946	Healthy	Healthy	4	154650	42309	5882	2182	534	158	205670097	149158233	77197612	51729022	27392718	14567486	154650	460486	205670097	2735	897	12937	47689	0
ERZ508644	AMECNPPM	MGYS00003552	aquatic	ENV				NA			NA	3057	3067			6	2803	1132	17	3	2	0	3168919	1983841	179984	87050	73858	0	2803	46552	3168919	1227	821	772	1567	0
SmitsSA_2017__TZ_83788	AMELAPAG	SmitsSA_2017	gut	HUMAN	TZA	control	school_age	4736745	No	13	TRUE	41270	49017	Healthy	Healthy	7	83517	11441	369	47	0	0	56693538	21828972	2725524	621801	0	0	83517	21150	56693538	744	447	19059	44181	0
HMP2_J00860_M_ST_T0_B0_0120_ZKVR426-06_C8GAAANXX	AMENDCNC	iHMP_T2D	gut	HUMAN	USA	IR	adult	NA	Yes	61.95	FALSE	190011	323445	insulin resistance	disease	7	425479	54521	8925	4364	1492	617	387430534	252058016	164784233	133189369	89727594	59692982	425479	448284	387430534	2737	572	16870	106435	0
SRR585781	AMFDNFPF	Karlsson_2012	gut	HUMAN	SWE	atherosclerosis or control	adult	14199059	Yes		FALSE	126113	174486			7	387632	38623	3559	1138	243	80	236070309	108909573	44612502	28234226	15293100	9728042	387632	478746	236070309	851	365	48533	159947	0
VatanenT_2016__G69172	AMFDNOFE	VatanenT_2016	gut	HUMAN	FIN	otitis	newborn	33189972	Yes	1	FALSE	41627	57276	otitis	disease	7	253677	12018	1681	688	212	62	82155939	44327712	23870037	17159128	9911781	4809329	253677	320792	82155939	1278	276	9138	47937	0
SchirmerM_2016__G88734	AMFNCPCI	SchirmerM_2016	gut	HUMAN	NLD	control	adult	23016407	Yes	23	TRUE	78708	93630	Healthy	Healthy	7	343360	17187	1065	407	77	4	126181280	38807481	11968871	7479955	2623091	221581	343360	58070	126181280	547	284	51103	133740	0
CosteaPI_2017__daisy-11-388-0	AMFPNDDE	CosteaPI_2017	gut	HUMAN	DEU	control	adult	91090800	Yes		TRUE	85835	162560	Healthy	Healthy	7	113088	21144	4756	2713	1312	629	188204685	153742703	121056909	106945819	84975169	60660687	113088	470338	188204685	18008	1830	1748	11699	0
LiuW_2016__SRR3993028	AMGDDIFO	LiuW_2016	gut	HUMAN	MNG	control	adult	22673124	No		TRUE	17601	21921	Healthy	Healthy	7	139910	5932	518	94	4	0	37485407	14520320	4171360	1299250	107530	0	139910	27738	37485407	525	193	11761	46004	0
DNA_12.2_Progressing_sites	AMGLAFAE	Frais-Lopez_2015	oral	HUMAN	USA	periodontitis_Progressing	adult	NA	Yes		FALSE	11379	13161	periodontitis	disease	4	14663	3505	487	165	26	0	16209684	11009496	5000707	2803768	820777	0	14663	48989	16209684	2128	726	1476	4867	0
SRR8114124	AMGMFJJE	Heintz-Buschart_2016	gut	HUMAN	LUX	control	adult	20455313	Yes	53	TRUE	84202	154281	Healthy	Healthy	7	123130	21107	5666	3113	1195	416	182258780	145557903	113007745	95279244	65417023	38441627	123130	682406	182258780	11527	1635	2725	14112	0
LiJ_2017__H1M412844	AMHGBBBL	LiJ_2017	gut	HUMAN	CHN	pre-hypertension	adult	41112196	Yes		FALSE	53890	77221	pre-hypertension	disease	7	107700	16690	2289	932	237	65	95088429	58061496	30456697	21129372	10892785	5056824	107700	293371	95088429	1724	550	8516	35037	0
HSMA33JD	AMHHPPIJ	iHMP_IBD	gut	HUMAN	USA	Crohn's Disease	school_age	NA	Yes	12	FALSE	514	516	Crohn's Disease	disease	2	3311	30	0	0	0	0	1022502	39802	0	0	0	0	3311	2921	1022502	303	241	1101	2053	0
ESM5MEB7	AMHJPFJO	iHMP_IBD	gut	HUMAN	USA	Crohn's Disease	school_age	NA	Yes	15	FALSE	136	139	Crohn's Disease	disease	2	1006	8	0	0	0	0	284148	11094	0	0	0	0	1006	2239	284148	288	232	323	600	0
SRS019360	AMHKDKED	HMP2	oral	HUMAN	USA	control	adult	20753886	Yes		TRUE	39685	49717	Healthy	Healthy	4	94647	9227	1153	530	137	45	63639003	33766147	18542623	14251434	8176746	5086519	94647	476946	63639003	1180	397	7426	32814	0
BackhedF_2015__SID12_4M	AMHKEIDE	BackhedF_2015	gut	HUMAN	SWE	control	newborn	33830458	Yes		TRUE	24753	37374	Healthy	Healthy	4	22727	5014	1345	581	213	131	43783896	37361612	29174323	23880756	18471230	15585174	22727	360972	43783896	13242	2853	408	2315	0
LiJ_2017__H2M415914	AMHNDOBM	LiJ_2017	gut	HUMAN	CHN	hypertension	adult	51858758	Yes		FALSE	101791	158404	hypertension	disease	7	216765	35176	4606	1745	410	102	190537600	116141743	57526078	37849798	18169657	7601385	216765	208373	190537600	1651	568	18672	71416	0
LeChatelierE_2013__MH0130	AMHNOCMJ	LeChatelierE_2013	gut	HUMAN	DNK	control	adult	59978710	Yes		TRUE	71773	102887	Healthy	Healthy	7	137580	18424	3261	1555	455	151	125568164	82727740	53393500	41505329	24810643	14413344	137580	414604	125568164	2840	613	5782	33320	0
SRR5468409	AMIADKPM	MGYS00003321	aquatic	ENV				NA			NA	291521	376876			1	304459	108671	7002	1886	248	57	385647302	252667598	69331069	34990943	11603067	5228329	304459	285588	385647302	1478	809	58865	149467	0
SRR6474312	AMIIKMNM	ChengpingW_2017	gut	HUMAN	CHN	control	adult	19549983	Yes	42	FALSE	139535	225095	Healthy	Healthy	7	298541	42976	6392	2839	947	377	272884643	178575166	108906176	84408643	55862114	36076214	298541	500781	272884643	2437	621	14533	76561	0
HanniganGD_2017__MG100149	AMIIPIBC	HanniganGD_2017	gut	HUMAN	USA	CRC	adult	4678900	Yes		FALSE	22733	26217	colorectal cancer	disease	7	340245	4929	448	181	30	2	59049147	12940006	5077954	3246068	1062466	102832	340245	52788	59049147	229	152	47055	133079	0
VatanenT_2016__G78565	AMIPGADG	VatanenT_2016	gut	HUMAN	RUS	control	newborn	19108090	Yes	1	TRUE	70513	90713	Healthy	Healthy	7	208706	19219	1333	501	164	43	116714340	50442791	18385572	12812087	7628898	3376984	208706	172207	116714340	778	356	28246	85718	0
LeChatelierE_2013__MH0041	AMJAJBAE	LeChatelierE_2013	gut	HUMAN	DNK	control	adult	44369418	Yes		TRUE	77068	112730	Healthy	Healthy	7	162828	20436	3314	1411	507	193	139215625	89204083	55267656	42310042	28603895	17583753	162828	412597	139215625	2498	547	7498	41512	0
BritoIL_2016__W2.5.ST	AMJBJHEK	BritoIL_2016	gut	HUMAN	FJI	control	child	109246810	No	5	TRUE	171198	256857	Healthy	Healthy	7	539841	39244	5640	2813	1003	384	337650647	167335865	105528493	85899823	57933019	36421568	539841	616624	337650647	974	349	40754	201142	0
CosteaPI_2017__SID713A074-11-90-0	AMJGKNFK	CosteaPI_2017	gut	HUMAN	KAZ	control	adult	78164085	Yes	50	TRUE	141289	240358	Healthy	Healthy	7	311144	51356	7971	3094	701	148	282147689	184572227	98358907	64800604	28902547	10645812	311144	175349	282147689	2211	632	21214	85734	0
CosteaPI_2017__pluto3-11-0-0	AMJKBJFH	CosteaPI_2017	gut	HUMAN	DEU	control	child	88583529	Yes	6	TRUE	118283	206488	Healthy	Healthy	7	230896	32757	6083	3164	1234	497	250186689	177242031	124713242	104621572	74965809	49693745	230896	533463	250186689	4939	752	6160	44812	0
HMP_2012__SRS019986	AMJMOANM	HMP_2012	nasal	HUMAN	USA	control	adult	3313315	Yes	24	TRUE	15480	16211	Healthy	Healthy	4	29659	3632	509	225	30	3	21466560	11556774	5859952	3862577	1033080	166316	29659	61064	21466560	1182	459	2874	10554	0
XieH_2016__YSZC12003_37137	AMKBPOCH	XieH_2016	gut	HUMAN	GBR	control	adult	67175178	Yes	51	TRUE	158419	276313	Healthy	Healthy	7	286714	43975	7416	3536	1361	617	317023184	227001105	155786557	129094401	96016900	70281671	286714	810144	317023184	4676	816	7980	55933	0
SchirmerM_2016__G89031	AMKDKENN	SchirmerM_2016	gut	HUMAN	NLD	control	adult	44593890	Yes	32	TRUE	127598	179417	Healthy	Healthy	7	490754	34844	3526	1372	397	111	236792626	104758550	47607244	32913914	18270672	8569193	490754	224055	236792626	781	327	50366	173306	0
LiJ_2017__H2M514930	AMKGPGJI	LiJ_2017	gut	HUMAN	CHN	hypertension	adult	41383450	Yes		FALSE	48169	79392	hypertension	disease	7	83177	16143	2877	1314	392	126	97772571	70815276	44262007	33505702	19314422	10249075	83177	305252	97772571	3729	860	3951	18859	0
CSM5MCUC_P	AMLBDPGO	iHMP_IBD	gut	HUMAN	USA	ulcerative colitis	adult	NA	Yes	47	FALSE	58601	87998	ulcerative colitis	disease	7	126143	12881	2551	1394	534	183	110621960	70134847	50500556	42467453	29203895	16979122	126143	372501	110621960	3245	510	3754	31528	0
SRS149137	AMLBECAJ	HMP2	oral	HUMAN	USA	control	adult	7592060	Yes		TRUE	8145	8652	Healthy	Healthy	4	42169	1457	21	3	1	0	15653601	2389019	175797	62497	28683	0	42169	28683	15653601	377	259	11318	24081	0
NielsenHB_2014__MH0041	AMLBIOLE	NielsenHB_2014	gut	HUMAN	DNK	control	adult	44369418	Yes	59	TRUE	63970	88217	Healthy	Healthy	7	146442	17055	2504	1202	370	97	112381442	65630422	38162679	29157708	16450415	7188970	146442	177472	112381442	1600	453	9484	45860	0
OJGJ01	AMLDJBFN	MGYS00002420	aquatic	ENV				NA			NA	1890	1993			4	1903	552	10	2	0	0	1882407	970559	69979	22157	0	0	1903	12030	1882407	1023	679	524	1096	0
CSM5MCUW_P	AMLEBLJM	iHMP_IBD	gut	HUMAN	USA	ulcerative colitis	senior	NA	Yes	76	FALSE	59783	91578	ulcerative colitis	disease	7	123695	13994	2158	1059	497	272	115576047	76609657	54047475	46451272	37878354	29896076	123695	414619	115576047	3659	574	3036	27532	0
QinJ_2012__NLF011	AMLEFNBE	QinJ_2012	gut	HUMAN	CHN	control	adult	29852214	Yes	25	TRUE	59436	77051	Healthy	Healthy	7	98709	11787	2137	1002	314	113	84398966	53300162	34833548	27032723	16762121	9780096	98709	383912	84398966	2468	545	4284	25720	0
SRS074970	AMLIENCD	HMP2	oral	HUMAN	USA	control	adult	2844849	Yes		TRUE	69904	103501	Healthy	Healthy	4	218424	24591	3006	1003	220	77	144079277	79230532	37907646	24235323	12729217	7872148	218424	363508	144079277	1264	425	18163	70805	0
ZeeviD_2015__PNP_Main_369	AMLMGGFH	ZeeviD_2015	gut	HUMAN	ISR	control	adult	24458816	Yes		TRUE	76781	127812	Healthy	Healthy	7	98116	22668	3240	1722	680	281	144682329	106069369	69944352	59386188	43268768	29254092	98116	753153	144682329	4310	919	3757	25218	0
ZeeviD_2015__PNP_Main_601	AMLMGHBI	ZeeviD_2015	gut	HUMAN	ISR	control	adult	30325730	Yes		TRUE	78281	112963	Healthy	Healthy	7	110153	20137	3203	1425	463	158	127194171	83262026	50923070	38623716	24250038	13919642	110153	355310	127194171	2482	664	6890	35255	0
HMP2_J16507_M_ST_T0_B0_0120_ZOZOW1T-62_C93B2ANXX	AMLMPLJK	iHMP_T2D	gut	HUMAN	USA	IS	adult	NA	Yes	59.48	FALSE	10087	10522	Healthy	Healthy	0	52425	2004	48	11	2	0	19106740	3440095	449412	215841	79009	0	52425	47679	19106740	341	244	13895	30728	0
ERR599167	AMMABOOI	MGYS00002008	aquatic	ENV				NA			NA	350385	425722			1	374185	110494	7655	2799	787	267	457604554	280255104	102095330	69366327	39762229	21847967	374185	315493	457604554	1347	748	65780	183973	0
SRR4142418	AMMNMODB	MGYS00004834	plants	NON-HUMAN-HOST				NA			NA	405650	491123			1	520891	91216	6723	2603	741	285	515952496	241525671	97193324	69214515	41450703	25953958	520891	417012	515952496	920	615	108390	285785	0
SRS143310	AMMOFMIL	HMP2	oral	HUMAN	USA	control	adult	39100520	Yes		TRUE	115671	201003	Healthy	Healthy	4	179053	51388	5850	2176	573	186	234594587	167727412	79490998	54607857	30647438	17286853	179053	496730	234594587	2354	873	17331	60197	0
SRR3988657	AMMPLHLM	MGYS00003539	aquatic	ENV				NA			NA	3581	3605			0	2758	1403	28	2	0	0	3666282	2694998	196521	27779	0	0	2758	17179	3666282	1587	970	711	1459	0
MSM79HBT	AMNDODHE	iHMP_IBD	gut	HUMAN	USA	Crohn's Disease	adult	NA	Yes	22	FALSE	32104	44209	Crohn's Disease	disease	4	71903	8599	1090	474	162	71	55871328	32969929	18809767	14592927	9807778	6727406	71903	273591	55871328	1625	468	4582	22074	0
CM_cf__CF_TNFC018SA_t1M16	AMNFNELE	CM_cf	oral	HUMAN	ITA		adult	7530917	Yes	22	NA	10932	13697			4	4339	4339	620	276	81	17	15791754	15791754	8700891	6374828	3391790	1221640	4339	110739	15791754	6218	2242	476	1598	0
VatanenT_2016__G78732	AMNGBMOC	VatanenT_2016	gut	HUMAN	RUS	control	newborn	15499000	Yes	1	TRUE	44000	52745	Healthy	Healthy	7	145451	9106	626	318	133	49	67465573	26601993	12151741	10094179	7292118	4311242	145451	165926	67465573	679	330	17893	54720	0
ZeeviD_2015__PNP_Main_695	AMNGJBKL	ZeeviD_2015	gut	HUMAN	ISR	control	adult	21046266	Yes		TRUE	66478	89687	Healthy	Healthy	7	86800	20531	2350	1016	212	32	96858332	63039780	29487656	20341976	8297910	2229364	86800	168580	96858332	1770	716	9337	31938	0
VatanenT_2016__G78599	AMNIHIBP	VatanenT_2016	gut	HUMAN	FIN	control	child	9804282	Yes	3	TRUE	40904	51333	Healthy	Healthy	7	102580	12139	1335	393	75	20	67285426	35108685	14341892	7975461	3413085	1487401	102580	132238	67285426	1099	382	10742	38421	0
SRR6474289	AMODLELA	ChengpingW_2017	gut	HUMAN	CHN	control	adult	16638038	Yes	51	FALSE	80785	130345	Healthy	Healthy	7	159686	24117	3856	1717	665	313	160267803	111864396	71691679	56969487	41110261	28815399	159686	397747	160267803	3505	731	5888	33920	0
WenC_2017__RA103	AMPMCLCN	WenC_2017	gut	HUMAN	CHN	RA	adult	63812742	Yes		FALSE	134005	203727	rheumatoid arthritis	disease	7	395310	44924	6000	2132	464	83	257401290	145599240	69366518	42761306	18374778	5749658	395310	163886	257401290	1393	416	30526	122139	0
LoombaR_2017__SID5561_vwa	AMPNNHGB	LoombaR_2017	gut	HUMAN	USA	fatty_liver	senior	78718356	Yes		FALSE	73970	115707	fatty_liver	disease	7	181758	20368	3663	1614	535	198	151459979	96321839	63035949	48834987	32523346	21058104	181758	887999	151459979	2670	500	7172	45605	0
PSMA266I	AMPPAPHG	iHMP_IBD	gut	HUMAN	USA	Crohn's Disease	school_age	NA	Yes	15	FALSE	1051	1073	Crohn's Disease	disease	2	11897	0	0	0	0	0	3040282	0	0	0	0	0	11897	823	3040282	260	224	4671	7834	0
YuJ_2015__SZAXPI015247-35	ANADCIPP	YuJ_2015	gut	HUMAN	CHN	control	senior	55499678	Yes		TRUE	111770	179069	Healthy	Healthy	7	200160	33951	4770	2317	880	372	212970140	149025225	92651897	75896006	53722845	35969872	200160	466547	212970140	3168	766	8294	46223	0
G80076	ANAPPPMM	Yassour_2016	gut	HUMAN	FIN	control	child	NA	Yes	2.54795	TRUE	33786	53225	Healthy	Healthy	7	34030	8668	1973	1013	390	139	62634942	49821746	36589618	29791304	20213450	11385260	34030	211706	62634942	8823	1385	1175	6230	0
LeChatelierE_2013__MH0153	ANBBIHLH	LeChatelierE_2013	gut	HUMAN	DNK	control	adult	61157996	Yes		TRUE	115160	165228	Healthy	Healthy	7	206026	37468	4878	1784	446	149	194017424	129696421	65728729	44466173	24547705	14476959	206026	481545	194017424	2183	680	14782	56768	0
NielsenHB_2014__MH0095	ANBEABMH	NielsenHB_2014	gut	HUMAN	DNK	control	adult	55253594	Yes	64	TRUE	77461	112369	Healthy	Healthy	7	132755	20510	3444	1634	522	190	132599246	91088786	57674785	45184184	28439577	16844740	132755	352444	132599246	3169	697	5634	30607	0
NielsenHB_2014__V1_CD38_0	ANBHAIOD	NielsenHB_2014	gut	HUMAN	ESP	control	adult	72640088	Yes	63	TRUE	131372	226427	Healthy	Healthy	7	221571	40007	7229	3364	1181	486	263946183	196149201	130223500	103616006	70595063	46852828	221571	393277	263946183	4783	956	7587	41860	0
HMP_2012__SRS042131	ANBKCKGF	HMP_2012	oral	HUMAN	USA	control	adult	88138909	Yes	26	TRUE	73397	125809	Healthy	Healthy	4	132581	22752	4577	1992	618	250	152576298	115430835	78060101	60204916	39844380	27196943	132581	394612	152576298	5332	1047	4234	21777	0
LoombaR_2017__SID1009_aai	ANCMJLGD	LoombaR_2017	gut	HUMAN	USA	fatty_liver	adult	62011188	Yes		FALSE	143683	223663	fatty_liver	disease	7	449232	42151	6083	2505	674	204	294664211	155086750	85575920	60963484	33981777	17905571	449232	522193	294664211	1163	373	34951	159246	0
ChngKR_2016__WBU002	ANCNHGKM	ChngKR_2016	skin	HUMAN	CHN	control	adult	18693784	Yes	30	TRUE	46961	55115	Healthy	Healthy	4	335971	6892	925	369	62	17	112775753	23577952	12929587	9061544	4427238	3027781	335971	640542	112775753	307	236	79358	186388	0
NielsenHB_2014__V1_UC21_4	ANDDEAND	NielsenHB_2014	gut	HUMAN	ESP	IBD	adult	63672660	Yes	62	FALSE	122445	208011	IBD	disease	7	183433	37183	6850	3294	1192	456	238389468	182671424	121718275	97096238	65100354	39730054	183433	371437	238389468	5351	1111	6363	33501	0
ZeeviD_2015__PNP_Validation_83	ANFJOIJD	ZeeviD_2015	gut	HUMAN	ISR	control	adult	23967512	Yes		TRUE	78363	116588	Healthy	Healthy	7	95235	24171	3816	1602	408	158	132617999	96720264	57102033	41646806	24098349	15696453	95235	478991	132617999	3322	908	6086	27052	0
HMP_2012__SRS019128	ANFKOCIJ	HMP_2012	oral	HUMAN	USA	control	adult	60248718	Yes	33	TRUE	123388	181313	Healthy	Healthy	4	335279	40699	4706	1671	402	106	232220653	128452759	58846017	38192535	19725191	9758098	335279	321153	232220653	1292	430	29801	113189	0
HeQ_2017__SZAXPI029501-104	ANGADIIH	HeQ_2017	gut	HUMAN	CHN	Crohn's Disease	adult	50497300	Yes		FALSE	78630	145585	Crohn's Disease	disease	7	103083	22894	5186	2533	916	380	169051066	137747316	100334223	81941172	57326170	38355719	103083	1232076	169051066	9115	1715	2804	14449	0
HMP_2012__SRS043018	ANGBMHIJ	HMP_2012	oral	HUMAN	USA	control	adult	53404815	Yes	23	TRUE	118677	171491	Healthy	Healthy	4	317873	39045	4665	1504	305	90	219642077	120600453	53590533	32124081	14665348	7275229	317873	447814	219642077	1259	432	29406	109312	0
XieH_2016__YSZC12003_35724	ANGCIDEP	XieH_2016	gut	HUMAN	GBR	control	adult	68319378	Yes	64	TRUE	68377	123050	Healthy	Healthy	7	92583	14502	3889	2207	887	407	145183708	116954872	94911394	83052055	62875741	46436501	92583	640555	145183708	16201	1881	1373	8547	0
VatanenT_2016__G78558	ANGCKPJN	VatanenT_2016	gut	HUMAN	RUS	control	newborn	11402804	Yes	0	TRUE	17619	19502	Healthy	Healthy	4	155207	2779	281	178	57	4	33064081	8893193	4706859	3959998	2018407	249594	155207	65950	33064081	348	145	17165	51173	0
FerrettiP_2018__CA_C10055MS2958FE_t0M16	ANGOODBF	FerrettiP_2018	gut	HUMAN	ITA	control	adult	56884199	Yes	30	TRUE	80505	144114	Healthy	Healthy	7	144815	22228	5077	2570	951	368	174339382	131375531	96061979	78539388	53854941	33643698	144815	382807	174339382	7182	1033	3597	21617	0
ERR598964	ANHBKBBH	MGYS00002008	aquatic	ENV				NA			NA	708322	898553			1	1017506	250363	8506	2113	447	173	1002669358	490636692	94670134	52159488	28445898	19333274	1017506	483843	1002669358	979	663	261180	578236	0
LomanNJ_2013__OBK3303	ANHEHIHH	LomanNJ_2013	gut	HUMAN	DEU	STEC	adult	338244	Yes		FALSE	6275	6685	STEC	disease	7	17489	1897	112	13	0	0	8718877	4363455	806687	163505	0	0	17489	21588	8718877	1002	319	1893	6032	0
ZeeviD_2015__PNP_DietIntervention_39	ANHENDAM	ZeeviD_2015	gut	HUMAN	ISR		adult	26799826	Yes		NA	68049	107973			7	75652	17025	3592	1732	562	221	119843326	90316393	63774342	50784429	33038558	21424952	75652	421090	119843326	6218	1021	2900	16596	0
SRR6474273	ANHPMNJD	ChengpingW_2017	gut	HUMAN	CHN	control	adult	16654027	Yes	46	FALSE	78631	126911	Healthy	Healthy	7	139560	21799	3359	1631	692	347	155437208	111123676	75869942	63981894	49633926	37533827	139560	897718	155437208	4536	814	3748	27856	0
SRS047590	ANIBEFOD	HMP2	oral	HUMAN	USA	control	adult	3154678	Yes		TRUE	69747	92801	Healthy	Healthy	4	170572	20552	2259	794	200	71	119148031	64929732	30321703	20374612	11651221	7407730	170572	367994	119148031	1226	431	15697	59339	0
KarlssonFH_2013__S551	ANIDFNIN	KarlssonFH_2013	gut	HUMAN	SWE	T2D	senior	47134880	Yes	71	FALSE	147195	233494	diabetes_type2	disease	7	388252	45551	5068	2169	756	316	290452266	163442816	87562498	67844751	46723571	31662701	388252	394763	290452266	1371	447	29879	130436	0
HSMA33IO	ANIEPMJF	iHMP_IBD	gut	HUMAN	USA	ulcerative colitis	school_age	NA	Yes	15	FALSE	120	367	ulcerative colitis	disease	3	1140	4	0	0	0	0	282155	6134	0	0	0	0	1140	2343	282155	272	221	356	647	0
ChngKR_2016__WBS022	ANIHJEOD	ChngKR_2016	skin	HUMAN	SGP	control	adult	8554840	Yes	24	TRUE	22497	24296	Healthy	Healthy	4	147035	3348	311	66	9	0	47196141	8228862	2789837	1100050	292188	0	147035	43373	47196141	299	234	38047	83478	0
VatanenT_2016__G69204	ANIJFOGH	VatanenT_2016	gut	HUMAN	RUS	control	newborn	53623114	Yes	1	TRUE	32840	39649	Healthy	Healthy	7	59196	6009	527	297	130	62	46521529	20940176	12420735	10845276	8369030	5840675	59196	272308	46521529	849	466	8537	27575	0
VatanenT_2016__G78830	ANIMGIBK	VatanenT_2016	gut	HUMAN	EST	control	newborn	9325400	Yes	0	TRUE	38775	47797	Healthy	Healthy	7	93577	12024	1079	349	34	4	61804254	31343055	11056080	6053364	1370657	406879	93577	150966	61804254	1028	420	11590	35946	0
FengQ_2015__SID31452	ANIPJKJG	FengQ_2015	gut	HUMAN	AUT	control	senior	52825648	Yes	66	TRUE	128101	194267	Healthy	Healthy	7	263701	33515	4637	2233	768	285	227798072	139612429	86571329	69883101	47675123	31238742	263701	565437	227798072	1887	551	14163	76821	0
XieH_2016__YSZC12003_37100	ANJHOPGB	XieH_2016	gut	HUMAN	GBR	control	adult	73428274	Yes	63	TRUE	224113	382055	Healthy	Healthy	7	440063	70263	10670	4756	1622	652	440793631	305384228	189675212	149135817	101733490	68354998	440063	619364	440793631	3086	731	18590	99886	0
BackhedF_2015__SID256_12M	ANJJLGPF	BackhedF_2015	gut	HUMAN	SWE	control	child	36623868	Yes		TRUE	55941	81878	Healthy	Healthy	7	67957	17021	2859	1087	275	114	89598036	69159445	40108264	27878460	15808041	10264735	67957	232165	89598036	3921	1126	3922	15174	0
PSM7J15M	ANJPDFMA	iHMP_IBD	gut	HUMAN	USA	control	school_age	NA	Yes	17	TRUE	29024	36415	Healthy	Healthy	4	69893	5930	1001	467	162	47	48166534	26168872	16560170	12916111	8128247	4268873	69893	421507	48166534	1359	375	4131	23805	0
SchirmerM_2016__G88984	ANKBFAJB	SchirmerM_2016	gut	HUMAN	NLD	control	adult	20652352	Yes	32	TRUE	59175	74174	Healthy	Healthy	7	243142	14688	1438	498	85	11	100648182	39804969	15721398	9233612	3193144	789559	243142	110098	100648182	652	301	27968	87323	0
HMP2_J05422_M_ST_T0_B0_0120_ZLZNCLZ-1012_C8GAAANXX	ANKCAAPJ	iHMP_T2D	gut	HUMAN	USA	IS	adult	NA	Yes	54.74	FALSE	190940	330165	Healthy	Healthy	7	476811	52135	9306	4442	1596	661	402699242	260733538	175862620	142218189	99176105	66681447	476811	978543	402699242	3038	488	15937	112058	0
BackhedF_2015__SID282_4M	ANKGELAJ	BackhedF_2015	gut	HUMAN	SWE	control	newborn	36651310	Yes		TRUE	23080	32416	Healthy	Healthy	4	18656	4014	1201	658	265	121	38613224	32819359	26937624	23068727	16872074	11884979	18656	285008	38613224	18316	3118	380	1715	0
ZeeviD_2015__PNP_Main_374	ANKLNPPH	ZeeviD_2015	gut	HUMAN	ISR	control	adult	41039058	Yes		TRUE	102515	161387	Healthy	Healthy	7	141570	34335	4831	2128	579	138	179830371	124964412	67846661	49099120	25508143	10272383	141570	254074	179830371	2541	791	11206	45519	0
MSM5LLER	ANKNCAOH	iHMP_IBD	gut	HUMAN	USA	Crohn's Disease	adult	NA	Yes	26	FALSE	41526	73399	Crohn's Disease	disease	7	91716	12742	2732	1366	432	175	97897612	70381097	49878280	40417446	26122861	17221068	91716	568889	97897612	5351	770	2553	16223	0
HMP2_J00845_M_ST_T0_B0_0120_ZLGD9M0-05_C8GAAANXX	ANLDAALA	iHMP_T2D	gut	HUMAN	USA	IS	senior	NA	Yes	67.9	FALSE	144116	214904	Healthy	Healthy	7	374057	38943	3794	1794	665	312	265764138	142239074	79544118	65872206	48799391	36391165	374057	1000178	265764138	1181	416	30312	131536	0
SchirmerM_2016__G88790	ANLGPJML	SchirmerM_2016	gut	HUMAN	NLD	control	adult	45982553	Yes	22	TRUE	124863	165260	Healthy	Healthy	7	635084	35315	2218	551	79	16	227231820	80821862	21110607	9940703	3258400	1209072	635084	133382	227231820	583	278	79362	227129	0
ERR589654	ANLJMJCK	Zhang_2015	oral	HUMAN	CHN			17118530	Yes		NA	62429	95511			4	192582	19793	2287	950	299	101	124838811	68063600	35434965	26302752	16351200	9549935	192582	423165	124838811	1240	459	14709	59547	0
VincentC_2016__MM066	ANLOIFDB	VincentC_2016	gut	HUMAN	CAN	control	senior	1924847	Yes	68	TRUE	14397	15645	Healthy	Healthy	7	25257	3153	163	106	52	18	18941101	8505249	3546454	3181995	2327868	1159384	25257	93527	18941101	845	455	4206	12156	0
VatanenT_2016__G69163	ANMEDEBB	VatanenT_2016	gut	HUMAN	RUS	control	newborn	16436348	Yes	0	TRUE	34221	37615	Healthy	Healthy	7	459902	7467	266	31	3	0	76720103	14489554	1979144	463562	93323	0	459902	35980	76720103	270	101	59949	182890	0
SRR5468276	ANMMFIAL	MGYS00003549	aquatic	ENV				NA			NA	248630	311995			1	232081	74415	6803	2153	457	135	309857203	204272724	80014377	48553419	23728665	12750897	232081	562342	309857203	1658	799	35130	106023	0
LiJ_2017__nHF611710	ANMMOBDB	LiJ_2017	gut	HUMAN	CHN	control	adult	39907950	Yes		TRUE	113004	184088	Healthy	Healthy	4	265022	37772	5811	2484	639	162	229188521	142738845	81140566	58111903	30162406	14114034	265022	271757	229188521	1959	563	17042	77585	0
ERR599029	ANNKIDHF	MGYS00002008	aquatic	ENV				NA			NA	752640	1058167			1	671329	264124	29837	10308	1942	411	1060379950	780919133	340153088	206545184	83641965	32757656	671329	328647	1060379950	2247	960	88905	278793	0
KosticAD_2015__PRJNA231909.3107527	ANNPLIHO	KosticAD_2015	gut	HUMAN	FIN	T1D	child	16312302	Yes	1	FALSE	81887	103212	diabetes_type1	disease	7	224782	18568	1706	777	266	92	134179209	57987399	28634007	22312355	14627253	8680192	224782	283768	134179209	766	357	29041	95815	0
SRR1721323	ANOBIFEO	MGYS00005032	aquatic-sediment	ENV				NA			NA	99279	110307			1	128735	24661	902	206	28	3	114457658	47388604	8229847	3617322	967322	179453	128735	72259	114457658	846	605	35406	76109	0
CM_madagascar__V07_02_2FE	ANOBNCBB	CM_madagascar	gut	HUMAN	MDG	Healthy	adult	9221976	No	33	FALSE	45456	52149	Healthy	Healthy	7	159014	7710	813	274	103	46	75099291	26263200	13264044	9568778	7073898	5046723	159014	423841	75099291	487	278	24968	78574	0
LiJ_2017__H1M512834	ANOBNGKP	LiJ_2017	gut	HUMAN	CHN	pre-hypertension	adult	42152418	Yes		FALSE	39602	55916	pre-hypertension	disease	4	87597	12224	1270	572	140	36	66486526	37585728	17661613	12896077	6185916	2551381	87597	141655	66486526	1300	505	8399	30111	0
OFDM01	ANOIKPIM	MGYS00002035	glacier-or-permafrost	ENV				NA			NA	64382	78719			1	47886	18389	2471	999	215	40	80177163	59885754	30893442	20736394	8597271	2700505	47886	133419	80177163	2594	990	5080	18638	0
LouisS_2016__AS56_12	ANPJACHM	LouisS_2016	gut	HUMAN	DEU	control	adult	15861378	Yes		TRUE	65317	90042	Healthy	Healthy	0	170408	17857	2658	1008	226	65	115713730	64897296	35037035	23704194	12079711	6587952	170408	353945	115713730	1423	404	11913	54296	0
HMP2_J35165_M_ST_T0_B0_0120_ZMBH10Z-04_HBB8WADXX	ANPLGKNG	iHMP_T2D	gut	HUMAN	USA	IS	adult	NA	Yes	54.16	FALSE	28582	31257	Healthy	Healthy	7	103335	7119	178	21	5	1	45502030	13597853	1433536	432217	215293	77205	103335	77205	45502030	456	271	21031	55229	0
BackhedF_2015__SID281_M	AOAJPMHI	BackhedF_2015	gut	HUMAN	SWE	control	adult	40225364	Yes		TRUE	129842	214916	Healthy	Healthy	7	229021	40600	6964	3044	922	345	253440002	179944063	113482128	86377552	54206215	34391482	229021	493520	253440002	3583	805	10108	51925	0
ZellerG_2014__CCIS96387239ST-4-0	AOAPLKDG	ZellerG_2014	gut	HUMAN	FRA	adenoma	senior	34953403	Yes	66	FALSE	74711	106998	adenoma	disease	7	172675	25185	3056	971	168	27	131808878	75415718	32749457	18446317	6764810	2037002	172675	239938	131808878	1366	478	17002	59974	0
OCMO01	AOAPLLJD	MGYS00002304	aquatic	ENV				NA			NA	13933	14129			4	105757	1882	39	5	0	0	33368643	3532105	271975	58593	0	0	105757	13609	33368643	284	241	36311	68234	0
VatanenT_2016__G78889	AOBBBEEC	VatanenT_2016	gut	HUMAN	EST	control	newborn	42750902	Yes	1	TRUE	45744	63947	Healthy	Healthy	7	129900	11775	1524	714	318	131	79539913	50699917	30599681	25086747	19071962	12460603	129900	345993	79539913	2273	484	4366	24974	0
SRR3313081	AOBPGLJH	Heintz-Buschart_2016	gut	HUMAN	LUX	control	adult	22836028	Yes	43	TRUE	90492	137017	Healthy	Healthy	7	192312	25921	3808	1854	622	217	167451695	105909289	63872896	50429413	31694204	17597289	192312	255702	167451695	2130	574	10190	52468	0
SRR8114137	AOCIHKLI	Heintz-Buschart_2016	gut	HUMAN	LUX	diabetes_type1	school_age	26003141	Yes	13	FALSE	135951	235837	diabetes_type1	disease	7	312282	41817	6984	3110	1082	435	289967300	191351840	123645077	97008502	66365977	43849209	312282	613935	289967300	2896	607	12664	75891	0
SRS142879	AOCLNBID	HMP2	oral	HUMAN	USA	control	adult	8627983	Yes		TRUE	14544	15772	Healthy	Healthy	4	48281	3384	211	27	1	0	22353389	7622995	1620637	403945	37172	0	48281	37172	22353389	509	283	8601	24000	0
VincentC_2016__MM032.4	AOCNBBHB	VincentC_2016	gut	HUMAN	CAN	control	senior	13367461	Yes	78	TRUE	35690	43591	Healthy	Healthy	4	69980	9104	937	442	152	47	57797910	29620274	15169517	11782158	7356154	3717257	69980	217009	57797910	1052	478	8400	30005	0
Obregon-TitoAJ_2015__NO20	AODIBNNK	Obregon-TitoAJ_2015	gut	HUMAN	USA	control	adult	47178143	Yes	26	TRUE	87062	142822	Healthy	Healthy	7	202471	25654	4283	2039	675	247	180411883	116061925	74350971	58758412	37881702	23206969	202471	534271	180411883	2599	548	8768	52255	0
BritoIL_2016__W1.5.ST	AODIELPJ	BritoIL_2016	gut	HUMAN	FJI	control	child	109763798	No	5	TRUE	231136	344644	Healthy	Healthy	7	770095	54489	7492	3261	1025	396	456646311	211128499	123487795	94157131	60295865	38612418	770095	413923	456646311	815	337	73619	308970	0
ZeeviD_2015__PNP_Main_627	AOEAOMOI	ZeeviD_2015	gut	HUMAN	ISR	control	adult	79111112	Yes		TRUE	113235	192601	Healthy	Healthy	7	120776	29902	5303	2737	1210	561	214151481	169018719	120090688	102502105	78987845	56320050	120776	560299	214151481	8288	1311	3239	22539	0
FerrettiP_2018__CA_C10008IS2124SA_t2M15	AOEBDGKA	FerrettiP_2018	oral	HUMAN	ITA	control	newborn	10396259	Yes	0	TRUE	2116	2258	Healthy	Healthy	4	2794	44	31	27	24	18	2887824	2176898	2148754	2120340	2063614	1839617	2794	391870	2887824	70116	2047	12	36	0
FerrettiP_2018__CA_C10003IS2038SA_t2M15	AOEFDALL	FerrettiP_2018	oral	HUMAN	ITA	control	newborn	11513539	Yes	0	TRUE	7754	11323	Healthy	Healthy	4	12074	1914	381	156	57	29	13727013	10207195	7055493	5457929	4042161	3043290	12074	303661	13727013	5533	958	345	2004	0
VatanenT_2016__G69205	AOEIFOJN	VatanenT_2016	gut	HUMAN	RUS	control	newborn	7945246	Yes	0	TRUE	9888	11146	Healthy	Healthy	7	160505	2254	394	140	11	0	25132848	7534764	3957946	2201359	361803	0	160505	48325	25132848	238	100	14420	68555	0
HSM67VHS	AOEJMDHM	iHMP_IBD	gut	HUMAN	USA	Crohn's Disease	school_age	NA	Yes	15	FALSE	33950	47688	Crohn's Disease	disease	7	76323	8091	1353	735	250	89	62030995	36811060	24469111	20113918	12404099	6979418	76323	201635	62030995	1827	484	3664	22520	0
ZellerG_2014__CCIS76845094ST-20-0	AOENGKNC	ZellerG_2014	gut	HUMAN	FRA	CRC	adult	153432400	Yes	44	FALSE	162280	283129	colorectal cancer	disease	7	358738	44467	6818	3328	1361	647	336681453	220480269	149070632	125084295	95144593	69644872	358738	648560	336681453	3011	589	11854	87021	0
OhJ_2014__MET0029	AOFEPMCB	OhJ_2014	skin	HUMAN	USA	control	adult	3349322	Yes		TRUE	3406	3558	Healthy	Healthy	4	9328	203	59	44	21	14	5086557	2780756	2506983	2394795	2025391	1746671	9328	299634	5086557	3759	301	68	2641	0
ERR505106	AOFFADMN	EBI_noname_1	gut	HUMAN	AUS	Korean_diet	adult	22778843	Yes		FALSE	129058	207772	Healthy	Healthy	7	236193	43748	7100	3039	751	202	246616889	169340728	96607303	68605294	34546478	16115107	236193	319139	246616889	2709	722	14479	62264	0
WenC_2017__N216	AOFJGLBH	WenC_2017	gut	HUMAN	CHN	control	adult	25220568	Yes		TRUE	54610	91139	Healthy	Healthy	7	108131	11032	2940	1908	872	313	113400350	84329015	68804892	61513691	44975122	25673351	108131	364867	113400350	13895	939	1500	11777	0
SRR3313058	AOFLADJB	Heintz-Buschart_2016	gut	HUMAN	LUX	control	school_age	23581417	Yes	14	TRUE	89677	153096	Healthy	Healthy	7	151222	23380	5137	2652	935	377	183107875	135130058	99879269	82578598	56479277	37600863	151222	543114	183107875	7075	924	3729	25673	0
CSM79HGD_P	AOGCBKKN	iHMP_IBD	gut	HUMAN	USA	ulcerative colitis	adult	NA	Yes	26	FALSE	40830	52007	ulcerative colitis	disease	7	91532	14777	1105	168	10	1	64092937	35887442	8565111	2460879	319381	56888	91532	56888	64092937	1263	446	11355	33541	0
VatanenT_2016__G78514	AOGCHGMB	VatanenT_2016	gut	HUMAN	EST	otitis	newborn	5764144	Yes	1	FALSE	13475	14419	otitis	disease	7	42086	1503	124	90	62	37	20170908	7010594	5004155	4774782	4298887	3419528	42086	191900	20170908	556	296	5780	18703	0
BackhedF_2015__SID567_B	AOGEGJLO	BackhedF_2015	gut	HUMAN	SWE	control	newborn	44772302	Yes		TRUE	15467	23208	Healthy	Healthy	4	17592	2490	555	300	176	111	28833216	23108600	19212954	17427592	15595685	13203858	17592	454275	28833216	38168	1836	140	1372	0
DRR121401	AOHCPNHB	MGYS00005015	rhizosphere	NON-HUMAN-HOST				NA			NA	68751	70237			1	95113	8260	23	1	0	0	67047638	11947767	146741	10263	0	0	95113	10263	67047638	657	570	36157	63674	0
ZeeviD_2015__PNP_Main_245	AOHDFNEE	ZeeviD_2015	gut	HUMAN	ISR	control	adult	29559604	Yes		TRUE	120770	188376	Healthy	Healthy	7	166462	39673	4938	2074	620	247	208423581	142942462	77264233	57598956	35931144	23228832	166462	442930	208423581	2339	774	13131	54942	0
SRR3965585	AOHENJNA	MGYS00003233	aquatic	ENV				NA			NA	123162	140073			1	106755	30196	2566	1151	369	136	143110580	92032445	44220201	34517559	22523604	14537122	106755	576854	143110580	1600	772	13592	47730	0
OhJ_2014__MET0210	AOHHKMBG	OhJ_2014	skin	HUMAN	USA	control	adult	46627008	Yes		TRUE	14838	21874	Healthy	Healthy	4	126088	3309	717	375	129	56	39589694	19680751	14186388	11806403	8103538	5651201	126088	316117	39589694	958	223	3426	36195	0
OhJ_2014__MET0051	AOHJAJDC	OhJ_2014	skin	HUMAN	USA	control	adult	419874	Yes		TRUE	1413	1416	Healthy	Healthy	4	11419	33	0	0	0	0	2784527	42326	0	0	0	0	11419	2557	2784527	280	226	3490	6272	0
HSM5MD6U_P	AOHKGMFC	iHMP_IBD	gut	HUMAN	USA	control	child	NA	Yes	10	TRUE	38838	63288	Healthy	Healthy	7	91016	8528	1456	737	392	220	82005067	54387818	40299980	35440844	30059772	24019152	91016	373965	82005067	4582	520	1604	18740	0
OEQZ01	AOHLKDCB	MGYS00002307	chicken	NON-HUMAN-HOST				NA			NA	23586	24975			7	21097	5874	271	70	29	24	24832005	14586521	4938478	3627925	3066877	2895686	21097	478366	24832005	1240	728	3913	10668	0
HMP_2012__SRS013476	AOIACMPE	HMP_2012	gut	HUMAN	USA	control	adult	104987854	Yes	27	TRUE	139391	227481	Healthy	Healthy	7	329288	43846	7045	3106	835	271	280203320	177157185	104991855	77868187	43696891	24697221	329288	393752	280203320	2190	530	18045	90225	0
SRS077441	AOIALDMN	HMP2	oral	HUMAN	USA	control	adult	3320465	Yes		TRUE	44227	62172	Healthy	Healthy	4	103074	12133	1793	728	218	87	81494118	50247595	29610837	22339222	14589933	9988846	103074	552448	81494118	2082	494	5386	28112	0
SchirmerM_2016__G88778	AOICCGFJ	SchirmerM_2016	gut	HUMAN	NLD	control	adult	31301134	Yes	21	TRUE	102520	143938	Healthy	Healthy	7	304445	30750	3502	1311	248	37	178100507	92411203	40414604	25337476	9355455	2459110	304445	140131	178100507	1095	375	27534	101928	0
SRR3988368	AOIDNIAD	MGYS00003603	aquatic	ENV				NA			NA	3230	3249			6	2758	1251	13	3	1	0	3308674	2226280	139728	75676	44018	0	2758	44018	3308674	1317	879	752	1524	0
LeChatelierE_2013__MH0187	AOIEJCIA	LeChatelierE_2013	gut	HUMAN	DNK	control	adult	67283592	Yes		TRUE	115593	195983	Healthy	Healthy	7	208462	35854	6800	3189	1002	361	234266600	173024149	114699405	89572431	56294615	34054544	208462	421457	234266600	4679	926	7305	38638	0
BackhedF_2015__SID343_12M	AOIEMJMP	BackhedF_2015	gut	HUMAN	SWE	control	child	47373560	Yes		TRUE	37764	60139	Healthy	Healthy	7	36213	9028	1588	831	376	191	67497368	56726645	41562111	36468185	29306858	22590894	36213	652974	67497368	14896	1953	608	4628	0
LiJ_2014__MH0383	AOJAAKPL	LiJ_2014	gut	HUMAN	DNK	control	adult	66639830	Yes		TRUE	109963	169786	Healthy	Healthy	7	196480	33700	5258	2219	630	231	198015448	137611915	81617951	60734285	37184779	23360334	196480	393755	198015448	2918	749	9867	46348	0
VatanenT_2016__G69187	AOJEHIIO	VatanenT_2016	gut	HUMAN	FIN	control	newborn	23946302	Yes	0	TRUE	12943	14832	Healthy	Healthy	7	1575022	1807	12	3	0	0	143998692	2485207	93989	33693	0	0	1575022	11934	143998692	99	74	536559	952408	0
VincentC_2016__MM055.4	AOJGNINO	VincentC_2016	gut	HUMAN	CAN	CDI	senior	19354575	Yes	72	FALSE	73071	96224	C. diff infection	disease	4	115544	23192	2406	700	122	35	110386848	65074472	25704829	14161035	5913052	2923272	115544	158350	110386848	1398	585	14757	46817	0
SchirmerM_2016__G89166	AOJLPENJ	SchirmerM_2016	gut	HUMAN	NLD	control	adult	23519632	Yes	37	TRUE	70016	89595	Healthy	Healthy	7	272157	18900	1792	609	126	28	124730522	52284445	21046178	12920313	5767717	2464234	272157	208181	124730522	722	322	30876	98296	0
LeChatelierE_2013__MH0313	AOKBBDMF	LeChatelierE_2013	gut	HUMAN	DNK	control	adult	71564400	Yes		TRUE	130339	202963	Healthy	Healthy	7	261246	40874	6259	2559	719	235	241465068	159676082	92152627	66600072	39036265	22015788	261246	581163	241465068	2415	649	14711	67839	0
ZeeviD_2015__PNP_Main_325	AOKFKALG	ZeeviD_2015	gut	HUMAN	ISR	control	adult	45263554	Yes		TRUE	150759	251985	Healthy	Healthy	7	199688	43624	6705	3372	1185	476	273639625	194461040	125900015	102665383	68449345	43990125	199688	344390	273639625	3581	834	9298	55438	0
SchirmerM_2016__G89175	AOLCINPE	SchirmerM_2016	gut	HUMAN	NLD	control	adult	24429792	Yes	20	TRUE	90305	116346	Healthy	Healthy	7	312303	25844	1852	556	136	48	150089360	66577748	21631020	13109289	6939299	3982792	312303	207003	150089360	795	330	35376	112127	0
QinN_2014__LV-21	AOLEHPGO	QinN_2014	gut	HUMAN	CHN	cirrhosis	adult	26470998	Yes	49	FALSE	63335	98326	cirrhosis	disease	7	144429	14820	3035	1463	539	228	124117981	80558086	56882213	46106099	32254409	21238538	144429	358900	124117981	3547	520	4267	32901	0
MSM6J2MD	AOMAIKPF	iHMP_IBD	gut	HUMAN	USA	Crohn's Disease	adult	NA	Yes	22	FALSE	55362	83603	Crohn's Disease	disease	7	137606	13191	2232	1030	335	139	104221853	59933171	38956963	30590805	19959003	13287969	137606	305787	104221853	1683	430	7011	42699	0
ERZ477626	AOMANLNM	MGYS00002036	aquatic-sediment	ENV				NA			NA	295397	329398			1	926784	51453	5986	2654	818	258	471243042	174752465	93466681	70646263	42934426	23988197	926784	468555	471243042	565	297	135579	437812	0
XieH_2016__YSZC12003_36008	AOMGIJPH	XieH_2016	gut	HUMAN	GBR	control	adult	100697702	Yes	51	TRUE	220247	385438	Healthy	Healthy	7	412890	64833	10384	5026	1911	788	444161631	311880606	208247714	171354949	123897385	84819628	412890	964375	444161631	3861	768	13545	89164	0
KosticAD_2015__PRJNA231909.3113068	AOMJELGA	KosticAD_2015	gut	HUMAN	FIN	control	child	25867740	Yes	2	TRUE	53902	76205	Healthy	Healthy	7	114745	11972	1780	831	366	168	94755487	57725039	37989188	31462435	24385932	17272079	114745	454002	94755487	2205	479	4708	32046	0
SRS024500	AOMJHJPP	HMP2	oral	HUMAN	USA	control	adult	2391914	Yes		TRUE	12618	15258	Healthy	Healthy	4	42133	2677	228	81	52	29	22462554	10071938	5494172	4516092	4069349	3264492	42133	296813	22462554	752	316	4023	16527	0
CSM7KOK3	AOMMGFNH	iHMP_IBD	gut	HUMAN	USA	Crohn's Disease	adult	NA	Yes	32	FALSE	9220	9699	Crohn's Disease	disease	7	36553	1582	35	10	3	0	14823154	2707805	363787	199588	93563	0	36553	32819	14823154	422	274	9353	20485	0
OlmMR_2017__S2_001_021G1	AOMOHJMF	OlmMR_2017	gut	HUMAN	USA	premature_born	newborn	18503840	Yes	0	FALSE	13909	17820	premature_born	disease	7	8609	1406	435	219	108	67	20154073	17679976	15604703	14085558	12397786	10894894	8609	628031	20154073	70013	6451	54	349	0
FengQ_2015__SID530075	AONILGNF	FengQ_2015	gut	HUMAN	AUT	control	adult	45920361	Yes	63	TRUE	113330	179906	Healthy	Healthy	7	222100	38021	5134	2208	585	191	211633388	140571630	77436356	57222761	32706325	19036624	222100	480593	211633388	2244	677	13951	60236	0
SRR3989206	AOONAOLE	MGYS00003349	aquatic	ENV				NA			NA	511	512			7	715	57	2	1	1	0	548355	129294	45013	38930	38930	0	715	38930	548355	682	571	238	459	0
QinN_2014__LD-79	AOOOIPKN	QinN_2014	gut	HUMAN	CHN	cirrhosis	adult	60845942	Yes	46	FALSE	116327	193466	cirrhosis	disease	7	267452	32565	5436	2732	1040	412	242699529	156789708	104577064	86021426	59818004	38178980	267452	362540	242699529	2809	562	9988	67078	0
ZeeviD_2015__PNP_Main_789	AOPINDFE	ZeeviD_2015	gut	HUMAN	ISR	control	adult	12591690	Yes		TRUE	30937	39265	Healthy	Healthy	7	66238	8116	944	456	133	32	50652669	26857828	13826392	10485418	5539939	2128900	66238	142704	50652669	1146	444	6684	25694	0
FerrettiP_2018__CA_C10020IS2347FE_t4M15	AOPOKFPI	FerrettiP_2018	gut	HUMAN	ITA	control	newborn	33124355	Yes	0	TRUE	22283	30411	Healthy	Healthy	4	24208	3784	776	468	185	98	34936670	27187538	21806407	19607479	15196733	12253280	24208	522496	34936670	15908	1237	300	2896	0
SRS057886	APABAJDD	HMP2	oral	HUMAN	USA	control	adult	2548862	Yes		TRUE	89086	117791	Healthy	Healthy	4	267033	27682	2318	783	164	30	155375700	73287079	26288289	15915403	6795718	2211867	267033	135748	155375700	893	370	32344	103583	0
VincentC_2016__MM023.1	APACMPNH	VincentC_2016	gut	HUMAN	CAN	control	adult	14984634	Yes	62	TRUE	55713	72296	Healthy	Healthy	4	81446	16053	1717	591	139	47	80957818	48692940	21047966	13393093	6805192	3797031	81446	352858	80957818	1536	595	9343	31968	0
MSM79H94_P	APAHAHJL	iHMP_IBD	gut	HUMAN	USA	control	adult	NA	Yes	32	TRUE	32155	58763	Healthy	Healthy	7	71865	7018	2220	1322	483	171	78259263	55311619	45836528	39423202	26133944	15110699	71865	316098	78259263	10319	687	1294	11169	0
IjazUZ_2017__S142_a_WGS	APBBOAKP	IjazUZ_2017	gut	HUMAN	GBR		child	3957303	Yes	9	FALSE	57973	81222			7	86294	16063	1710	747	245	78	89496857	54186168	27668253	21061195	13574730	7860179	86294	378214	89496857	1575	617	8422	32898	0
HMP2_J05427_M_NS_T0_B0_0120_ZLYEM2C-1011_H7FHFBGXX	APBCCKNA	iHMP_T2D	nasal	HUMAN	USA	IS	adult	NA	Yes	38.8	FALSE	171	181	Healthy	Healthy	3	1846	1	0	0	0	0	433969	2475	0	0	0	0	1846	2475	433969	256	234	705	1149	0
OhJ_2014__MET0052	APBIJPMJ	OhJ_2014	skin	HUMAN	USA	control	adult	13463064	Yes		TRUE	4974	5189	Healthy	Healthy	4	28532	1122	158	52	4	1	7900055	3305646	1577867	847917	144305	50660	28532	50660	7900055	688	226	1908	7653	0
LeChatelierE_2013__MH0415	APBJBLOO	LeChatelierE_2013	gut	HUMAN	DNK	control	adult	80011728	Yes		TRUE	196446	321118	Healthy	Healthy	7	396183	61750	9219	3928	1321	512	377341564	254024879	151625989	115514313	76225865	48224780	396183	412908	377341564	2687	672	19586	97474	0
CM_periimplantitis__SP_382SPT_T016	APBKOANJ	CM_periimplantitis	oral	HUMAN	ITA		adult	4167403	Yes		NA	20853	21527			4	88204	3547	43	9	2	0	32131581	5779708	408109	192132	76553	0	88204	44350	32131581	386	257	21583	47772	0
HMP_2012__SRS023526	APCGAEHA	HMP_2012	gut	HUMAN	USA	control	adult	111858301	Yes	27	TRUE	134923	223394	Healthy	Healthy	7	362142	36812	6627	3201	1106	408	287273519	172672612	114350572	90572557	58483980	34449834	362142	442334	287273519	2099	448	15981	104186	0
NielsenHB_2014__O2_UC21_2	APDLIEDM	NielsenHB_2014	gut	HUMAN	ESP	IBD	adult	54261776	Yes	49	FALSE	98862	158550	IBD	disease	7	161831	30485	5621	2515	634	209	184998289	133964967	84666300	63167994	34881195	20523333	161831	531953	184998289	3830	860	7411	35651	0
LeChatelierE_2013__MH0138	APDOKEED	LeChatelierE_2013	gut	HUMAN	DNK	control	adult	60425092	Yes		TRUE	45893	65123	Healthy	Healthy	7	89080	11946	2545	1052	258	62	80098490	53407391	33995394	23519540	11746718	5152000	89080	277379	80098490	3164	605	4071	20690	0
MSM6J2IM	APEAJDEK	iHMP_IBD	gut	HUMAN	USA	Crohn's Disease	adult	NA	Yes	24	FALSE	62942	87372	Crohn's Disease	disease	7	165704	16487	2050	1039	336	96	113973481	60290247	34204118	27197747	16195338	7911434	165704	308697	113973481	1162	394	13409	59065	0
ZeeviD_2015__PNP_Validation_84	APEAMGPM	ZeeviD_2015	gut	HUMAN	ISR	control	adult	29694224	Yes		TRUE	35554	48605	Healthy	Healthy	7	56058	10656	906	463	210	88	59081013	36339004	19349806	16340553	12336592	8037471	56058	370609	59081013	1571	632	5140	20825	0
VincentC_2016__MM008.2	APEBHFLF	VincentC_2016	gut	HUMAN	CAN	control	senior	4513925	Yes	84	TRUE	58851	69289	Healthy	Healthy	7	83323	16690	1244	317	35	4	73258184	39988523	11551876	5233113	1220609	237725	83323	75650	73258184	1158	555	13559	37204	0
QinJ_2012__T2D-099	APEIDCLI	QinJ_2012	gut	HUMAN	CHN	T2D	adult	76797816	Yes	62	FALSE	161599	256970	diabetes_type2	disease	7	284479	45702	6395	3146	1282	562	297129136	206127151	130908586	108528192	79851867	54365676	284479	503337	297129136	3195	743	10881	65183	0
YuJ_2015__SZAXPI003415-12	APELIOPI	YuJ_2015	gut	HUMAN	CHN	CRC	senior	62456910	Yes		FALSE	96138	150326	colorectal cancer	disease	7	175543	23954	3923	2022	752	286	177029919	118899642	80841394	67747040	48161418	32078792	175543	740196	177029919	3408	660	5800	41208	0
QinN_2014__LD-14	APFLDAED	QinN_2014	gut	HUMAN	CHN	cirrhosis	senior	46862302	Yes	74	FALSE	87848	161919	cirrhosis	disease	7	140334	25614	5717	2824	1056	423	192955252	152466321	111211937	91194575	64193755	42251262	140334	418752	192955252	8316	1396	3406	19053	0
BackhedF_2015__SID275_B	APFMMLCN	BackhedF_2015	gut	HUMAN	SWE	control	newborn	34800606	Yes		TRUE	21805	31170	Healthy	Healthy	7	28755	5788	876	425	181	81	38515224	28885004	19729415	16632483	12900056	9485188	28755	577323	38515224	5537	999	787	5790	0
ChngKR_2016__WBS021	APGFHNBK	ChngKR_2016	skin	HUMAN	SGP	control	adult	11113466	Yes	26	TRUE	14493	15633	Healthy	Healthy	4	179698	1312	143	66	25	12	48894377	5105983	2877698	2361041	1738017	1292122	179698	202619	48894377	260	225	56109	107020	0
VatanenT_2016__G78807	APHECKCN	VatanenT_2016	gut	HUMAN	FIN	control	newborn	9819108	Yes	1	TRUE	23488	30591	Healthy	Healthy	7	68757	4970	791	479	181	34	42979566	21327616	14310216	12079955	7392846	2415899	68757	177267	42979566	982	372	5134	24243	0
RaymondF_2016__P7C90	APHMAMDJ	RaymondF_2016	gut	HUMAN	CAN	control	adult	173564974	Yes	23	TRUE	174032	272865	Healthy	Healthy	7	746037	48673	7038	3151	1100	392	368182294	194605092	115352928	88456128	57159690	32602692	746037	275190	368182294	1192	348	39022	198106	0
ZeeviD_2015__PNP_Main_657	APHOAIFN	ZeeviD_2015	gut	HUMAN	ISR	control	adult	42365752	Yes		TRUE	88987	134844	Healthy	Healthy	7	102666	27539	3748	1637	575	254	149962100	111440071	65287756	50808444	34603155	23381074	102666	537587	149962100	3399	969	6123	28587	0
LeChatelierE_2013__MH0011	APHODHBD	LeChatelierE_2013	gut	HUMAN	DNK	control	adult	58492736	Yes		TRUE	119504	176215	Healthy	Healthy	7	271451	34808	4566	2130	648	225	214699323	128889877	72051812	55241317	32638097	17929115	271451	248339	214699323	1671	493	17903	81685	0
HMP_2012__SRS023837	APIBNEFH	HMP_2012	oral	HUMAN	USA	control	adult	4073083	Yes	29	TRUE	9807	11166	Healthy	Healthy	4	50035	1925	235	65	6	1	19628814	5434297	2205947	1081599	239143	74727	50035	74727	19628814	374	253	10171	26591	0
SRR8114043	APIFPJMK	Heintz-Buschart_2016	oral	HUMAN	LUX	control	adult	4520504	Yes	57	TRUE	48155	57357	Healthy	Healthy	4	161744	10767	1009	297	27	3	78816903	27757204	9684142	4878456	983134	197189	161744	69721	78816903	544	296	27207	78508	0
BackhedF_2015__SID18_12M	APIJBOFM	BackhedF_2015	gut	HUMAN	SWE	control	child	34162752	Yes		TRUE	47636	82952	Healthy	Healthy	7	64714	8420	2414	1596	780	361	99811328	78765206	67369706	61583017	48550957	33826424	64714	362532	99811328	23133	1584	837	5256	0
HMP_2012__SRS013836	APILMNLB	HMP_2012	oral	HUMAN	USA	control	adult	39453410	Yes	38	TRUE	137142	185829	Healthy	Healthy	4	452222	43675	3621	1032	199	45	255552322	112469715	38018676	20674305	8609561	3451777	452222	177284	255552322	786	346	61000	190093	0
ERR589393	APJHIFKN	Zhang_2015	oral	HUMAN	CHN			6784079	Yes		NA	74536	95614			4	266176	23746	1094	326	64	19	132944714	51201278	12013025	6871117	3022555	1543282	266176	238510	132944714	698	333	42212	110455	0
WenC_2017__N018	APJNOHIE	WenC_2017	gut	HUMAN	CHN	control	adult	61152170	Yes		TRUE	156390	260203	Healthy	Healthy	7	463770	44432	6515	3131	1255	514	332860224	202603121	129743362	106485821	77782748	51968483	463770	1065280	332860224	2059	417	18475	117561	0
CM_madagascar__A94_03_1FE	APJOMJPA	CM_madagascar	gut	HUMAN	MDG	Healthy	adult	58674012	No	44	FALSE	133435	208910	Healthy	Healthy	7	337326	40554	6239	2664	806	257	259665488	161348475	94299761	69681071	41526907	22925365	337326	341748	259665488	2035	493	17875	89342	0
LiJ_2017__H3M516105	APJPNAAH	LiJ_2017	gut	HUMAN	CHN	hypertension	adult	42588654	Yes		FALSE	62958	82134	hypertension	disease	4	171038	18390	1546	565	186	82	106229367	53587995	23002575	16359310	10548205	6854067	171038	184164	106229367	1017	419	17921	60642	0
NielsenHB_2014__V1_UC21_0	APKELAJG	NielsenHB_2014	gut	HUMAN	ESP	IBD	adult	31761719	Yes	62	FALSE	49886	62984	IBD	disease	7	137296	11534	1677	721	177	24	85268458	39791376	21450232	14816962	6581665	1520179	137296	147609	85268458	848	356	14630	56039	0
ZeeviD_2015__PNP_Main_320	APKKINJH	ZeeviD_2015	gut	HUMAN	ISR	control	adult	34763362	Yes		TRUE	116453	186407	Healthy	Healthy	7	147816	32661	4826	2465	926	348	204912155	146447620	94952461	78581884	54701195	34416591	147816	423027	204912155	3623	845	6601	40545	0
CM_madagascar__A92_01_1FE	APKNKJJN	CM_madagascar	gut	HUMAN	MDG	Healthy	adult	111102779	No	23	FALSE	129205	188925	Healthy	Healthy	7	313436	35706	5283	2226	594	159	229712083	130867714	73044708	51988152	27535253	12487102	313436	392118	229712083	1456	438	22300	100925	0
LeChatelierE_2013__MH0021	APLAJBDI	LeChatelierE_2013	gut	HUMAN	DNK	control	adult	26254116	Yes		TRUE	74069	97012	Healthy	Healthy	7	203174	20055	2437	852	192	58	129928861	64024964	30311656	19446463	9684895	5161784	203174	379555	129928861	967	372	21011	78395	0
SRS149938	APLBLEIJ	HMP2	oral	HUMAN	USA	control	adult	31603560	Yes		TRUE	27277	32534	Healthy	Healthy	4	77775	6033	556	215	88	47	46102926	21094252	11299041	8982318	7074835	5715227	77775	340800	46102926	817	342	8208	31549	0
SRR3988986	APLGPAIL	MGYS00003535	aquatic	ENV				NA			NA	4051	4118			0	1987	1392	125	17	3	0	4295995	3858316	1022064	288959	97388	0	1987	43913	4295995	2973	1669	423	901	0
ERR599118	APLHHCDA	MGYS00002008	aquatic	ENV				NA			NA	583794	799313			1	799494	231537	10800	2801	415	85	864362244	481796089	104555816	51440985	17095544	6098879	799494	133680	864362244	1131	707	184796	432141	0
QinN_2014__LD-2	APMCFCGG	QinN_2014	gut	HUMAN	CHN	cirrhosis	adult	35053782	Yes	51	FALSE	53419	74443	cirrhosis	disease	7	136104	14115	1829	811	275	121	99325009	57062212	34200074	27170642	19047216	13632700	136104	667299	99325009	1520	415	8037	42024	0
QinN_2014__LD-54	APMDHBLC	QinN_2014	gut	HUMAN	CHN	cirrhosis	adult	39160008	Yes	62	FALSE	82720	129659	cirrhosis	disease	7	207272	22406	3784	1747	625	241	169325299	103127910	66969591	52911475	35809112	22538333	207272	439082	169325299	2167	473	9348	58638	0
NielsenHB_2014__MH0007	APMDHCDB	NielsenHB_2014	gut	HUMAN	DNK	control	senior	36951094	Yes	69	TRUE	31619	40110	Healthy	Healthy	7	61403	8876	1167	457	97	21	48401506	29124542	14178639	9328520	3959665	1477667	61403	164521	48401506	1621	526	4966	18956	0
BritoIL_2016__M1.15.ST	APMGNPAK	BritoIL_2016	gut	HUMAN	FJI	control	school_age	105557586	No	15	TRUE	236402	359678	Healthy	Healthy	7	679527	57541	7149	3340	1321	514	444575480	227704967	134226842	108184088	77147267	49153876	679527	361186	444575480	1071	369	52303	247024	0
YuJ_2015__SZAXPI015242-30	APMMNMKG	YuJ_2015	gut	HUMAN	CHN	control	senior	52788942	Yes		TRUE	120819	193612	Healthy	Healthy	7	239427	33421	4721	2296	932	407	228654822	151797374	97570048	80946800	60355473	41938235	239427	559590	228654822	2767	642	9343	58274	0
CM_madagascar__A25_01_1FE	APOFPMGN	CM_madagascar	gut	HUMAN	MDG	Healthy	adult	25865481	No	23	FALSE	65497	93013	Healthy	Healthy	7	194914	17553	2563	1107	311	94	124878341	65351258	36288824	26375069	14249648	7069195	194914	205021	124878341	1153	354	14835	70029	0
MSM79HAJ	APOHDOHK	iHMP_IBD	gut	HUMAN	USA	ulcerative colitis	senior	NA	Yes	74	FALSE	504	505	ulcerative colitis	disease	2	5202	2	0	0	0	0	1316620	2588	0	0	0	0	5202	1436	1316620	253	223	2059	3450	0
LouisS_2016__AS62_3	APOMPPAM	LouisS_2016	gut	HUMAN	DEU	control	adult	19569766	Yes		TRUE	88970	126772	Healthy	Healthy	7	230430	23295	2409	1228	491	200	156986942	86237694	47733898	39676606	28264225	18071320	230430	475447	156986942	1286	413	16440	74752	0
HMP_2012__SRS057478	APPHFAGM	HMP_2012	gut	HUMAN	USA	control	adult	75465869	Yes	22	TRUE	43694	68867	Healthy	Healthy	4	82490	8328	1697	1102	541	251	86255177	60166618	48078284	43853325	34793817	24390746	82490	391784	86255177	10973	679	1034	13887	0
SRS142968	APPJOFGG	HMP2	oral	HUMAN	USA	control	adult	10172659	Yes		TRUE	17883	19595	Healthy	Healthy	4	71572	3551	126	62	26	16	31455329	8008052	2632857	2200479	1639904	1318434	71572	240452	31455329	467	284	15514	37710	0
OFQE01	BAAANCAK	MGYS00002321	aquatic-sediment	ENV				NA			NA	2545	2549			4	3937	347	2	0	0	0	2751979	504704	11272	0	0	0	3937	6050	2751979	653	558	1482	2629	0
MSMB4LZP	BAAKIMKG	iHMP_IBD	gut	HUMAN	USA	ulcerative colitis	adult	NA	Yes	25	FALSE	29021	39718	ulcerative colitis	disease	7	35393	5315	1297	677	243	87	45541394	31483170	23566134	19245653	12660789	7263430	35393	240447	45541394	5713	697	1149	8576	0
IjazUZ_2017__S27_a_WGS	BAANNJFD	IjazUZ_2017	gut	HUMAN	GBR	Crohn's Disease	school_age	4032308	Yes	12	FALSE	29688	46891	Crohn's Disease	disease	4	18555	3826	1188	810	431	225	52359077	45049678	39913673	37219626	31350470	23951160	18555	417629	52359077	42853	6076	274	1072	0
PSM7J1BD	BABCBCMB	iHMP_IBD	gut	HUMAN	USA	ulcerative colitis	school_age	NA	Yes	16	FALSE	38626	58775	ulcerative colitis	disease	7	43136	12856	1565	684	300	141	69547284	53452526	31597251	25626508	19891964	14291452	43136	416959	69547284	3748	1093	2303	11620	0
VatanenT_2016__G78734	BABHHGMH	VatanenT_2016	gut	HUMAN	RUS	control	newborn	8379390	Yes	1	TRUE	20016	22272	Healthy	Healthy	7	57060	3840	237	117	75	42	30119297	12944415	6483243	5694608	5077126	3799472	57060	216270	30119297	718	319	6371	23144	0
G79066	BABKAMCJ	Yassour_2016	gut	HUMAN	FIN	antibiotics	newborn	NA	Yes	0.120548	FALSE	7161	7860	antibiotics	disease	7	16761	1375	370	146	21	1	11526582	6257381	4073784	2497365	700920	52050	16761	52050	11526582	1537	369	964	5812	0
SRR3989317	BABOKJDI	MGYS00004836	aquatic	ENV				NA			NA	155585	188734			1	227121	47152	1949	640	91	6	212185119	94299056	20247497	11362531	3187844	408505	227121	88955	212185119	896	630	59633	131689	0
LeChatelierE_2013__MH0120	BACEFLAB	LeChatelierE_2013	gut	HUMAN	DNK	control	adult	59954722	Yes		TRUE	97241	137287	Healthy	Healthy	7	189320	26552	3624	1509	524	222	163846835	104105354	59569328	45174189	30396694	19899714	189320	346631	163846835	2121	583	10793	51642	0
ZeeviD_2015__PNP_Main_591	BACFBBBL	ZeeviD_2015	gut	HUMAN	ISR	control	adult	23946954	Yes		TRUE	32217	48897	Healthy	Healthy	7	41225	9874	1471	675	274	107	58904657	43328437	26761909	21349820	15250601	9443551	41225	376500	58904657	3716	929	2100	10757	0
LiSS_2016__FAT_024-22-14-0	BACIFFKM	LiSS_2016	gut	HUMAN	NLD	FMT	adult	69944345	Yes		FALSE	75833	106843	FMT	disease	7	178778	19836	2195	993	330	131	130381800	70049383	37649343	29424223	19525731	12435055	178778	481961	130381800	1193	448	15375	63282	0
AsnicarF_2017__MV_FEI5_t3Q15	BACIJHIO	AsnicarF_2017	gut	HUMAN	ITA	control	newborn	57639595	Yes	1	TRUE	50478	78705	Healthy	Healthy	7	110453	16740	2991	1144	199	42	96639479	63790295	35665942	22867234	8657079	3542764	110453	240773	96639479	2479	604	6641	28086	0
SRS143529	BADGMNCO	HMP2	oral	HUMAN	USA	control	adult	89579165	Yes		TRUE	123860	218315	Healthy	Healthy	4	288422	47419	7534	2998	899	333	274744763	194977022	113718817	82706292	51603652	32565715	288422	622209	274744763	3165	786	13530	59952	0
FerrettiP_2018__CA_C10052IS2915FE_t3M16	BADHHBON	FerrettiP_2018	gut	HUMAN	ITA	control	newborn	52700042	Yes	0	TRUE	15100	18925	Healthy	Healthy	4	17994	1734	275	201	110	61	22779028	16955092	14490266	13980678	12515556	10730102	17994	534358	22779028	41527	943	76	1868	0
ZellerG_2014__CCMD23101338ST-21-0	BADMEHLD	ZellerG_2014	gut	HUMAN	DEU	CRC	senior	84964410	Yes	69	FALSE	177918	296924	colorectal cancer	disease	7	381628	55185	8203	3562	1213	495	350889331	227946357	138216600	106128903	70643989	45897197	381628	725748	350889331	2376	612	19379	100796	0
MSM9VZNX	BADMGBFN	iHMP_IBD	gut	HUMAN	USA	ulcerative colitis	adult	NA	Yes	25	FALSE	388	388	ulcerative colitis	disease	2	3595	8	0	0	0	0	1038765	9962	0	0	0	0	3595	1736	1038765	289	235	1253	2252	0
ESM5MEBI	BAEABMMF	iHMP_IBD	gut	HUMAN	USA	Crohn's Disease	child	NA	Yes	8	FALSE	41096	62049	Crohn's Disease	disease	7	94378	9908	1843	890	299	120	78719941	49063955	33214529	26628265	17379175	11261946	94378	334716	78719941	2612	487	3576	24819	0
SRS077241	BAEIBOLN	HMP2	oral	HUMAN	USA	control	adult	4602836	Yes		TRUE	46288	61946	Healthy	Healthy	4	135568	13106	1544	617	160	43	82994770	42534793	20707419	14359672	7440859	3443904	135568	192054	82994770	1064	364	12101	48689	0
VatanenT_2016__G78802	BAEJCCCO	VatanenT_2016	gut	HUMAN	RUS	control	newborn	8448428	Yes	0	TRUE	24138	25369	Healthy	Healthy	7	109881	3555	45	2	0	0	35351795	5998753	284615	23124	0	0	109881	12066	35351795	374	254	24859	54051	0
QinN_2014__HD-10	BAEKBHHP	QinN_2014	gut	HUMAN	CHN	control	adult	41162464	Yes	40	TRUE	69458	121325	Healthy	Healthy	7	111105	15275	4109	2202	913	430	148589844	115954541	92742762	79421506	59711863	43157825	111105	475350	148589844	12660	1400	1748	11427	0
VogtmannE_2016__MMRS51728985ST-27-0-0	BAEKEGPN	VogtmannE_2016	gut	HUMAN	USA	CRC	adult	4117168	Yes	61	FALSE	10007	12586	colorectal cancer	disease	3	20535	1363	229	138	90	46	14811665	10230777	8033321	7408793	6626122	5068368	20535	504891	14811665	10059	594	138	2520	0
ZeeviD_2015__PNP_Validation_49	BAEPPNEA	ZeeviD_2015	gut	HUMAN	ISR	control	adult	62739316	Yes		TRUE	151728	244229	Healthy	Healthy	7	199618	45600	6468	3021	1074	399	265146072	186928299	112944611	89204270	59504475	36248451	199618	478397	265146072	2987	821	11644	58806	0
HMP_2012__SRS014890	BAFAJJON	HMP_2012	oral	HUMAN	USA	control	adult	2440799	Yes	33	TRUE	3969	4182	Healthy	Healthy	4	17705	156	32	28	23	17	7293053	2258916	2065212	2033044	1944416	1728208	17705	179518	7293053	354	248	2969	9298	0
DavidLA_2015__LD-Run1-07	BAGHKHGH	DavidLA_2015	gut	HUMAN	BGD	control	adult	17262888	Yes		TRUE	9388	14671	Healthy	Healthy	4	7439	1311	411	261	123	53	16037074	14016629	12062974	10990783	8837429	6479215	7439	481231	16037074	30337	5089	94	405	0
SRS143885	BAGIAJPK	HMP2	oral	HUMAN	USA	control	adult	12374328	Yes		TRUE	159197	235345	Healthy	Healthy	4	444452	57734	5577	1854	405	115	302785030	167402066	67687503	42507868	21076409	11188662	444452	673472	302785030	1250	443	43390	150208	0
VatanenT_2016__G78647	BAGMFLHE	VatanenT_2016	gut	HUMAN	RUS	control	newborn	32568468	Yes	0	TRUE	7831	10839	Healthy	Healthy	4	2140055	1787	85	3	0	0	179094130	4063707	541626	34140	0	0	2140055	12189	179094130	83	62	767346	1345133	0
G79005	BAGNLOND	Yassour_2016	gut	HUMAN	FIN	antibiotics	newborn	NA	Yes	0.635616	FALSE	31034	39085	antibiotics	disease	7	59087	7802	806	357	163	70	48782744	28927573	15884515	12821763	9885151	6742373	59087	258948	48782744	1572	514	4135	18797	0
HSM7J4Q3_P	BAHEHJBJ	iHMP_IBD	gut	HUMAN	USA	Crohn's Disease	school_age	NA	Yes	12	FALSE	52163	76048	Crohn's Disease	disease	7	134539	17098	2218	848	198	60	100477563	58840938	29269944	19911657	10357561	5693330	134539	384860	100477563	1577	442	10201	42993	0
NielsenHB_2014__V1_CD41_0	BAHHECBA	NielsenHB_2014	gut	HUMAN	ESP	IBD	adult	120613155	Yes	25	FALSE	101366	185853	IBD	disease	7	143750	29094	6458	3471	1305	500	216480002	172498695	127668552	106806225	73178029	44819319	143750	362430	216480002	9595	1410	3618	20509	0
NielsenHB_2014__MH0035	BAHLHOPM	NielsenHB_2014	gut	HUMAN	DNK	control	adult	49255994	Yes	49	TRUE	57382	75958	Healthy	Healthy	7	143902	15736	2496	989	179	32	100942153	55598146	29707534	19326769	7211236	2190909	143902	113026	100942153	1338	395	11286	49901	0
QinN_2014__LD-60	BAHMJHIJ	QinN_2014	gut	HUMAN	CHN	cirrhosis	adult	66753496	Yes	32	FALSE	95624	149944	cirrhosis	disease	4	190666	28701	4380	1940	659	273	182072135	121056834	74200370	57312164	38038328	24399328	190666	489744	182072135	2625	649	9151	48167	0
SchirmerM_2016__G88850	BAHNICKH	SchirmerM_2016	gut	HUMAN	NLD	control	school_age	23963360	Yes	18	TRUE	73916	93575	Healthy	Healthy	7	318527	15690	1910	816	188	22	128796289	49583047	24113291	16505022	7007208	1441746	318527	121788	128796289	589	280	35576	119959	0
LeChatelierE_2013__MH0186	BAIAJDEM	LeChatelierE_2013	gut	HUMAN	DNK	control	adult	74388704	Yes		TRUE	61241	99747	Healthy	Healthy	7	84619	15099	3524	1730	618	241	116174125	90639689	66543892	53946392	37077756	23914613	84619	437772	116174125	8144	1290	2192	11993	0
AsnicarF_2017__MV_FEM2_t1Q14	BAICJPPI	AsnicarF_2017	gut	HUMAN	ITA	control	adult	19883080	Yes		TRUE	91962	123220	Healthy	Healthy	7	249869	24950	3225	1278	304	80	160871632	83858253	42190974	28788826	13898928	6394072	249869	247298	160871632	1118	363	21713	90646	0
FerrettiP_2018__CA_C10001IS2006FE_t1M15	BAICLFCI	FerrettiP_2018	gut	HUMAN	ITA	control	newborn	25827165	Yes	0	TRUE	8133	9452	Healthy	Healthy	4	7975	1171	81	49	38	26	10034935	7162150	5312311	5111762	4934860	4473918	7975	514694	10034935	18065	835	42	1571	0
VogtmannE_2016__MMRS21365932ST-27-0-0	BAIGMPFB	VogtmannE_2016	gut	HUMAN	USA	control	adult	72103979	Yes	56	TRUE	144072	237474	Healthy	Healthy	7	248384	41247	6407	3000	1187	520	270426132	192084087	123882423	100417272	72851594	49743811	248384	668792	270426132	3695	797	9056	53296	0
LoombaR_2017__SID5161_prh	BAINNJKN	LoombaR_2017	gut	HUMAN	USA	fatty_liver	adult	36688808	Yes		FALSE	85232	125376	fatty_liver	disease	7	241413	17353	2667	1545	673	268	165001762	87279489	61385619	53539597	39965759	25802723	241413	434504	165001762	1206	378	12986	81996	0
CosteaPI_2017__bugkiller-11-773-0	BAJNHIPL	CosteaPI_2017	gut	HUMAN	DEU	control	adult	76737102	Yes		TRUE	84028	152643	Healthy	Healthy	7	139016	21904	5040	2785	1070	435	181885997	137624396	105159233	89391509	62632074	40666215	139016	347396	181885997	9491	1052	2945	20725	0
ZeeviD_2015__PNP_Main_396	BAKAKIPE	ZeeviD_2015	gut	HUMAN	ISR	control	adult	56258332	Yes		TRUE	147015	259006	Healthy	Healthy	7	183712	48727	8109	3854	1294	480	287811822	218509720	139024690	109752256	70692086	43045364	183712	525389	287811822	4471	1048	9143	46136	0
ZeeviD_2015__PNP_Main_380	BAKDFIFC	ZeeviD_2015	gut	HUMAN	ISR	control	adult	23967202	Yes		TRUE	106083	162691	Healthy	Healthy	7	137755	32864	4667	1906	595	234	180287534	127445032	72405872	53403083	33961280	21532280	137755	424812	180287534	2864	823	9438	41453	0
RampelliS_2015__H17	BAKLGMKP	RampelliS_2015	gut	HUMAN	TZA	control	adult	77841428	No	23	TRUE	210590	319642	Healthy	Healthy	7	616467	66211	8783	3209	648	156	399260223	216119844	104914243	66777657	28817782	12336745	616467	319350	399260223	1234	383	51329	206670	0
MSM6J2RC	BALDAMBK	iHMP_IBD	gut	HUMAN	USA	Crohn's Disease	adult	NA	Yes	41	FALSE	217	217	Crohn's Disease	disease	2	1295	11	0	0	0	0	393294	14900	0	0	0	0	1295	2861	393294	306	237	423	790	0
XieH_2016__YSZC12003_35992	BALFEBEA	XieH_2016	gut	HUMAN	GBR	control	adult	60875008	Yes	57	TRUE	188348	308555	Healthy	Healthy	7	374601	51933	7542	3752	1390	582	356995547	235629506	153671236	127247022	91233331	63069073	374601	687140	356995547	2701	646	14484	92348	0
LiSS_2016__FAT_017-22-14-0	BAMIFHGJ	LiSS_2016	gut	HUMAN	NLD	FMT	adult	40905678	Yes		FALSE	96791	153397	FMT	disease	7	209331	27867	4160	1923	593	194	183384000	114473566	69566783	54188971	33841876	20194894	209331	509538	183384000	2058	559	11408	59425	0
ZeeviD_2015__PNP_Main_619	BAMJKLPP	ZeeviD_2015	gut	HUMAN	ISR	control	adult	24545011	Yes		TRUE	69740	101373	Healthy	Healthy	7	87133	21129	2876	1130	382	141	113085160	79960723	44241962	32430480	21366553	13003618	87133	369969	113085160	2755	829	6256	26473	0
XieH_2016__YSZC12003_37797	BAMNJPOD	XieH_2016	gut	HUMAN	GBR	control	adult	89020272	Yes	60	TRUE	165069	290659	Healthy	Healthy	7	299782	44816	7387	3943	1627	754	338684669	242938167	172229880	148181708	112396378	82198834	299782	643759	338684669	5448	822	6835	57068	0
SRR6823439	BAMOCHHH	MGYS00003345	aquatic-sediment	ENV				NA			NA	76856	84791			1	74962	22818	1843	472	39	1	88864552	54111429	16630593	7316878	1242991	54663	74962	54663	88864552	1321	737	14329	37484	0
ERR2868528	BANHELFI	MGYS00003978	aquatic-sediment	ENV				NA			NA	261239	282846			1	341772	47151	811	205	43	9	266688834	78446164	8162671	4165016	1831557	670605	341772	99328	266688834	724	579	113029	217160	0
ZeeviD_2015__PNP_Validation_76	BANLLLEA	ZeeviD_2015	gut	HUMAN	ISR	control	adult	29219930	Yes		TRUE	78653	117100	Healthy	Healthy	7	104346	22329	3577	1587	472	157	131605541	90635907	55350859	41580637	24659644	13879747	104346	452773	131605541	2839	762	6390	31634	0
VatanenT_2016__G80293	BAOKIKHG	VatanenT_2016	gut	HUMAN	RUS	control	child	32520718	Yes	2	TRUE	56579	74611	Healthy	Healthy	7	193286	15400	1592	540	155	78	99900151	47790350	22689679	15507075	9938550	7252526	193286	317170	99900151	914	365	17660	62823	0
ERR2094173	BAPHGMLA	MGYS00003351	aquatic	ENV				NA			NA	162915	223607			1	133910	44904	6885	3389	1134	422	250602989	191006652	120562148	96166904	62035770	37673405	133910	350110	250602989	4390	1050	7899	41922	0
LouisS_2016__AS66_24	BAPJIBEO	LouisS_2016	gut	HUMAN	DEU	control	adult	28443652	Yes		TRUE	78459	118320	Healthy	Healthy	7	229788	22025	3114	1308	437	181	151530001	89129686	51726628	39438936	26363477	17672627	229788	404530	151530001	1743	404	11761	62859	0
MSMB4LYB	BAPLAKOM	iHMP_IBD	gut	HUMAN	USA	Crohn's Disease	adult	NA	Yes	23	FALSE	102	102	Crohn's Disease	disease	2	1382	3	0	0	0	0	292245	3984	0	0	0	0	1382	1767	292245	254	213	417	732	0
MSMA26AN	BAPMLAHF	iHMP_IBD	gut	HUMAN	USA	Crohn's Disease	adult	NA	Yes	19	FALSE	27829	33932	Crohn's Disease	disease	7	79397	6643	834	333	123	33	47821931	23587738	12282652	8953144	5704368	2658244	79397	241781	47821931	960	328	6973	31144	0
FengQ_2015__SID31328	BAPNBNBM	FengQ_2015	gut	HUMAN	AUT	control	adult	59048476	Yes	63	TRUE	162742	287432	Healthy	Healthy	7	312282	54875	8917	4041	1303	458	335575357	236038734	146916931	113239641	71186357	41982269	312282	581570	335575357	3288	783	14107	72616	0
Bengtsson-PalmeJ_2015__TRAVELRES49	BAPPKMMC	Bengtsson-PalmeJ_2015	gut	HUMAN	SWE	control	adult	150534486	Yes	28	TRUE	204586	341338	Healthy	Healthy	7	387585	56933	10314	4891	1721	640	399950494	283279163	189652388	152225934	104305210	66695610	387585	881968	399950494	4151	754	12581	76221	0
SRS105068	BBAAHCHA	HMP2	oral	HUMAN	USA	control	adult	50252031	Yes		TRUE	88487	124375	Healthy	Healthy	4	336906	31218	2468	691	123	44	178531130	81769389	27181387	15293162	7124650	4514403	336906	254653	178531130	830	336	39462	130290	0
HMP_2012__SRS013879	BBAOPCNN	HMP_2012	oral	HUMAN	USA	control	adult	91889937	Yes	21	TRUE	74409	113361	Healthy	Healthy	4	185080	25901	3393	1230	400	127	145905195	94228981	48908476	34224488	21768033	12279972	185080	470405	145905195	2134	567	11049	46411	0
QinN_2014__LV-8	BBBBDACK	QinN_2014	gut	HUMAN	CHN	cirrhosis	adult	23604550	Yes	65	FALSE	52441	77240	cirrhosis	disease	7	112557	14078	2294	1083	405	155	98146928	65383249	41992793	33625617	23044314	14510017	112557	530681	98146928	2961	578	4167	25074	0
ZellerG_2014__CCIS64785924ST-20-0	BBBCMBMH	ZellerG_2014	gut	HUMAN	FRA	control	adult	12636839	Yes	59	TRUE	61870	73249	Healthy	Healthy	7	212037	12686	834	328	122	47	104251925	34215501	13868104	10507111	7331244	4800379	212037	585967	104251925	538	302	38099	105203	0
FengQ_2015__SID31874	BBBHKABE	FengQ_2015	gut	HUMAN	AUT	CRC	senior	61606892	Yes	74	FALSE	147245	266443	colorectal cancer	disease	4	271251	43494	9503	4587	1362	455	313198272	229340283	159742550	125566584	76737548	46053126	271251	759433	313198272	5334	880	8895	49427	0
HMP_2012__SRS019327	BBCLAOBJ	HMP_2012	oral	HUMAN	USA	control	adult	83057782	Yes	23	TRUE	89051	147031	Healthy	Healthy	4	184696	29234	5680	2326	669	218	184106826	132672521	83820836	60708035	35750489	20217038	184696	313055	184106826	3905	818	7549	35217	0
SRS020400	BBDBHIPI	HMP2	oral	HUMAN	USA	control	adult	1981342	Yes		TRUE	54640	76886	Healthy	Healthy	4	163057	15823	1921	790	258	107	107169287	56847325	30373668	22749679	14789186	9824804	163057	431978	107169287	1173	387	12804	56443	0
LiJ_2014__V1.FI22	BBDEHAPD	LiJ_2014	gut	HUMAN	ESP	control	adult	70031917	Yes		TRUE	90516	176555	Healthy	Healthy	7	101710	22564	5804	3337	1434	622	203656138	173727486	139921627	122614566	92780237	64246023	101710	973371	203656138	19428	2766	1845	9295	0
KosticAD_2015__PRJNA231909.3108440	BBDFMPFL	KosticAD_2015	gut	HUMAN	FIN	control	child	19140386	Yes	1	TRUE	69603	91286	Healthy	Healthy	7	174804	14535	1212	753	381	178	115655747	56075275	33937676	30762843	24844824	17600152	174804	303959	115655747	933	386	16351	67131	0
SRS058075	BBDNELNB	HMP2	oral	HUMAN	USA	control	adult	2403118	Yes		TRUE	23938	26922	Healthy	Healthy	4	99964	4453	195	81	30	11	42221284	10238321	3041088	2288771	1535921	864932	99964	144934	42221284	442	279	22223	52975	0
VatanenT_2016__G80279	BBDPDAOL	VatanenT_2016	gut	HUMAN	RUS	control	newborn	30986796	Yes	1	TRUE	27332	37217	Healthy	Healthy	7	126523	6557	1129	579	225	60	52670126	30595406	19903765	16068034	10519132	4780756	126523	235469	52670126	1854	377	3353	21899	0
BackhedF_2015__SID12_12M	BBECFMNC	BackhedF_2015	gut	HUMAN	SWE	control	child	34483208	Yes		TRUE	36474	46743	Healthy	Healthy	7	55626	6670	1106	517	245	114	54123211	35461182	24588776	20546116	16493234	11949266	55626	367339	54123211	3390	609	1711	13450	0
SRS019170	BBEHBFFA	HMP2	oral	HUMAN	USA	control	adult	12571174	Yes		TRUE	49914	66401	Healthy	Healthy	4	138663	16574	1386	493	112	42	90075501	46589867	18386578	12405885	6703425	4401122	138663	267179	90075501	1072	409	15076	50835	0
HMP_2012__SRS057717	BBGCHELJ	HMP_2012	gut	HUMAN	USA	control	adult	97521502	Yes	38	TRUE	39477	59638	Healthy	Healthy	7	74642	8454	1217	731	384	207	75588050	50928819	37947382	34603902	29290954	23027348	74642	316671	75588050	5124	634	1187	15788	0
LomanNJ_2013__OBK2638	BBGFMKBN	LomanNJ_2013	gut	HUMAN	DEU	STEC	adult	1105492	Yes		FALSE	7059	7656	STEC	disease	7	16330	697	132	101	61	28	10834721	5610725	4716446	4498720	3841851	2618367	16330	199954	10834721	1167	335	518	5534	0
OhJ_2014__MET0186	BBGLNLKA	OhJ_2014	skin	HUMAN	USA	control	adult	3436908	Yes		TRUE	8205	8330	Healthy	Healthy	4	32129	517	289	226	98	30	14860864	7504203	7091535	6630984	4535055	2240191	32129	136235	14860864	1148	278	448	9454	0
VogtmannE_2016__MMRS71762412ST-27-0-0	BBHEGAAN	VogtmannE_2016	gut	HUMAN	USA	CRC	adult	68271684	Yes	44	FALSE	135078	222417	colorectal cancer	disease	7	250276	38569	6116	2857	1040	461	264949037	184668453	121803121	99270935	71753297	51505346	250276	949576	264949037	3679	739	8618	54973	0
Bengtsson-PalmeJ_2015__TRAVELRES45	BBHPEEPC	Bengtsson-PalmeJ_2015	gut	HUMAN	SWE	control	adult	234713530	Yes	29	TRUE	238300	434267	Healthy	Healthy	7	526573	57801	11771	6041	2435	1135	516481165	351036314	260755113	220930977	165551880	120422566	526573	549381	516481165	5234	626	11280	104665	0
HMP_2012__SRS046623	BBIOJNJK	HMP_2012	oral	HUMAN	USA	control	adult	6049064	Yes	29	TRUE	16323	18805	Healthy	Healthy	4	81662	4021	212	35	5	2	32489303	8789166	1958382	798008	403453	293440	81662	231006	32489303	432	264	16280	41177	0
LiuW_2016__SRR3992991	BBIOMAMK	LiuW_2016	gut	HUMAN	MNG	control	adult	193607438	No		TRUE	258022	439791	Healthy	Healthy	7	805655	100793	15078	5206	866	156	553570522	335611577	166223781	98148307	34578958	11409392	805655	175216	553570522	1701	508	55022	214864	0
MSM6J2LB	BBJCEINP	iHMP_IBD	gut	HUMAN	USA	Crohn's Disease	adult	NA	Yes	30	FALSE	110	111	Crohn's Disease	disease	2	945	0	0	0	0	0	220890	0	0	0	0	0	945	758	220890	244	217	360	600	0
BackhedF_2015__SID42_M	BBJCFDNG	BackhedF_2015	gut	HUMAN	SWE	control	adult	51632000	Yes		TRUE	85769	133330	Healthy	Healthy	7	143430	27270	3826	1748	632	256	158109756	112477175	66967092	52778821	35710167	22643873	143430	470228	158109756	3067	821	6955	34024	0
VogtmannE_2016__MMRS71238091ST-27-0-0	BBJEHOAL	VogtmannE_2016	gut	HUMAN	USA		adult	75079280	Yes		NA	132149	238583			7	227188	36189	7033	3738	1542	628	278476644	208212393	150259936	127299821	92956618	61098429	227188	532629	278476644	7052	983	5169	36840	0
SRS105074	BBJPBFBM	HMP2	oral	HUMAN	USA	control	adult	18800342	Yes		TRUE	99995	146353	Healthy	Healthy	4	260821	32763	3634	1449	463	150	187403404	109978936	54285581	39593962	24714582	13761614	260821	538724	187403404	1515	471	19406	78434	0
SchirmerM_2016__G88942	BBKFOGDO	SchirmerM_2016	gut	HUMAN	NLD	control	adult	31641892	Yes	21	TRUE	54640	82393	Healthy	Healthy	7	263642	14926	2686	1115	330	88	113200731	63677604	38918985	28093740	16138672	7915369	263642	359877	113200731	1585	341	9238	54250	0
VincentC_2016__MM070.2	BBKHPJNN	VincentC_2016	gut	HUMAN	CAN	control	senior	21971917	Yes	68	TRUE	47366	75747	Healthy	Healthy	7	45573	11811	3314	1829	456	74	84250283	67081682	50272365	39641660	18175372	5234348	45573	171747	84250283	8866	1403	2094	8500	0
FerrettiP_2018__CA_C10043IS2750SA_t2M16	BBKIJKFF	FerrettiP_2018	oral	HUMAN	ITA	control	newborn	35725522	Yes	0	TRUE	4646	6420	Healthy	Healthy	4	4965	189	119	96	67	33	7970247	6528692	6404281	6238587	5720478	4405471	4965	612349	7970247	60920	19363	26	80	0
YuJ_2015__SZAXPI015265-88	BBKPMNAE	YuJ_2015	gut	HUMAN	CHN	control	senior	60676490	Yes		TRUE	96494	168544	Healthy	Healthy	7	146452	30756	5414	2562	906	371	195518964	151940766	100814986	81094951	55936644	37444339	146452	623382	195518964	5521	1196	4832	25904	0
HanniganGD_2017__MG100154	BBMDGPJM	HanniganGD_2017	gut	HUMAN	CAN	control	adult	10295240	Yes		TRUE	61301	77401	Healthy	Healthy	7	656158	15778	807	187	14	1	135573588	34320443	7109541	3000843	477701	61666	656158	61666	135573588	315	161	81544	240857	0
SRR585786	BBMFILKK	Karlsson_2012	gut	HUMAN	SWE	atherosclerosis or control	adult	22551392	Yes		FALSE	101094	166317			7	226041	27489	4719	2288	876	379	207864102	137185434	92140907	75350251	53839739	36781597	226041	375587	207864102	3228	566	7678	52967	0
VatanenT_2016__G80534	BBNDINKM	VatanenT_2016	gut	HUMAN	RUS	control	child	21520178	Yes	2	TRUE	34177	43768	Healthy	Healthy	7	189449	8791	1172	480	134	22	65016571	30631255	15465137	10739680	5416672	1544319	189449	108826	65016571	821	264	10866	51153	0
HMP2_J00854_M_ST_T0_B0_0120_ZL9BTWF-1012_HA986ADXX	BBNFHKBF	iHMP_T2D	gut	HUMAN	USA	IS	adult	NA	Yes	64.56	FALSE	113314	176830	Healthy	Healthy	7	295637	28713	4616	2370	812	267	226447827	129132689	84745795	69104252	45379841	26780512	295637	601810	226447827	1569	437	15783	94029	0
LoombaR_2017__SID1049_baw	BBNGJNPG	LoombaR_2017	gut	HUMAN	USA	fatty_liver	adult	179613510	Yes		FALSE	105095	191112	fatty_liver	disease	7	248722	23232	5373	3012	1283	565	237233204	161106956	126014616	109523762	82668011	57279365	248722	473165	237233204	6931	574	4109	46036	0
VatanenT_2016__G80557	BBNHEIMK	VatanenT_2016	gut	HUMAN	RUS	control	newborn	57342704	Yes	1	TRUE	42458	51923	Healthy	Healthy	7	990267	8990	1712	614	53	1	137287135	32063458	17392737	9706501	1691159	51785	990267	51785	137287135	146	98	123350	462401	0
FengQ_2015__SID531414	BBOKFNID	FengQ_2015	gut	HUMAN	AUT	control	adult	54863689	Yes	46	TRUE	117954	209089	Healthy	Healthy	7	199135	35966	6846	3225	1131	440	242302265	182819277	122871573	97976888	65722528	41850349	199135	776846	242302265	5238	1033	6511	34891	0
MSM79H8B	BBPDFFJJ	iHMP_IBD	gut	HUMAN	USA	control	adult	NA	Yes	51	TRUE	36275	49261	Healthy	Healthy	7	83920	5885	985	639	329	130	63260826	36360231	27585443	25176029	20208922	13304524	83920	627124	63260826	1972	401	2365	24869	0
OhJ_2014__MET0009	BBPMDFBO	OhJ_2014	skin	HUMAN	USA	control	adult	21792260	Yes		TRUE	13100	14224	Healthy	Healthy	4	24352	2806	291	146	56	30	17564140	10378679	6102101	5035778	3746949	2814528	24352	322875	17564140	1476	510	1480	6774	0
ERR599101	BCAMNPJP	MGYS00002008	aquatic	ENV				NA			NA	655291	834592			1	893235	232556	11597	2895	411	105	928856619	488228816	111385362	53095029	18061857	7929495	893235	164244	928856619	1057	679	209391	490327	0
CosteaPI_2017__SID713B072-11-0-0	BCBBEKIC	CosteaPI_2017	gut	HUMAN	KAZ	control	adult	81210128	Yes	65	TRUE	195940	333181	Healthy	Healthy	7	421019	63614	9570	4412	1490	474	396204902	260149717	155418250	119690150	75289775	40212510	421019	374301	396204902	2442	619	22193	111284	0
ERR599011	BCBDJFLJ	MGYS00002008	aquatic	ENV				NA			NA	122630	151254			1	158033	36475	1824	508	68	7	155808626	75523328	17812643	8971157	2415036	506353	158033	100690	155808626	968	652	38897	89081	0
BackhedF_2015__SID565_4M	BCBKDGDC	BackhedF_2015	gut	HUMAN	SWE	control	newborn	40196932	Yes		TRUE	29809	47575	Healthy	Healthy	7	37697	5673	1116	663	324	185	58213898	46038913	37229664	34097790	28751423	23994740	37697	603493	58213898	23806	1483	339	3701	0
SRR1718542	BCCDJAJJ	MGYS00005032	aquatic-sediment	ENV				NA			NA	24272	26374			4	16460	5959	412	200	92	42	25814865	18914491	8405106	7037962	5230294	3488502	16460	198375	25814865	2244	936	1859	6422	0
QinN_2014__LD-22	BCCEDFOI	QinN_2014	gut	HUMAN	CHN	cirrhosis	adult	95766520	Yes	55	FALSE	151533	269585	cirrhosis	disease	7	307602	41600	7039	3440	1325	623	321725260	223595362	155762542	130917596	98386098	74169082	307602	627884	321725260	4394	703	8127	62870	0
SRR5092237	BCCHNPEN	MGYS00003591	aquatic-sediment	ENV				NA			NA	110965	112411			1	119100	18334	287	60	10	3	95470715	29078833	2613285	1135280	441098	168218	119100	59681	95470715	765	602	39947	75402	0
HMP2_J00861_M_ST_T0_B0_0120_ZKVR426-1012_HA986ADXX	BCCKIONE	iHMP_T2D	gut	HUMAN	USA	IR	adult	NA	Yes	61.95	FALSE	70148	88532	insulin resistance	disease	7	198756	16975	1370	531	168	60	114508803	49342290	20669041	15087340	9618319	5984212	198756	441161	114508803	755	334	26130	85845	0
LeChatelierE_2013__MH0165	BCCLPAMI	LeChatelierE_2013	gut	HUMAN	DNK	control	adult	63102046	Yes		TRUE	113400	176842	Healthy	Healthy	7	194851	35001	5499	2626	787	260	205403468	144791380	87259229	67315979	39174966	21164895	194851	285777	205403468	3087	786	9482	45490	0
VatanenT_2016__G80614	BCCOLLMG	VatanenT_2016	gut	HUMAN	FIN	control	newborn	43843806	Yes	0	TRUE	36410	46552	Healthy	Healthy	4	37710	8004	915	412	187	89	48654703	33465057	20359968	16958370	13484324	10019173	37710	433857	48654703	2688	770	2029	11468	0
SchirmerM_2016__G89045	BCDGOHFO	SchirmerM_2016	gut	HUMAN	NLD	control	adult	27116468	Yes	26	TRUE	85912	113453	Healthy	Healthy	7	355282	23964	2212	736	172	48	153230314	66308846	25882722	15893134	7597443	3365777	355282	127122	153230314	749	316	35951	118556	0
ZellerG_2014__CCIS41806458ST-4-0	BCDLOMPM	ZellerG_2014	gut	HUMAN	FRA	adenoma	adult	61160335	Yes	59	FALSE	120861	182738	adenoma	disease	7	270243	33181	4731	2081	694	236	221856985	134474430	80224373	61961244	41024903	25205113	270243	904366	221856985	1852	503	15496	79651	0
HMP2_J43844_M_ST_T0_B0_0120_ZL9BTWF-1022_C93B2ANXX	BCDPMINJ	iHMP_T2D	gut	HUMAN	USA	IS	adult	NA	Yes	64.56	FALSE	104231	176539	Healthy	Healthy	7	233922	26022	4903	2593	1028	423	213889536	143734082	104108972	88029365	63768523	42833597	233922	679017	213889536	4392	606	5509	47650	0
HanniganGD_2017__MG100196	BCEBLANB	HanniganGD_2017	gut	HUMAN	CAN	adenoma	adult	3756000	Yes		FALSE	21814	25271	adenoma	disease	7	225434	5442	441	158	21	2	47332203	13697932	4721625	2813652	763058	108800	225434	56895	47332203	312	161	25216	81703	0
MSM9VZGO	BCEGLIID	iHMP_IBD	gut	HUMAN	USA	control	adult	NA	Yes	56	TRUE	249	250	Healthy	Healthy	2	2379	6	0	0	0	0	594013	7963	0	0	0	0	2379	2123	594013	270	223	766	1376	0
NielsenHB_2014__V1_CD19_0	BCFCLKBN	NielsenHB_2014	gut	HUMAN	ESP	control	adult	69123016	Yes	42	TRUE	139071	237469	Healthy	Healthy	7	245414	45095	8293	3730	1085	357	277115881	201557648	128365815	96743170	57083890	32148404	245414	505499	277115881	3973	876	10588	51812	0
SchirmerM_2016__G89120	BCFDLLFD	SchirmerM_2016	gut	HUMAN	NLD	control	adult	42928449	Yes	22	TRUE	97666	128547	Healthy	Healthy	7	756395	27307	2087	626	124	35	200145785	68906543	23063824	13162954	5971562	2938070	756395	197675	200145785	526	235	71655	223226	0
HMP2_J43842_M_ST_T0_B0_0120_ZTLUDS8-1015_C93B2ANXX	BCFIDKMB	iHMP_T2D	gut	HUMAN	USA		adult	NA	Yes	50.19	NA	154989	266357			7	394752	51017	8232	3667	1112	359	327880799	214072137	129198629	97652606	58974469	33378088	394752	538730	327880799	2543	545	18204	94388	0
ZeeviD_2015__PNP_Main_340	BCFINDOD	ZeeviD_2015	gut	HUMAN	ISR	control	adult	29030862	Yes		TRUE	94485	155401	Healthy	Healthy	7	120609	31522	5023	2107	690	280	178611622	133402106	81068762	61025592	39771185	25448019	120609	402238	178611622	3791	983	6924	32084	0
SRS104093	BCGHBMBI	HMP2	oral	HUMAN	USA	control	adult	10352519	Yes		TRUE	64053	94998	Healthy	Healthy	4	152367	19416	3239	1283	329	100	119585747	77181076	44439415	30998082	16888921	9160321	152367	265834	119585747	2381	517	7821	37176	0
ZeeviD_2015__PNP_Main_290	BCGKHAEC	ZeeviD_2015	gut	HUMAN	ISR	control	adult	26251724	Yes		TRUE	96905	149213	Healthy	Healthy	7	135897	31567	3577	1726	607	217	166714524	112606192	61338966	48710812	31558762	17800622	135897	298995	166714524	2137	758	10737	45910	0
LiJ_2017__nHM612709	BCGKNLLG	LiJ_2017	gut	HUMAN	CHN	control	adult	41668724	Yes		TRUE	52295	88294	Healthy	Healthy	7	79281	14775	2756	1352	560	249	106676170	82049947	57601329	47904648	35796530	24853373	79281	540924	106676170	6781	1154	2023	12873	0
ESM718U9_P	BCGODEJI	iHMP_IBD	gut	HUMAN	USA	Crohn's Disease		NA	Yes		FALSE	18459	20682	Crohn's Disease	disease	7	43486	5779	418	115	14	1	27702854	13821805	4012731	1933182	458763	58115	43486	58115	27702854	996	389	5809	17365	0
ChengpingW_2017__AS117raw	BCGOFGIN	ChengpingW_2017	gut	HUMAN	CHN	AS	adult	42308110	Yes	31	FALSE	32403	53920	ankylosing spondylitis	disease	7	38518	5503	1267	789	442	253	66591569	55354517	47175808	43887511	38365798	31707601	38518	1055840	66591569	43879	2715	288	2037	0
LiJ_2017__nHM512802	BCHDNFIL	LiJ_2017	gut	HUMAN	CHN	control	adult	40296722	Yes		TRUE	70297	91453	Healthy	Healthy	4	193788	21207	1297	313	84	35	114485742	50898409	14757923	8216206	4954252	3206201	193788	310758	114485742	817	390	28248	81162	0
BritoIL_2016__W2.49.SA	BCHHGJFP	BritoIL_2016	oral	HUMAN	FJI	control	adult	8472120	No	49	TRUE	6756	10872	Healthy	Healthy	3	77947	750	17	3	0	0	19668758	1221612	123371	34880	0	0	77947	12823	19668758	289	225	21066	40592	0
SRR5115387	BCHKBJGA	MGYS00005087	mouse	NON-HUMAN-HOST				NA			NA	58233	69560			4	27999	11263	2084	924	387	189	74580615	63230074	45079463	37045362	28897939	21913060	27999	473016	74580615	9837	1852	949	5743	0
HMP2_J08154_M_ST_T0_B0_0120_ZOZOW1T-6012.1_HCG2MBGXX	BCIAAMJK	iHMP_T2D	gut	HUMAN	USA	IS	adult	NA	Yes	59.48	FALSE	130717	170609	Healthy	Healthy	7	331263	29908	3604	1532	474	172	207247671	105580926	56437696	42397401	26496731	15975662	331263	325088	207247671	1049	331	27997	124475	0
HanniganGD_2017__MG100175	BCIAPKPE	HanniganGD_2017	gut	HUMAN	USA	control	adult	11241278	Yes		TRUE	35377	44541	Healthy	Healthy	7	630115	8042	918	403	85	13	106305023	24991283	11460022	7882686	3247941	917270	630115	129819	106305023	221	149	85150	244447	0
G78980	BCICCEOB	Yassour_2016	gut	HUMAN	FIN	antibiotics	child	NA	Yes	1.2137	FALSE	17839	20500	antibiotics	disease	7	39516	5191	621	162	9	1	27449847	14485094	5625853	2505672	308457	61503	39516	61503	27449847	1130	436	4475	14874	0
SRS020540	BCIJPAEH	HMP2	oral	HUMAN	USA	control	adult	1907877	Yes		TRUE	55768	85788	Healthy	Healthy	4	128225	16489	2478	1131	390	159	113189829	73460380	46896062	37624569	26427642	18239311	128225	607482	113189829	2524	582	5285	31723	0
ZeeviD_2015__PNP_Main_665	BCIMDEMF	ZeeviD_2015	gut	HUMAN	ISR	control	adult	32291362	Yes		TRUE	29236	38218	Healthy	Healthy	7	39580	6908	769	497	231	83	45645364	29447201	18957325	17072930	12763825	7359617	39580	269950	45645364	2100	669	2087	12812	0
OJAY01	BCIODAGL	MGYS00002420	aquatic	ENV				NA			NA	33671	43829			1	18607	9040	1544	716	235	86	47619418	40791663	25862366	20122419	12949087	7751601	18607	254065	47619418	6416	1700	1182	5097	0
SchirmerM_2016__G89020	BCIPJHHK	SchirmerM_2016	gut	HUMAN	NLD	control	adult	29840417	Yes	22	TRUE	76109	99695	Healthy	Healthy	7	345817	18579	1923	771	196	48	136918084	55819081	25104676	17271653	8571179	3475579	345817	142450	136918084	663	290	34350	116919	0
WenC_2017__RA107	BCJAGGND	WenC_2017	gut	HUMAN	CHN	RA	adult	72131332	Yes		FALSE	69312	103322	rheumatoid arthritis	disease	7	190118	16185	2013	1159	615	291	130947927	82516415	56497006	50686141	41985798	30550890	190118	510177	130947927	2452	429	4707	39786	0
HMP_2012__SRS019122	BCJAICKF	HMP_2012	oral	HUMAN	USA	control	adult	105468335	Yes	33	TRUE	69529	120835	Healthy	Healthy	4	103628	20057	4815	2088	749	323	143725501	115491661	82214754	63271608	43532581	28744542	103628	422666	143725501	7300	1615	3094	13976	0
VincentC_2016__MM001.3	BCJHMDMJ	VincentC_2016	gut	HUMAN	CAN	control	senior	27625587	Yes	80	TRUE	88610	121717	Healthy	Healthy	4	143505	26856	3126	1186	215	33	137427686	80612190	36132820	22875298	8456680	2487975	143505	212502	137427686	1413	574	16757	57172	0
HMP_2012__SRS016056	BCJHNBHN	HMP_2012	gut	HUMAN	USA	control	adult	91909961	Yes	21	TRUE	56485	91023	Healthy	Healthy	7	124042	11702	2157	1219	580	289	115101838	74766647	56969112	50370839	40550956	30468511	124042	443702	115101838	4667	544	2278	27890	0
XieH_2016__YSZC12003_37174	BCKBGHCE	XieH_2016	gut	HUMAN	GBR	control	adult	74145428	Yes	54	TRUE	83244	154731	Healthy	Healthy	7	134197	20415	5325	2955	1113	447	183716454	143316008	112724319	96152445	67494245	44680581	134197	549431	183716454	11730	1333	2560	15605	0
HanniganGD_2017__MG100134	BCKIAJOC	HanniganGD_2017	gut	HUMAN	USA	CRC	adult	6105000	Yes		FALSE	42093	47334	colorectal cancer	disease	7	368943	9956	333	99	30	5	81960442	19792106	3736415	2162114	1122365	315846	368943	81252	81960442	368	166	46647	131062	0
CM_madagascar__A34_02_1FE	BCKLOOBF	CM_madagascar	gut	HUMAN	MDG	Healthy	adult	39384674	No	30	FALSE	106235	133089	Healthy	Healthy	7	292268	23434	2092	892	292	94	164483882	70594064	32056655	23916639	14950537	8018960	292268	243858	164483882	730	326	37188	126872	0
CM_madagascar__V19_01_2FE	BCKPLBEB	CM_madagascar	gut	HUMAN	MDG	Healthy	adult	53282707	No	33	FALSE	129256	197808	Healthy	Healthy	7	394132	40871	4883	1944	561	170	258447285	135975200	67550664	47579871	26949924	13314410	394132	242236	258447285	1139	385	34545	139959	0
LiJ_2014__MH0192	BCLDDIIC	LiJ_2014	gut	HUMAN	DNK	control	adult	61852063	Yes		TRUE	113396	198786	Healthy	Healthy	7	165388	32164	6794	3319	1263	511	232882593	181577525	130599019	106410482	74661667	47944061	165388	455779	232882593	7568	1237	4479	25934	0
CosteaPI_2017__donald3-11-7-0	BCLKJCLC	CosteaPI_2017	gut	HUMAN	DEU	control	child	66556313	Yes	7	TRUE	103374	181724	Healthy	Healthy	7	166117	26303	5481	2944	1175	511	214481334	161523401	120629298	102865675	75382502	52013437	166117	561155	214481334	8465	1023	3419	25648	0
VatanenT_2016__G80611	BCMDGFAJ	VatanenT_2016	gut	HUMAN	FIN	control	newborn	8572374	Yes	0	TRUE	26129	34567	Healthy	Healthy	7	37338	8634	1000	410	131	53	41786361	29813299	15185094	11146175	7000440	4345237	37338	364525	41786361	2436	861	2713	10281	0
BackhedF_2015__SID640_M	BCMEHCBM	BackhedF_2015	gut	HUMAN	SWE	control	adult	38834480	Yes		TRUE	110082	180329	Healthy	Healthy	7	193836	29420	5262	2791	1020	401	210157629	149507519	103595492	86261025	58795458	37338515	193836	411541	210157629	4693	795	5569	38540	0
BritoIL_2016__M2.49.SA	BCMJHOAI	BritoIL_2016	oral	HUMAN	FJI	control	adult	13102184	No	49	TRUE	12292	17025	Healthy	Healthy	3	108098	1830	68	5	0	0	30494485	3503488	490450	62553	0	0	108098	13087	30494485	309	233	27877	56673	0
CosteaPI_2017__SID713A053-11-0-0	BCMJNBDO	CosteaPI_2017	gut	HUMAN	KAZ	control	adult	68006761	Yes	54	TRUE	176159	287645	Healthy	Healthy	7	381358	58784	9920	3868	810	226	342035862	223214066	126953539	85018957	39837303	19994003	381358	540262	342035862	2311	611	23241	101985	0
SRS104041	BCMOHGFI	HMP2	oral	HUMAN	USA	control	adult	15191126	Yes		TRUE	12917	14504	Healthy	Healthy	4	41692	3142	301	91	6	0	21093203	8006171	2809031	1396749	195985	0	41692	43780	21093203	624	310	6416	18944	0
LiJ_2014__MH0372	BCMOPMAJ	LiJ_2014	gut	HUMAN	DNK	control	adult	68468824	Yes		TRUE	117966	191958	Healthy	Healthy	7	190198	32076	5774	2870	1008	412	220758722	162125260	110973229	90876759	62215355	41718097	190198	556662	220758722	5096	906	5657	35701	0
LiSS_2016__FAT_014-22-14-0	BCNAIINM	LiSS_2016	gut	HUMAN	NLD	FMT	adult	60519323	Yes		FALSE	136576	228423	FMT	disease	7	243802	45686	7655	3347	854	268	266134020	189449495	113648179	83942515	46307929	26681011	243802	833275	266134020	3235	805	12517	57032	0
NielsenHB_2014__V1_UC40_0	BCNJBCJH	NielsenHB_2014	gut	HUMAN	ESP	IBD	adult	57109655	Yes	32	FALSE	119390	182556	IBD	disease	7	193317	32742	5650	2678	876	306	207362448	147861632	94331343	73686202	46254977	26516477	193317	446450	207362448	3712	804	7831	41311	0
G79019	BCNNMMMN	Yassour_2016	gut	HUMAN	FIN	antibiotics	child	NA	Yes	1.36164	FALSE	21560	27999	antibiotics	disease	7	39946	5967	954	288	72	37	34571452	23288304	12422195	7936705	4916933	3678071	39946	338506	34571452	2703	560	2290	9570	0
SRR3989098	BCOFLNMN	MGYS00003348	aquatic	ENV				NA			NA	4302	4434			6	877	711	296	135	19	1	4654611	4537931	3494275	2362479	689325	79049	877	79049	4654611	10094	5018	132	296	0
ERR695616	BCOPKAEJ	EBI_noname_2	gut	HUMAN	GBR	control		10877196	Yes		TRUE	156782	232146	Healthy	Healthy	7	490285	45897	4798	1977	575	161	300222170	142951748	67470931	48124426	26919406	12718217	490285	287628	300222170	896	357	53467	196044	0
CM_cf__CF_TNFC005IS_t3M15	BCPELOCD	CM_cf	airways	HUMAN	ITA		adult	10755702	Yes	22	NA	14352	18282			4	5314	5314	693	316	89	25	19378477	19378477	10358489	7770886	4209914	2003882	5314	147173	19378477	5872	2255	570	1983	0
CSM7KOKH_P	BDCAJPEP	iHMP_IBD	gut	HUMAN	USA	Crohn's Disease	adult	NA	Yes	45	FALSE	42365	69239	Crohn's Disease	disease	7	84583	15056	2406	1136	366	104	88860320	63519197	38163570	29368742	17555979	8300774	84583	200001	88860320	3288	796	3968	18564	0
SRR6474294	BDCAKODI	ChengpingW_2017	gut	HUMAN	CHN	control	adult	15701573	Yes	54	FALSE	102081	143970	Healthy	Healthy	7	217971	30168	2807	1163	441	205	173269552	102803566	52631605	41465919	30217189	22042597	217971	384405	173269552	1501	540	16839	67885	0
LeChatelierE_2013__MH0333	BDCBPGFD	LeChatelierE_2013	gut	HUMAN	DNK	control	adult	80140744	Yes		TRUE	94574	166551	Healthy	Healthy	7	138075	25524	4474	2309	1040	510	189674904	146547448	105167314	90255606	70454106	51659994	138075	579484	189674904	7983	1165	2822	21551	0
VatanenT_2016__G80305	BDCEBDJF	VatanenT_2016	gut	HUMAN	RUS	bronchitis	newborn	38161002	Yes	1	FALSE	62083	78884	bronchitis	disease	7	214261	11387	1209	607	313	159	108884928	46573443	28441330	24380143	19882915	14478424	214261	285663	108884928	702	312	20918	83154	0
OhJ_2014__MET0226	BDDCGFPI	OhJ_2014	skin	HUMAN	USA	control	adult	12927250	Yes		TRUE	41613	48782	Healthy	Healthy	4	145677	9784	693	259	61	11	64886694	24672297	8313033	5355743	2445989	726839	145677	104559	64886694	613	295	19922	60130	0
QinN_2014__LD-58	BDDEOOJK	QinN_2014	gut	HUMAN	CHN	cirrhosis	adult	30345628	Yes	32	FALSE	69165	103235	cirrhosis	disease	7	136357	21303	3307	1448	407	123	128114352	83006329	48669569	35848233	20188655	10388533	136357	506204	128114352	2230	624	8066	38075	0
QinJ_2012__DOM015	BDDFEDBN	QinJ_2012	gut	HUMAN	CHN	T2D	senior	28592534	Yes	68	FALSE	46885	72067	diabetes_type2	disease	7	92501	9500	1846	1013	450	200	89843507	59491721	45057166	39285599	30571628	21726791	92501	679870	89843507	5098	610	1820	19852	0
SRR3313047	BDEAHIGC	Heintz-Buschart_2016	gut	HUMAN	LUX	diabetes_type1	adult	23407522	Yes	30	FALSE	97557	150188	diabetes_type1	disease	7	184549	27480	4259	1811	550	248	178175385	119143587	74556899	57529583	38468066	28397931	184549	679141	178175385	2771	662	8235	45466	0
ZeeviD_2015__PNP_Main_185	BDEAKKNN	ZeeviD_2015	gut	HUMAN	ISR	control	adult	38189238	Yes		TRUE	64689	98247	Healthy	Healthy	7	82198	16088	2432	1354	565	231	110558424	77412356	52510735	45048990	32901804	21147909	82198	499524	110558424	3915	791	3064	22313	0
LiSS_2016__FAT_014-22-42-0	BDEEHIOK	LiSS_2016	gut	HUMAN	NLD	FMT	adult	82404310	Yes		FALSE	102369	151393	FMT	disease	7	264845	27942	3313	1569	539	166	188955165	100995638	55777742	43786018	28154060	15339921	264845	323632	188955165	1184	427	21935	93599	0
BackhedF_2015__SID9_B	BDEEJMEH	BackhedF_2015	gut	HUMAN	SWE	control	newborn	55277092	Yes		TRUE	3834	4407	Healthy	Healthy	7	1509	103	54	50	37	31	5466409	5073731	4980906	4950984	4759309	4525834	1509	373891	5466409	172371	71917	11	25	0
ZeeviD_2015__PNP_Validation_16	BDEENOJA	ZeeviD_2015	gut	HUMAN	ISR	control	adult	25486918	Yes		TRUE	35763	51302	Healthy	Healthy	7	47159	10639	1863	808	172	41	60344545	42508002	25665955	18413613	8750455	4258526	47159	368950	60344545	3095	812	3024	13704	0
LoombaR_2017__SID0014_cps	BDEFJCOM	LoombaR_2017	gut	HUMAN	USA	fatty_liver	adult	66364556	Yes		FALSE	58026	72452	fatty_liver	disease	7	166963	12102	1503	668	262	107	98423912	45841358	26420569	20716486	14560156	9064652	166963	591426	98423912	832	328	15809	67276	0
SchirmerM_2016__G88748	BDEIBCIK	SchirmerM_2016	gut	HUMAN	NLD	control	adult	27308409	Yes	25	TRUE	83494	116313	Healthy	Healthy	7	280821	23739	3218	1190	216	40	148506738	76430538	37018263	23104198	8782045	3041171	280821	189762	148506738	1074	361	21638	85950	0
QinJ_2012__DOM012	BDELMAEK	QinJ_2012	gut	HUMAN	CHN	T2D	adult	28654886	Yes	57	FALSE	81434	99787	diabetes_type2	disease	7	144720	16551	2923	1221	267	54	108792277	63955423	37639128	25651699	11638275	4538579	144720	319084	108792277	1677	466	9031	43481	0
SRS147438	BDELMMLM	HMP2	oral	HUMAN	USA	control	adult	16000814	Yes		TRUE	60629	81774	Healthy	Healthy	4	161186	17950	1633	609	186	85	106655363	55709079	25430921	18483452	12212995	8802144	161186	525108	106655363	1099	409	15677	57683	0
LiJ_2014__V1.UC47-4	BDFFGDIC	LiJ_2014	gut	HUMAN	ESP	control	adult	65145757	Yes		TRUE	129235	229270	Healthy	Healthy	7	243457	45200	8038	3653	1100	334	270051564	196911422	123700499	93389705	54596221	28280150	243457	288476	270051564	3840	887	10631	51183	0
MSM6J2LW	BDFMFGDN	iHMP_IBD	gut	HUMAN	USA	control	adult	NA	Yes	28	TRUE	90381	131350	Healthy	Healthy	0	241529	26555	3751	1498	414	126	171054163	96138161	51016924	35635200	19299458	9567131	241529	293635	171054163	1438	409	17643	80003	0
QinN_2014__LD-57	BDFNFGJL	QinN_2014	gut	HUMAN	CHN	cirrhosis	adult	50153442	Yes	60	FALSE	33069	53358	cirrhosis	disease	4	348178	5173	1785	1030	389	146	130270216	46867229	39572285	34188986	24167104	15701873	348178	504015	130270216	311	235	50374	173971	0
BackhedF_2015__SID503_12M	BDGABBAJ	BackhedF_2015	gut	HUMAN	SWE	control	child	51149768	Yes		TRUE	82797	140879	Healthy	Healthy	7	116516	21986	4510	2175	851	367	161294151	125749014	90422073	74269325	54014989	37189325	116516	702464	161294151	7535	1248	2913	17694	0
OhJ_2014__MET0065	BDGCLNPO	OhJ_2014	skin	HUMAN	USA	control	adult	4706504	Yes		TRUE	8680	8802	Healthy	Healthy	4	58269	730	1	0	0	0	15500190	1063477	5142	0	0	0	58269	5142	15500190	286	228	16846	32191	0
XieH_2016__YSZC12003_37305R1	BDGMHFMB	XieH_2016	gut	HUMAN	GBR	control	adult	70285276	Yes	64	TRUE	118876	221975	Healthy	Healthy	7	184968	27695	6283	3638	1620	754	258371075	200185118	159769079	141124072	109853784	79741689	184968	646004	258371075	14516	1224	2646	21884	0
SRS104282	BDHCPNPG	HMP2	oral	HUMAN	USA	control	adult	15093197	Yes		TRUE	13783	16744	Healthy	Healthy	4	38753	2740	305	138	55	31	22879419	10973561	6642636	5470446	4125545	3241841	38753	254052	22879419	893	323	3235	15099	0
NielsenHB_2014__MH0162	BDHGMMKL	NielsenHB_2014	gut	HUMAN	DNK	control	adult	68547286	Yes	44	TRUE	101616	171945	Healthy	Healthy	7	166094	27386	5493	2776	1003	422	201729682	150342919	106994612	88233912	61032219	41180639	166094	566407	201729682	6226	968	4391	28357	0
BackhedF_2015__SID263_12M	BDIAOKBD	BackhedF_2015	gut	HUMAN	SWE	control	child	43427816	Yes		TRUE	97683	163038	Healthy	Healthy	7	149714	32191	5387	2504	783	276	187990978	141990268	88979458	69130113	42712139	25454338	149714	431362	187990978	4221	1029	6482	31208	0
BritoIL_2016__W1.1.ST	BDIFANML	BritoIL_2016	gut	HUMAN	FJI	control	newborn	126854526	No	1	TRUE	264886	422983	Healthy	Healthy	7	809846	75919	9418	4193	1301	433	531830995	275447953	152431167	116343755	72169436	42342987	809846	450841	531830995	1099	382	66819	290524	0
WenC_2017__RA008	BDIIMLBC	WenC_2017	gut	HUMAN	CHN	RA	adult	43340454	Yes		FALSE	42298	67191	rheumatoid arthritis	disease	7	77236	7704	1603	815	433	252	81322800	61024439	48382008	42995142	37133665	30797424	77236	567431	81322800	14742	1004	620	7672	0
BackhedF_2015__SID70_B	BDIKAGDC	BackhedF_2015	gut	HUMAN	SWE	control	newborn	56218302	Yes		TRUE	29667	55895	Healthy	Healthy	7	18870	6977	2493	1409	544	199	66843103	61968261	52132175	44520202	31102345	19280182	18870	364485	66843103	21453	6093	645	2130	0
LiJ_2014__O2.CD1-0	BDIKCKNL	LiJ_2014	gut	HUMAN	ESP	control	adult	83805081	Yes		TRUE	132193	240102	Healthy	Healthy	7	210075	38392	8050	3968	1396	564	281082755	216161500	154149550	125875969	86517349	57933499	210075	454825	281082755	6991	1157	5735	33416	0
VincentC_2016__MM098.13	BDIKEFED	VincentC_2016	gut	HUMAN	CAN	CDI	senior	2449912	Yes	66	FALSE	4366	4954	C. diff infection	disease	4	4640	808	147	92	35	9	5677511	3824056	2734435	2345143	1443288	533139	4640	73725	5677511	3421	716	172	1329	0
ZeeviD_2015__PNP_Main_642	BDIKFDIF	ZeeviD_2015	gut	HUMAN	ISR	control	adult	22672882	Yes		TRUE	40301	55494	Healthy	Healthy	7	53250	11894	1407	677	223	69	64416977	43995342	24537866	19525009	12573557	7270015	53250	339099	64416977	2326	766	3760	16846	0
VatanenT_2016__G78523	BDJBODKD	VatanenT_2016	gut	HUMAN	FIN	control	newborn	13940204	Yes	1	TRUE	49436	64370	Healthy	Healthy	7	122079	12017	1684	674	154	51	80430109	42118691	22315790	15392042	7700772	4271905	122079	249534	80430109	1130	389	10223	43245	0
FengQ_2015__SID31875	BDJFDKAK	FengQ_2015	gut	HUMAN	AUT	CRC	adult	60981117	Yes	58	FALSE	158393	279266	colorectal cancer	disease	7	293484	49987	8404	3930	1264	481	324234113	230245418	149530901	118475312	77676462	50866544	293484	693572	324234113	3766	805	11317	64420	0
ERR589646	BDJFNBFP	Zhang_2015	oral	HUMAN	CHN			39645543	Yes		NA	99300	156112			4	208960	33256	4165	1544	399	148	185149795	119613912	63973122	46092285	29189351	20585843	208960	587804	185149795	2022	631	13655	57739	0
XieH_2016__YSZC12003_37127	BDJHELHL	XieH_2016	gut	HUMAN	GBR	control	adult	90083444	Yes	47	TRUE	151037	272725	Healthy	Healthy	7	263259	42655	7025	3583	1421	658	315120133	231461862	162568591	138780422	105796566	79316455	263259	1008888	315120133	5765	906	6092	47789	0
ERZ312750	BDJHMMAI	MGYS00000631	moose	NON-HUMAN-HOST				NA			NA	25278	31871			7	6666	6666	1674	770	233	62	37066769	37066769	25627430	19400491	11257174	5512330	6666	208017	37066769	10978	4014	688	2157	0
FengQ_2015__SID31866	BDJPFBGO	FengQ_2015	gut	HUMAN	AUT	CRC	senior	63811898	Yes	73	FALSE	152834	253841	colorectal cancer	disease	7	290626	49287	7474	3099	936	342	295247800	201583582	118651179	88621151	56101701	35921167	290626	741342	295247800	2777	702	15419	73171	0
HMP_2012__SRS017820	BDJPGAOC	HMP_2012	nasal	HUMAN	USA	control	adult	1455727	Yes	29	TRUE	7794	8213	Healthy	Healthy	4	16622	1667	182	77	15	5	10168168	5143438	2402773	1699930	756109	409205	16622	106268	10168168	1028	370	1609	6008	0
ERR2608612	BDKGHBIM	Wang_2019	gut	HUMAN	CHN			22307880	Yes		NA	170405	275154			7	549022	47044	6942	3357	1118	431	366395001	198146840	121332175	96696381	62781200	39215101	549022	335983	366395001	1303	365	33887	186657	0
SRS063621	BDKJDBKG	HMP2	oral	HUMAN	USA	control	adult	25045211	Yes		TRUE	48228	61196	Healthy	Healthy	4	145919	14395	1119	287	97	58	87440688	40871024	16140617	10571701	7935922	6557318	145919	289047	87440688	869	362	17453	58674	0
NielsenHB_2014__V1_CD21_4	BDKLEHPG	NielsenHB_2014	gut	HUMAN	ESP	IBD	adult	61860507	Yes	34	FALSE	89333	140478	IBD	disease	7	133487	29512	3804	1661	590	233	157164729	114867922	65098051	50513123	34286989	22012625	133487	359712	157164729	3013	910	7354	32667	0
QinN_2014__LD-24	BDKMPBFP	QinN_2014	gut	HUMAN	CHN	cirrhosis	adult	37332716	Yes	61	FALSE	59906	103013	cirrhosis	disease	7	115373	16868	3551	1669	576	251	128935697	95630114	68446855	55378605	38772803	27487550	115373	401628	128935697	6199	939	2839	17975	0
NielsenHB_2014__V1_UC49_1	BDKPAAGD	NielsenHB_2014	gut	HUMAN	ESP	IBD	adult	54803632	Yes	25	FALSE	136369	235562	IBD	disease	7	235964	40199	6983	3641	1421	589	278589468	205786316	141409280	118226710	83696003	54734165	235964	516865	278589468	5324	931	6573	43471	0
HMP_2012__SRS018427	BDLAGEOL	HMP_2012	gut	HUMAN	USA	control	adult	104002377	Yes	25	TRUE	110335	177245	Healthy	Healthy	7	261111	32534	4279	2127	827	336	219922318	134122415	80646444	65863719	45594173	28483126	261111	422207	219922318	1884	511	14479	76916	0
VatanenT_2016__G78666	BDLCLNCP	VatanenT_2016	gut	HUMAN	EST	control	newborn	20161136	Yes	1	TRUE	20794	21773	Healthy	Healthy	7	174469	1385	211	105	47	22	39106606	6102458	4043597	3303729	2427448	1548510	174469	94910	39106606	300	219	32371	71086	0
SRR5242444	BDLECMID	MGYS00003578	aquatic	ENV				NA			NA	46540	49678			1	43748	10452	709	283	96	39	50048434	28386420	11988397	9114772	6348998	4419051	43748	365346	50048434	1200	681	7373	21779	0
CosteaPI_2017__donald4-11-7-0	BDLFOALK	CosteaPI_2017	gut	HUMAN	DEU	control	child	97768773	Yes	7	TRUE	73276	142771	Healthy	Healthy	4	90848	15387	4415	2701	1240	552	165481496	139262759	116839135	104775687	81688583	57411144	90848	543445	165481496	24398	3066	1283	6281	0
BritoIL_2016__WL.7.ST	BDLKHNFM	BritoIL_2016	gut	HUMAN	FJI	control	child	93133396	No	7	TRUE	180391	277187	Healthy	Healthy	7	548065	52153	6415	2664	814	319	355471023	187352290	100010197	74407683	46588807	29671044	548065	507392	355471023	1162	373	43213	192449	0
HSMA33LZ	BDMECADM	iHMP_IBD	gut	HUMAN	USA	ulcerative colitis	school_age	NA	Yes	17	FALSE	32341	54513	ulcerative colitis	disease	7	35928	8629	1671	960	415	188	65486529	51633329	38308777	33433333	25046729	17028219	35928	329672	65486529	10771	1289	894	6397	0
CosteaPI_2017__SID713B049-11-0-0	BDMKMIGH	CosteaPI_2017	gut	HUMAN	KAZ	control	adult	58587412	Yes	58	TRUE	82232	136467	Healthy	Healthy	7	153131	24670	4842	2229	709	210	162190301	117353277	76932984	58789084	35588964	18626244	153131	365075	162190301	4233	836	5750	29365	0
CM_cf__CF_FIFC004SS_t6M16	BDMMFCKB	CM_cf	airways	HUMAN	ITA		child	359245	Yes	8	NA	204	205			7	177	177	2	0	0	0	246364	246364	11844	0	0	0	177	6231	246364	1256	1109	67	119	0
ZeeviD_2015__PNP_Main_769	BDMPCIAI	ZeeviD_2015	gut	HUMAN	ISR	control	adult	20724534	Yes		TRUE	51002	77519	Healthy	Healthy	7	56473	14997	2626	1428	475	148	90890076	69933746	46165475	37835693	22987424	11586609	56473	212852	90890076	5321	1110	2487	13320	0
ERR598989	BDNGAOLJ	MGYS00002008	aquatic	ENV				NA			NA	613385	837798			1	864045	237866	11852	2959	395	47	914984580	495153121	111161089	51287976	14616319	3236242	864045	127172	914984580	1091	693	201768	471096	0
ZellerG_2014__CCMD19497912ST-21-0	BDNLLANJ	ZellerG_2014	gut	HUMAN	DEU	CRC	adult	63611916	Yes	53	FALSE	116108	180376	colorectal cancer	disease	7	247054	29518	5061	2427	790	277	212946063	135340350	87978201	69794766	45042069	27486327	247054	574188	212946063	2521	536	10367	63699	0
VincentC_2016__MM055.3	BDNNMJEN	VincentC_2016	gut	HUMAN	CAN	CDI	senior	12290841	Yes	72	FALSE	45628	56316	C. diff infection	disease	4	72287	13031	1281	485	85	15	65059950	36165118	14699865	9224731	3380328	1143152	72287	143392	65059950	1221	548	9732	30524	0
CosteaPI_2017__SID713B056-11-0-0	BDOCCDME	CosteaPI_2017	gut	HUMAN	KAZ	control	adult	55538932	Yes	67	TRUE	109018	178158	Healthy	Healthy	7	215333	33072	5531	2494	821	271	213477985	146483511	92537864	71582226	46019269	27254249	215333	536424	213477985	3164	699	9153	49497	0
ZeeviD_2015__PNP_Main_721	BDONPEFJ	ZeeviD_2015	gut	HUMAN	ISR	control	adult	21698732	Yes		TRUE	51500	74490	Healthy	Healthy	7	74237	14759	2382	988	303	94	87794265	58356404	34618536	24932275	14777749	7496810	74237	246365	87794265	2537	700	5032	23807	0
VatanenT_2016__G78516	BDOOCBJJ	VatanenT_2016	gut	HUMAN	EST	control	newborn	6677076	Yes	1	TRUE	32158	35926	Healthy	Healthy	7	100069	6878	448	173	35	6	48672534	16249613	5609951	3723300	1588010	568759	100069	112896	48672534	580	310	17757	47457	0
NielsenHB_2014__MH0033	BDPFFOGL	NielsenHB_2014	gut	HUMAN	DNK	control	adult	44993368	Yes	59	TRUE	58596	76632	Healthy	Healthy	7	140016	17840	1972	796	168	28	98681319	54283102	24220526	16158042	6702787	1941080	140016	144205	98681319	1250	419	13409	49340	0
OFQK01	BDPFKCMP	MGYS00002321	aquatic-sediment	ENV				NA			NA	7482	8146			4	8231	1903	132	53	9	0	8555409	4431613	1508726	961284	274490	0	8231	34036	8555409	1046	653	1753	4432	0
DavidLA_2015__LD-Run1-06	BDPJKDGF	DavidLA_2015	gut	HUMAN	BGD	control	adult	30881914	Yes		TRUE	58943	74959	Healthy	Healthy	4	568936	12386	2024	793	208	47	191013964	46564598	26258431	17707801	9185421	3762365	568936	193095	191013964	374	250	111099	269986	0
NielsenHB_2014__O2_UC31_0	BEAKKAAA	NielsenHB_2014	gut	HUMAN	ESP	IBD	adult	62587460	Yes	30	FALSE	110631	167685	IBD	disease	7	205945	35348	5007	2234	649	195	199869053	134199762	76345344	57269560	33387566	17664297	205945	710392	199869053	2379	691	12108	54353	0
HanniganGD_2017__MG100126	BEBBKFKN	HanniganGD_2017	gut	HUMAN	USA	CRC	adult	5023590	Yes		FALSE	27841	34184	colorectal cancer	disease	7	274950	7241	817	248	17	0	62250141	19735817	7555863	3756212	549604	0	274950	43004	62250141	350	164	28133	96143	0
LoombaR_2017__SID5338_ihq	BEBMEOGE	LoombaR_2017	gut	HUMAN	USA	fatty_liver	adult	61144210	Yes		FALSE	54100	74494	fatty_liver	disease	7	145848	14003	2260	972	238	57	98096884	54370704	31105002	22220410	11122493	5030688	145848	334682	98096884	1412	369	9511	48485	0
LiuW_2016__SRR3993016	BECEIABM	LiuW_2016	gut	HUMAN	MNG	control	adult	58508914	Yes		TRUE	169146	281535	Healthy	Healthy	7	469163	51687	9957	4471	1104	256	350709200	220937375	138644769	100333607	49277685	20881712	469163	430472	350709200	2380	415	20846	115979	0
SRS105121	BECJDLCJ	HMP2	oral	HUMAN	USA	control	adult	60229614	Yes		TRUE	65634	95075	Healthy	Healthy	4	148846	18444	2528	1072	352	142	119478459	72354387	42097016	32071640	21193969	14100805	148846	289022	119478459	1801	501	8841	43502	0
VincentC_2016__MM019.1	BEDABBIC	VincentC_2016	gut	HUMAN	CAN	control	senior	4305391	Yes	75	TRUE	16234	24156	Healthy	Healthy	4	6578	2556	1349	737	193	47	25797393	24068034	20846129	16512703	8477846	3527923	6578	165723	25797393	14372	6583	438	1088	0
VatanenT_2016__G80409	BEDDAIAD	VatanenT_2016	gut	HUMAN	EST	control	child	25635082	Yes	3	TRUE	55917	76638	Healthy	Healthy	7	211745	12843	1845	912	291	103	103215994	51626539	31003401	24601932	15075976	8674180	211745	246184	103215994	1001	338	12825	61272	0
VogtmannE_2016__MMRS38861560ST-27-0-0	BEDMBOJK	VogtmannE_2016	gut	HUMAN	USA	control	senior	74602745	Yes	76	TRUE	140111	235092	Healthy	Healthy	7	299878	37534	6473	3161	1151	472	283352606	185717059	126296447	103218349	72553304	48855049	299878	735718	283352606	3122	597	10397	72945	0
PSMA263M	BEDOHCDI	iHMP_IBD	gut	HUMAN	USA	Crohn's Disease	school_age	NA	Yes	16	FALSE	40829	55206	Crohn's Disease	disease	7	59911	10717	1545	531	141	71	62908307	43742264	25760014	18803138	13053479	10696870	59911	911847	62908307	2896	746	3063	14708	0
HMP_2012__SRS049995	BEEDLNHE	HMP_2012	gut	HUMAN	USA	control	adult	124069684	Yes	22	TRUE	115358	208056	Healthy	Healthy	7	247652	28717	6112	3479	1434	591	260648058	183348757	139374381	120962171	89019200	59973097	247652	471452	260648058	7154	698	4589	43369	0
NielsenHB_2014__V1_UC31_0	BEEIHGKP	NielsenHB_2014	gut	HUMAN	ESP	IBD	adult	53595180	Yes	26	FALSE	79734	132581	IBD	disease	7	116193	22455	4331	2117	762	310	151934632	116262878	79849781	64554443	43932545	28290308	116193	431944	151934632	5895	1107	3618	20257	0
LiJ_2014__V1.FI05	BEEJNDFA	LiJ_2014	gut	HUMAN	ESP	control	adult	70905225	Yes		TRUE	108714	189370	Healthy	Healthy	7	192716	27772	5417	2964	1257	563	226345486	167934777	124531914	107548708	80917167	56840716	192716	502079	226345486	7996	941	3591	29655	0
SRS015120	BEFEPGIN	HMP2	oral	HUMAN	USA	control	adult	10020198	Yes		TRUE	23354	29144	Healthy	Healthy	4	63431	6382	705	284	58	17	39135185	19361893	8967710	6109766	2638434	1226283	63431	131813	39135185	976	378	6591	23621	0
CSM5MCU4_P	BEFGKFHP	iHMP_IBD	gut	HUMAN	USA	Crohn's Disease	adult	NA	Yes	53	FALSE	43399	60007	Crohn's Disease	disease	7	92830	9732	1825	775	191	71	73845700	45167828	29579725	22266661	13573308	9591133	92830	892235	73845700	2277	444	4049	25853	0
HSM67VDX_P	BEFLPLEN	iHMP_IBD	gut	HUMAN	USA	control	child	NA	Yes	9	TRUE	67538	99218	Healthy	Healthy	7	181013	18969	2795	1256	333	105	130151474	70646760	41268670	30495878	16973606	9127339	181013	263376	130151474	1237	420	13950	62637	0
NielsenHB_2014__V1_UC47_0	BEHJHLJE	NielsenHB_2014	gut	HUMAN	ESP	IBD	adult	57545140	Yes	46	FALSE	112632	192592	IBD	disease	7	191106	35968	6713	2967	892	298	222278194	163885381	104938600	79158438	47846318	27307183	191106	332993	222278194	4242	925	8060	38907	0
SRS098535	BEHJNJPI	HMP2	oral	HUMAN	USA	control	adult	15797965	Yes		TRUE	16440	17281	Healthy	Healthy	4	75858	2274	28	8	2	1	28368808	3853897	310168	186337	91923	55262	75858	55262	28368808	373	262	21321	44377	0
ERR589651	BEHKELNN	Zhang_2015	oral	HUMAN	CHN			37037197	Yes		NA	100163	154707			4	227615	37107	4813	1737	377	97	187397212	122411103	58701129	37711286	17509508	8182872	227615	229413	187397212	2006	638	16416	60027	0
CSM5MCUY_P	BEHKKLOH	iHMP_IBD	gut	HUMAN	USA	ulcerative colitis	senior	NA	Yes	76	FALSE	60446	96215	ulcerative colitis	disease	7	127433	12581	2554	1383	644	272	120864230	80529949	61241610	53141492	41640663	28705218	127433	477005	120864230	5353	564	2398	26430	0
VatanenT_2016__G78613	BEHLMJDL	VatanenT_2016	gut	HUMAN	FIN	otitis	child	15002334	Yes	2	FALSE	28952	41238	otitis	disease	7	42382	6566	1394	698	245	102	48916537	36688139	26102567	21339577	14318160	9464019	42382	411993	48916537	6249	1000	1099	6566	0
OhJ_2014__MET0128	BEHMNMFB	OhJ_2014	skin	HUMAN	USA	control	adult	644376	Yes		TRUE	144	178	Healthy	Healthy	4	15127	20	4	0	0	0	1540724	56681	29276	0	0	0	15127	7407	1540724	103	78	4045	8630	0
HMP2_J05426_M_NS_T0_B0_0120_ZLYEM2C-03_C8H9PANXX	BEHPJDBO	iHMP_T2D	nasal	HUMAN	USA	IS	adult	NA	Yes	38.8	FALSE	1703	3655	Healthy	Healthy	3	14176	513	9	1	0	0	3846105	831684	58771	10345	0	0	14176	10345	3846105	373	231	2351	5757	0
HMP2_J43832_M_ST_T0_B0_0120_ZVBQY1N-1023_C93B2ANXX	BEIGDKEA	iHMP_T2D	gut	HUMAN	USA	IR	adult	NA	Yes	57.04	FALSE	141897	258693	insulin resistance	disease	7	259177	43980	8467	4195	1574	621	311255270	236884937	165550240	135949511	95507345	62504730	259177	1114526	311255270	6322	1084	6695	40673	0
XieH_2016__YSZC12003_36055	BEIIFPJO	XieH_2016	gut	HUMAN	GBR	control	adult	75800840	Yes	42	TRUE	161439	288370	Healthy	Healthy	7	266069	45349	8409	4247	1552	644	330588431	244482541	172193358	143229543	101716832	70187860	266069	1205654	330588431	5928	933	7138	48932	0
SRS098704	BEILBHPJ	HMP2	oral	HUMAN	USA	control	adult	14498576	Yes		TRUE	37401	51377	Healthy	Healthy	4	95480	9993	1422	638	212	65	68575012	39923038	23020360	17656272	11360046	6253494	95480	337420	68575012	1673	407	5585	29243	0
CosteaPI_2017__SID713B061-11-0-0	BEILDCEK	CosteaPI_2017	gut	HUMAN	KAZ	control	adult	62631642	Yes	37	TRUE	83103	126848	Healthy	Healthy	7	173630	28271	3907	1509	417	113	151950422	99975461	51289912	34793900	18380977	8069799	173630	190387	151950422	2183	620	11646	46209	0
CSM79HNW	BEILOJAN	iHMP_IBD	gut	HUMAN	USA	Crohn's Disease	adult	NA	Yes	44	FALSE	13863	18588	Crohn's Disease	disease	4	18487	2382	451	243	127	84	23398325	17848903	13948013	12536921	10688718	9152883	18487	583449	23398325	16486	1148	176	2102	0
SchirmerM_2016__G88861	BEJFNJHL	SchirmerM_2016	gut	HUMAN	NLD	control	adult	26973555	Yes	23	TRUE	72868	98450	Healthy	Healthy	7	296958	17193	2749	973	202	52	132978586	61706721	32840002	20665214	9299111	4341637	296958	227488	132978586	805	297	22554	97610	0
ZeeviD_2015__PNP_Main_322	BEJOEDNE	ZeeviD_2015	gut	HUMAN	ISR	control	adult	22671616	Yes		TRUE	56458	82957	Healthy	Healthy	7	74098	18571	1989	821	276	98	92434109	64436226	32694588	24657335	16315652	10130411	74098	376379	92434109	2304	803	6207	24044	0
ERR1474573	BEKAFGPI	Balloux_2017	oral	HUMAN	PHL	control	adult	1704636	No	na	TRUE	16460	17706	Healthy	Healthy	4	79046	3190	85	15	0	0	31165122	5579430	645081	190433	0	0	79046	15874	31165122	411	270	20120	44027	0
LiSS_2016__FAT_008-22-14-0	BEKBOOJE	LiSS_2016	gut	HUMAN	NLD	FMT	adult	75702660	Yes		FALSE	126489	219774	FMT	disease	7	238395	40099	7012	3344	1000	346	258774700	183267348	117569626	92208210	56293489	34170576	238395	555623	258774700	3692	778	9768	52402	0
VatanenT_2016__G78532	BEKHAIOJ	VatanenT_2016	gut	HUMAN	FIN	otitis	newborn	18451304	Yes	1	FALSE	51903	65434	otitis	disease	7	175345	12381	1223	527	169	43	89006141	37818843	17835904	13054938	7521455	3199027	175345	159762	89006141	726	326	20305	68422	0
BritoIL_2016__W1.9.SA	BEKILFNC	BritoIL_2016	oral	HUMAN	FJI	control	child	15416686	No	9	TRUE	41575	49183	Healthy	Healthy	4	296889	4548	170	23	0	0	93775173	8760660	1238992	293090	0	0	296889	17413	93775173	314	243	89626	175486	0
HMP_2012__SRS064329	BEKKLFNE	HMP_2012	oral	HUMAN	USA	control	adult	60531364	Yes	26	TRUE	87412	135807	Healthy	Healthy	4	222407	27980	3846	1554	492	192	177091403	108378827	61332898	45648130	29937153	19513886	222407	419060	177091403	1882	510	13202	63078	0
HMP_2012__SRS014979	BEKNOCBK	HMP_2012	gut	HUMAN	USA	control	adult	103342965	Yes	20	TRUE	131673	211612	Healthy	Healthy	7	296778	36407	5898	2786	931	370	261287289	165233511	106788168	85326724	57057337	37818603	296778	547638	261287289	2416	542	12940	79232	0
XieH_2016__YSZC12003_36158	BELDEIKA	XieH_2016	gut	HUMAN	GBR	control	senior	61356204	Yes	80	TRUE	120777	221012	Healthy	Healthy	7	190773	39204	8470	3857	1117	416	258265214	202422099	138271439	106374168	65129326	40770897	190773	446967	258265214	6066	1282	6803	31487	0
VatanenT_2016__G69185	BELFKNDJ	VatanenT_2016	gut	HUMAN	EST	control	newborn	38575052	Yes	1	TRUE	46704	57906	Healthy	Healthy	7	773595	12029	1083	552	114	13	126344851	33543757	14779487	11107547	4285250	933347	773595	156889	126344851	277	99	74491	312469	0
RampelliS_2015__H19	BELPGDKD	RampelliS_2015	gut	HUMAN	TZA	control	school_age	9733720	No	15	TRUE	38362	49077	Healthy	Healthy	7	99067	11077	1215	373	75	28	63089841	33942617	14707051	9034263	4649830	2962565	99067	332300	63089841	1201	381	8889	33670	0
ChngKR_2016__WBE038	BELPIJAF	ChngKR_2016	skin	HUMAN	SGP	AD	adult	13377524	Yes	23	FALSE	7710	8366	atopic dermatitis	disease	4	110735	724	92	20	8	8	28678496	4397493	3089649	2617477	2443703	2443703	110735	898615	28678496	247	219	32584	63527	0
ZellerG_2014__CCIS24898163ST-4-0	BEMJEHCF	ZellerG_2014	gut	HUMAN	FRA	adenoma	adult	12960596	Yes	59	FALSE	35753	41886	adenoma	disease	7	114239	8355	552	118	6	0	56578834	18899716	4620038	1758592	206411	0	114239	46759	56578834	559	312	21342	56366	0
LiJ_2017__H2M414102	BEMOBEMM	LiJ_2017	gut	HUMAN	CHN	hypertension	adult	40958532	Yes		FALSE	41271	51162	hypertension	disease	4	84104	11696	1034	364	118	37	62945503	33889195	14062261	9558950	5966176	3090481	84104	351872	62945503	1163	489	9454	31450	0
ZellerG_2014__CCMD14479708ST-21-0	BENDGCMJ	ZellerG_2014	gut	HUMAN	DEU	CRC	senior	65475493	Yes	74	FALSE	113868	197268	colorectal cancer	disease	7	186387	32195	6765	3379	1136	405	232781878	175164016	124040796	100403115	65984622	40648720	186387	540369	232781878	6308	1017	5402	31623	0
QinJ_2012__NLM022	BENEBPPK	QinJ_2012	gut	HUMAN	CHN	control	adult	29247660	Yes	29	TRUE	71099	112761	Healthy	Healthy	7	145809	18463	3629	1668	532	241	139470115	94134691	64901348	51227098	34197921	24133796	145809	310639	139470115	3834	640	4735	31799	0
OhJ_2014__MET0193	BENGEDDO	OhJ_2014	skin	HUMAN	USA	control	adult	50582894	Yes		TRUE	33207	35114	Healthy	Healthy	4	74144	2628	8	0	0	0	36182311	3779590	45228	0	0	0	74144	6620	36182311	478	374	25515	47016	0
SRR8114023	BENPMBPP	Heintz-Buschart_2016	oral	HUMAN	LUX	diabetes_type1	adult	4937297	Yes	62	FALSE	24106	26467	diabetes_type1	disease	4	102462	4681	166	35	4	0	41756613	8846310	1447420	556136	130002	0	102462	37548	41756613	430	269	24462	55897	0
ERZ477661	BEOCOEFA	MGYS00002048	terrestrial-soil	ENV				NA			NA	74540	76592			1	531751	4513	440	112	3	0	161614089	10672891	3844824	1533920	78938	0	531751	28124	161614089	281	233	186258	345620	0
SchirmerM_2016__G89172	BEODNGKL	SchirmerM_2016	gut	HUMAN	NLD	control	school_age	29498978	Yes	19	TRUE	88498	119356	Healthy	Healthy	7	332553	25881	2539	948	252	78	158960438	75019771	32859112	21991720	11697929	5825253	332553	150561	158960438	891	349	30614	104829	0
HSM67VGI_P	BEOPCJMF	iHMP_IBD	gut	HUMAN	USA	control	child	NA	Yes	6	TRUE	15946	17167	Healthy	Healthy	0	62975	2227	244	150	32	8	28110336	6691086	3724348	3053796	1242557	465547	62975	78223	28110336	460	289	13947	33585	0
KosticAD_2015__PRJNA231909.3108103	BEPAFDPD	KosticAD_2015	gut	HUMAN	FIN	T1D	child	17456750	Yes	1	FALSE	47108	67022	diabetes_type1	disease	7	123913	9343	1324	802	341	134	83895723	44821499	29925208	26325191	18989619	11867253	123913	350416	83895723	1292	363	6801	42850	0
LeChatelierE_2013__MH0035	BEPDBDDN	LeChatelierE_2013	gut	HUMAN	DNK	control	adult	49255994	Yes		TRUE	86577	126907	Healthy	Healthy	7	203800	20808	3519	1678	607	256	160905125	97503900	64073815	51512747	34971256	22866667	203800	283077	160905125	2141	462	8730	56406	0
HeQ_2017__SZAXPI029557-42	BEPDEOKN	HeQ_2017	gut	HUMAN	CHN	Healthy	adult	51431112	Yes		FALSE	81336	146479	Healthy	Healthy	7	111517	20484	4718	2539	1009	465	171342661	136952318	105238802	90044936	66386615	47449915	111517	807395	171342661	11952	1536	2140	13599	0
ZellerG_2014__CCIS29688262ST-20-0	BEPIBAKE	ZellerG_2014	gut	HUMAN	FRA	control	adult	81666867	Yes	50	TRUE	115661	192506	Healthy	Healthy	7	286721	37786	5755	2381	701	223	239943334	148635601	85667648	62518403	37209226	20817275	286721	842015	239943334	2003	515	17009	82609	0
OhJ_2014__MET0028	BEPKNFFC	OhJ_2014	skin	HUMAN	USA	control	adult	5532206	Yes		TRUE	13137	13985	Healthy	Healthy	4	61173	1481	37	32	24	19	20886474	4639664	2457363	2428367	2306380	2114621	61173	250150	20886474	371	251	12374	29907	0
FerrettiP_2018__CA_C10015MS2242FE_t0M15	BEPNMNIJ	FerrettiP_2018	gut	HUMAN	ITA	control	adult	20037819	Yes	29	TRUE	41034	63164	Healthy	Healthy	7	83746	9824	1852	1043	404	150	80080123	54233060	38697594	33102840	22989185	14153185	83746	392734	80080123	4271	606	2143	17424	0
LiJ_2014__V1.CD1-0-PN	BFACKPMD	LiJ_2014	gut	HUMAN	ESP	control	adult	74922475	Yes		TRUE	117055	200818	Healthy	Healthy	7	185573	33834	7142	3503	1093	366	232888907	176375144	123468680	98121246	60647264	35495370	185573	422625	232888907	6107	1048	5868	32164	0
KarlssonFH_2013__S550	BFACMANN	KarlssonFH_2013	gut	HUMAN	SWE	T2D	senior	10375490	Yes	70	FALSE	45530	59297	diabetes_type2	disease	7	99967	12477	1604	672	183	26	75306738	41644341	21032700	14629006	7178682	1950605	99967	163709	75306738	1288	453	8946	35522	0
HMP2_J00836_M_ST_T0_B0_0120_ZLZQMEV-03_HA986ADXX	BFAEMNHN	iHMP_T2D	gut	HUMAN	USA	IR	adult	NA	Yes	61	FALSE	18928	20058	insulin resistance	disease	7	84450	3037	70	13	0	0	32680970	5436574	543007	190468	0	0	84450	21232	32680970	375	265	23097	49900	0
VatanenT_2016__G69155	BFAHCKJC	VatanenT_2016	gut	HUMAN	EST	control	newborn	12286132	Yes	0	TRUE	25635	29862	Healthy	Healthy	7	162914	3987	844	406	76	5	45993149	16497386	10796607	7703369	2656223	284789	162914	68656	45993149	503	236	13607	49230	0
CM_madagascar__V01_01_1FE	BFAKBEBA	CM_madagascar	gut	HUMAN	MDG	Healthy	adult	124989534	No	24	FALSE	122446	181418	Healthy	Healthy	7	304954	36221	5008	2185	556	147	225512108	130198605	70321334	50757893	26071113	12061851	304954	406906	225512108	1515	440	21924	97281	0
HMP_2012__SRS023958	BFAKCMGO	HMP_2012	oral	HUMAN	USA	control	adult	103480620	Yes	22	TRUE	61003	96796	Healthy	Healthy	4	143702	21551	3544	1320	315	118	127435769	84754278	47846578	32445284	17837755	10995462	143702	290933	127435769	2581	609	8036	35570	0
ZeeviD_2015__PNP_Main_670	BFANJNDC	ZeeviD_2015	gut	HUMAN	ISR	control	adult	21500628	Yes		TRUE	33941	45283	Healthy	Healthy	7	35866	6788	1463	814	282	95	51473051	37550206	27667773	23070483	14836324	8253319	35866	256214	51473051	6909	890	1136	7908	0
QinJ_2012__CON-056	BFBCKPOG	QinJ_2012	gut	HUMAN	CHN	control	adult	35064698	Yes	50	TRUE	92897	158618	Healthy	Healthy	7	161754	29128	5039	2465	876	360	190673418	140032272	93448923	75670704	51280730	33276682	161754	323804	190673418	4622	910	5432	32249	0
CSM67UEW_P	BFBCNGKN	iHMP_IBD	gut	HUMAN	USA	ulcerative colitis	adult	NA	Yes	37	FALSE	54964	79110	ulcerative colitis	disease	7	138426	17124	2264	937	213	38	101058528	56571949	28264638	19062223	8397155	2712966	138426	133634	101058528	1337	446	11871	47072	0
RaymondF_2016__P25C7	BFBEMPHC	RaymondF_2016	gut	HUMAN	CAN	control	adult	120177008	Yes	23	TRUE	149146	273073	Healthy	Healthy	7	334414	42481	7271	3815	1598	731	328865112	228615142	160563990	136757499	102518497	72149593	334414	482269	328865112	4485	693	8089	64306	0
ERR695610	BFBKNMAC	EBI_noname_2	gut	HUMAN	GBR	control		10965590	Yes		TRUE	152869	227873	Healthy	Healthy	7	467462	40478	4692	2044	554	180	290306508	137603432	72779407	54530977	31912614	18869364	467462	501634	290306508	884	361	48519	186546	0
SRR8114052	BFBLBEOI	Heintz-Buschart_2016	oral	HUMAN	LUX	control	school_age	10380019	Yes	14	TRUE	106143	156135	Healthy	Healthy	4	266112	37642	4298	1502	323	74	196681719	114741337	50892881	31815356	14462460	6250802	266112	272722	196681719	1436	505	23872	84785	0
G80107	BFBLLHLN	Yassour_2016	gut	HUMAN	FIN	control	newborn	NA	Yes	0.334247	TRUE	33127	44816	Healthy	Healthy	7	82805	5961	1149	665	275	86	58119345	31952744	22848048	19463741	13384335	6766212	82805	237319	58119345	1523	371	3576	27205	0
ERR598981	BFBMBLHO	MGYS00002008	aquatic	ENV				NA			NA	152038	191076			1	160601	50848	4820	1716	311	74	210727954	136866633	54869887	33574403	13060833	5174100	160601	155762	210727954	1555	788	25106	74850	0
CSM79HOX	BFBPLFGA	iHMP_IBD	gut	HUMAN	USA	control	senior	NA	Yes	69	TRUE	61236	90999	Healthy	Healthy	7	139516	17289	2478	1160	409	167	117147018	72224969	44310714	35118610	23769488	15262150	139516	290467	117147018	1974	514	7260	39648	0
HMP_2012__SRS022713	BFBPLMOI	HMP_2012	gut	HUMAN	USA	control	adult	88734996	Yes	22	TRUE	45369	70044	Healthy	Healthy	7	92772	8011	1858	1145	512	211	89027014	59478696	47632443	42579657	32596015	21887504	92772	488321	89027014	8043	559	1360	18151	0
SRS146773	BFCAPPAO	HMP2	oral	HUMAN	USA	control	adult	54499121	Yes		TRUE	88798	124536	Healthy	Healthy	4	265535	25439	2809	1176	350	109	166214163	83421900	41345891	30171946	17820218	9540830	265535	464949	166214163	1009	378	25126	97419	0
XieH_2016__YSZC12003_35389R1	BFCHPGEC	XieH_2016	gut	HUMAN	GBR	control	adult	68291882	Yes	65	TRUE	74175	116583	Healthy	Healthy	7	131223	17272	2912	1512	628	305	139110710	96401948	69271606	59629023	46083612	34724377	131223	497428	139110710	4915	718	2970	26711	0
CM_cf__CF_TNFC008IS_t4M15	BFCJNCIP	CM_cf	airways	HUMAN	ITA		school_age	3126708	Yes	16	NA	6775	7363			4	2979	2979	309	108	13	3	8194450	8194450	3388442	1978229	575134	257452	2979	143719	8194450	3448	1686	484	1372	0
ZeeviD_2015__PNP_Main_551	BFCKLJFE	ZeeviD_2015	gut	HUMAN	ISR	control	adult	23337762	Yes		TRUE	78869	110493	Healthy	Healthy	7	108101	26671	2688	951	236	98	123881254	81493834	36168475	24357553	13784863	9116304	108101	332354	123881254	1825	727	11851	40140	0
LiSS_2016__FAT_015-22-14-0	BFDHOMLJ	LiSS_2016	gut	HUMAN	NLD	FMT	adult	57354219	Yes		FALSE	113445	172121	FMT	disease	7	245191	34705	4457	1748	511	217	206395349	127829888	69504853	50883041	32636219	22502877	245191	700623	206395349	1852	546	16241	71980	0
ERR589417	BFDKLOCI	Zhang_2015	oral	HUMAN	CHN			15855236	Yes		NA	108633	158034			4	438799	39760	2855	875	233	73	227590202	103319234	36242422	22816923	13601282	8204316	438799	334963	227590202	843	346	51190	157160	0
ZeeviD_2015__PNP_Validation_96	BFDNMMGM	ZeeviD_2015	gut	HUMAN	ISR	control	adult	17873323	Yes		TRUE	30221	35551	Healthy	Healthy	7	65640	7322	780	278	65	6	44791468	21097913	9069241	5665734	2410059	350111	65640	71219	44791468	884	405	8706	28408	0
DavidLA_2015__LD-Run2-35	BFDNPECM	DavidLA_2015	gut	HUMAN	BGD	infectiousgastroenteritis	child	3226524	Yes		FALSE	2777	2968	infectiousgastroenteritis	disease	4	37675	1228	249	131	28	5	15475714	5219349	3505638	2673559	1097530	329582	37675	88298	15475714	434	254	5384	17653	0
HSM5MD5H_P	BFDPNINP	iHMP_IBD	gut	HUMAN	USA	Crohn's Disease	school_age	NA	Yes	14	FALSE	24631	32881	Crohn's Disease	disease	4	47218	7222	1204	433	80	29	41359834	25939207	14458115	9102412	3909056	2210784	47218	143576	41359834	1905	580	3303	13974	0
LiuW_2016__SRR3993015	BFEBIGBH	LiuW_2016	gut	HUMAN	MNG	control	adult	59676656	Yes		TRUE	202888	331929	Healthy	Healthy	7	601005	72549	9849	3888	834	165	411772673	239194343	121089475	79905475	34581587	12138678	601005	232985	411772673	1454	495	44640	173979	0
SRS018802	BFEDEHEA	HMP2	oral	HUMAN	USA	control	adult	14287681	Yes		TRUE	33738	41434	Healthy	Healthy	4	67689	8430	894	373	134	63	51148861	30729840	16610170	13109674	9372531	6912674	67689	421637	51148861	1648	469	4365	19849	0
HeQ_2017__SZAXPI029463-136	BFEIOHHH	HeQ_2017	gut	HUMAN	CHN	Crohn's Disease	adult	56264950	Yes		FALSE	80609	132827	Crohn's Disease	disease	7	105698	19668	3846	1943	708	352	150523395	116384946	85695187	72404534	53571514	41363637	105698	631383	150523395	8676	1173	2251	16441	0
LiSS_2016__FAT_023-22-42-0	BFEJANAN	LiSS_2016	gut	HUMAN	NLD	FMT	adult	101086785	Yes		FALSE	153782	272425	FMT	disease	7	327542	45227	8067	3913	1309	478	317538047	214414316	142230594	113353836	73618642	44836774	327542	678147	317538047	3331	648	12160	75048	0
ERR695624	BFEMLFJC	EBI_noname_2	gut	HUMAN	GBR	IBD		15155458	Yes		FALSE	71560	124620	IBD	disease	7	65816	18092	3815	2068	863	422	140399867	115703754	87626315	75500451	57277077	41966540	65816	335514	140399867	12969	1759	1601	10065	0
VatanenT_2016__G78891	BFENHNNF	VatanenT_2016	gut	HUMAN	RUS	control	newborn	23932686	Yes	1	TRUE	24018	29705	Healthy	Healthy	7	153834	5278	589	292	96	20	42400228	17322973	9018177	6994956	3975426	1362833	153834	109482	42400228	651	247	10144	38702	0
KarlssonFH_2013__S617	BFFBFDNI	KarlssonFH_2013	gut	HUMAN	SWE	control	senior	9698560	Yes	71	TRUE	69730	84408	Healthy	Healthy	7	258237	17451	1058	316	58	10	123742263	40138449	11092388	6144246	2410824	829886	258237	209469	123742263	536	294	48153	129544	0
MSM6J2M3	BFGAHNAI	iHMP_IBD	gut	HUMAN	USA	control	adult	NA	Yes	28	TRUE	106	107	Healthy	Healthy	2	1091	8	0	0	0	0	276934	13354	0	0	0	0	1091	2800	276934	283	221	310	589	0
MSM5LLI4_P	BFGJLKCG	iHMP_IBD	gut	HUMAN	USA	Crohn's Disease	adult	NA	Yes	30	FALSE	37342	55979	Crohn's Disease	disease	4	87089	9466	2010	922	274	96	72920587	45977957	30936554	23303580	13438296	7374335	87089	233331	72920587	2799	480	3494	22582	0
MSM9VZFR	BFGOIJKA	iHMP_IBD	gut	HUMAN	USA	control	adult	NA	Yes	29	TRUE	345	347	Healthy	Healthy	2	3297	4	0	0	0	0	933867	5037	0	0	0	0	3297	1356	933867	274	230	1249	2179	0
CM_cf__CF_TNFC038IS_t1M15	BFHCEPLC	CM_cf	airways	HUMAN	ITA		adult	1177376	Yes	20	NA	2044	2140			4	777	777	107	16	0	0	2335883	2335883	841823	208853	0	0	777	17390	2335883	3719	2151	183	389	0
QinJ_2012__T2D-040	BFHDLKAH	QinJ_2012	gut	HUMAN	CHN	T2D	adult	57149066	Yes	60	FALSE	65668	100743	diabetes_type2	disease	7	126605	17942	3745	1690	472	140	124219717	86090850	57167312	42972651	24729384	13182214	126605	368025	124219717	3865	688	4872	26572	0
BritoIL_2016__W1.26.ST	BFHFDMIO	BritoIL_2016	gut	HUMAN	FJI	control	adult	105550572	No	26	TRUE	166660	255495	Healthy	Healthy	7	506536	41209	5435	2641	947	380	328359786	168810457	102818304	83598449	57420962	37618574	506536	602134	328359786	1084	363	36759	181888	0
FerrettiP_2018__CA_C10031MS2526FE_t0M15	BFHLGBKD	FerrettiP_2018	gut	HUMAN	ITA	control	adult	173092066	Yes	28	TRUE	217692	378881	Healthy	Healthy	7	524782	64340	10728	5131	1705	578	454968992	291238269	186588647	148001325	95681288	56868346	524782	945421	454968992	2553	542	22433	133999	0
Bengtsson-PalmeJ_2015__TRAVELRES39	BFIAMIKK	Bengtsson-PalmeJ_2015	gut	HUMAN	SWE	control	adult	258076764	Yes	23	TRUE	268165	497911	Healthy	Healthy	7	645584	80162	12955	6420	2487	1052	596394222	392451011	263302371	218104127	157838481	107905379	645584	746291	596394222	3034	592	22035	152797	0
NielsenHB_2014__O2_UC23_0	BFIDPICC	NielsenHB_2014	gut	HUMAN	ESP	IBD	adult	23667792	Yes	41	FALSE	45265	54270	IBD	disease	4	132685	12026	1144	301	26	2	73501821	31508672	10398421	4752507	868551	114701	132685	58780	73501821	731	324	18213	58193	0
FerrettiP_2018__CA_C10031MS2525SA_t0M15	BFJACEHM	FerrettiP_2018	oral	HUMAN	ITA	control	adult	41925054	Yes	28	TRUE	54647	81697	Healthy	Healthy	4	138393	17823	3085	1241	290	63	111041112	69162298	39518782	26721601	12706845	5180643	138393	353429	111041112	2110	497	8201	38476	0
KarlssonFH_2013__S299	BFJBPENJ	KarlssonFH_2013	gut	HUMAN	SWE	IGT	senior	22601588	Yes	70	FALSE	114198	164768	impaired glucose tolerance	disease	7	298584	32404	3506	1533	430	134	206582479	106602445	53580627	39988596	23416166	13201328	298584	549901	206582479	1072	411	29204	112128	0
SRS064158	BFJCHIMP	HMP2	oral	HUMAN	USA	control	adult	5064795	Yes		TRUE	74187	96993	Healthy	Healthy	4	205178	18420	1967	827	240	94	124669697	60035509	29797683	22012803	13453232	8755291	205178	230033	124669697	917	362	20824	78599	0
RaymondF_2016__P13E0	BFJEPLLL	RaymondF_2016	gut	HUMAN	CAN	control	adult	89803368	Yes	21	TRUE	143060	245322	Healthy	Healthy	7	364993	36136	6965	3619	1339	551	306404937	198224586	141122579	117686690	82320969	55060982	364993	488285	306404937	3490	512	9874	81751	0
GeversD_2014__SKBSTL062	BFJGIKAK	GeversD_2014	gut	HUMAN	USA		adult	134294006	Yes		FALSE	85717	145459			4	217142	15630	3387	2008	949	483	184522598	116198080	93650528	83992972	67456360	50621780	217142	819168	184522598	5564	473	3125	49789	0
SchirmerM_2016__G88993	BFJLEFHM	SchirmerM_2016	gut	HUMAN	NLD	control	adult	26420979	Yes	20	TRUE	79180	103664	Healthy	Healthy	7	333844	18215	2363	968	178	36	143128621	58055065	28739501	19057552	7334804	2589589	333844	168771	143128621	643	291	35416	123602	0
HMP2_J16508_M_ST_T0_B0_0120_ZOZOW1T-63_HLH73BGXX	BFJNCDKI	iHMP_T2D	gut	HUMAN	USA	IS	adult	NA	Yes	59.48	FALSE	92641	123338	Healthy	Healthy	7	263716	28924	2470	798	239	72	161748252	81621138	30869960	19680921	11278335	5621891	263716	320969	161748252	1020	341	28185	104438	0
OhJ_2014__MET0017	BFJONGNN	OhJ_2014	skin	HUMAN	USA	control	adult	4508348	Yes		TRUE	9340	12219	Healthy	Healthy	4	19925	1412	373	228	86	22	15053747	9174152	7231994	6216102	3957104	1793574	19925	208896	15053747	3775	417	441	4960	0
ERR2608653	BFKEFPOM	Wang_2019	gut	HUMAN	CHN			21349781	Yes		NA	134719	197007			7	394736	37228	4096	1819	619	235	259539666	129169933	69708510	54160121	35943271	22616450	394736	669729	259539666	989	387	37832	149608	0
ZeeviD_2015__PNP_Main_456	BFKNJDEJ	ZeeviD_2015	gut	HUMAN	ISR	control	adult	23844604	Yes		TRUE	126537	177261	Healthy	Healthy	7	194647	34770	3397	1396	486	205	196204484	116744180	59254262	45604367	31951260	22185984	194647	571055	196204484	1495	594	19353	75135	0
NielsenHB_2014__O2_UC47_0	BFLDDCIN	NielsenHB_2014	gut	HUMAN	ESP	IBD	adult	54228631	Yes	29	FALSE	114994	173342	IBD	disease	7	197799	35087	5614	2344	654	214	201320899	139805371	81734700	59134722	33759325	18849252	197799	481340	201320899	2858	742	10706	48119	0
HMP2_J00826_M_ST_T0_B0_0120_ZN9YTFN-1011_HA986ADXX	BFLDFPBI	iHMP_T2D	gut	HUMAN	USA	IS	adult	NA	Yes	60.18	FALSE	64042	75205	Healthy	Healthy	7	198547	15763	733	269	84	28	102350334	34883833	9829993	6731081	3965687	2018936	198547	139901	102350334	605	320	37096	97038	0
KosticAD_2015__PRJNA231909.3111969	BFLKMCOI	KosticAD_2015	gut	HUMAN	FIN	control	newborn	23071760	Yes	0	TRUE	44733	66194	Healthy	Healthy	7	97952	8711	1330	738	361	224	84607876	53573205	39904843	35798075	30028330	25118894	97952	439422	84607876	3459	483	1918	23517	0
OJBN01	BFMEMCMB	MGYS00002420	aquatic	ENV				NA			NA	50928	59774			1	41158	16847	1712	507	59	3	62253753	45341636	16811735	8712144	2000358	204487	41158	91075	62253753	2002	940	6504	18240	0
Castro-NallarE_2015__ES_209	BFMNFDNN	Castro-NallarE_2015	oral	HUMAN	USA	control	adult	73888908	Yes	28	TRUE	92536	107365	Healthy	Healthy	4	550838	20734	1556	428	30	1	265749612	48050526	14175969	6486182	986393	70160	550838	70160	265749612	434	350	172143	344360	0
VatanenT_2016__G78624	BFNGMPLH	VatanenT_2016	gut	HUMAN	FIN	control	child	10659436	Yes	2	TRUE	46440	56289	Healthy	Healthy	7	130452	11469	836	278	103	49	75137222	31604624	12611314	8869039	6358153	4397427	130452	206282	75137222	739	346	18455	57134	0
LiJ_2014__V1.CD43-0	BFOACHFI	LiJ_2014	gut	HUMAN	ESP	control	adult	65457649	Yes		TRUE	113504	186160	Healthy	Healthy	7	203515	36419	6282	2857	883	300	222634979	159184246	99798297	76145065	46193913	26201298	203515	255035	222634979	3619	827	9002	45003	0
VatanenT_2016__G80342	BFPEFDEB	VatanenT_2016	gut	HUMAN	RUS	control	newborn	19914468	Yes	1	TRUE	44338	51288	Healthy	Healthy	7	158336	9993	884	390	108	31	66235279	28996006	12889381	9449261	5083740	2461432	158336	173018	66235279	766	305	14717	51240	0
ZeeviD_2015__PNP_DietIntervention_40	BFPOFFAI	ZeeviD_2015	gut	HUMAN	ISR		adult	6295756	Yes		NA	16013	17245			7	41415	3499	293	107	14	1	23353781	9007182	3114337	1858076	484300	53612	41415	53612	23353781	619	338	6975	20391	0
LiJ_2014__O2.UC1-1	BGACAHOM	LiJ_2014	gut	HUMAN	ESP	control	adult	64047987	Yes		TRUE	107201	169169	Healthy	Healthy	7	183460	35323	6148	2668	735	203	201509596	144969846	86552957	62555014	33224087	15055988	183460	252367	201509596	3344	846	9660	42028	0
VatanenT_2016__G78662	BGAIPJAO	VatanenT_2016	gut	HUMAN	RUS	control	newborn	18918338	Yes	1	TRUE	54446	65604	Healthy	Healthy	7	185833	12095	644	277	123	58	89521630	31841837	12384234	9962051	7661070	5339606	185833	295014	89521630	602	312	29183	82734	0
CM_cf__CF_TNFC059IS_t2M15	BGAJGDGC	CM_cf	airways	HUMAN	ITA		adult	10745748	Yes	22	NA	17696	24569			4	8201	8201	1028	338	68	5	25582811	25582811	11074221	6429079	2468597	348699	8201	97436	25582811	4118	2041	1408	3662	0
NielsenHB_2014__O2_UC49_0	BGAKCPCP	NielsenHB_2014	gut	HUMAN	ESP	control	adult	60584637	Yes	22	TRUE	69418	118647	Healthy	Healthy	7	104568	19252	4413	2330	772	272	141101913	108791232	79105861	64580342	40539227	23549638	104568	554335	141101913	7611	1167	3016	16505	0
LeChatelierE_2013__MH0033	BGAMIDPA	LeChatelierE_2013	gut	HUMAN	DNK	control	adult	44993368	Yes		TRUE	82119	121052	Healthy	Healthy	7	200098	19254	3977	1932	566	154	153566651	92333370	62247068	47979261	27076330	13084023	200098	360558	153566651	2263	439	8408	55649	0
YuJ_2015__SZAXPI017467-87	BGAMOBKD	YuJ_2015	gut	HUMAN	CHN	CRC	senior	42423706	Yes		FALSE	117487	177550	colorectal cancer	disease	7	248726	37290	4988	1866	538	166	210757134	131683340	69428425	48183408	28516207	15672721	248726	343426	210757134	1850	575	17518	72773	0
OhJ_2014__MET0042	BGANELDJ	OhJ_2014	skin	HUMAN	USA	control	adult	9117984	Yes		TRUE	25176	26820	Healthy	Healthy	4	76553	5454	255	81	38	16	33460987	13157773	3958065	2821912	2165324	1344209	76553	151100	33460987	666	297	9873	29725	0
NielsenHB_2014__O2_UC55_2	BGBBBOIO	NielsenHB_2014	gut	HUMAN	ESP	control	adult	63095758	Yes	44	TRUE	95400	160118	Healthy	Healthy	7	145038	29602	5789	2834	888	276	186790689	142822464	94937660	74524250	44968973	23713625	145038	302318	186790689	5243	1100	5489	26999	0
OhJ_2014__MET0273	BGBGNENG	OhJ_2014	skin	HUMAN	USA	control	adult	3638402	Yes		TRUE	8619	8903	Healthy	Healthy	4	34776	664	74	50	25	15	13755899	3535364	2671991	2503228	2139458	1816944	34776	323993	13755899	434	269	6212	16543	0
VatanenT_2016__G78499	BGBHFALB	VatanenT_2016	gut	HUMAN	RUS	control	newborn	10298168	Yes	1	TRUE	29645	32678	Healthy	Healthy	7	116753	4616	465	256	58	9	41655317	13827848	6765573	5288956	2236573	592146	116753	82361	41655317	510	271	14844	44054	0
SRR8114053	BGBHMIKJ	Heintz-Buschart_2016	oral	HUMAN	LUX	diabetes_type1	adult	20774542	Yes	30	FALSE	57557	95550	diabetes_type1	disease	4	103161	15691	3550	1647	489	164	114728869	81964697	56852568	43640719	26054689	14965578	103161	268992	114728869	4866	785	3654	20320	0
SRS104704	BGBIHLDL	HMP2	oral	HUMAN	USA	control	adult	26353832	Yes		TRUE	73124	121996	Healthy	Healthy	4	139817	22668	3687	1771	737	303	153181263	110712007	73445285	60314015	44388935	29336391	139817	376958	153181263	4257	842	4370	27221	0
QinJ_2012__CON-068	BGCAGCML	QinJ_2012	gut	HUMAN	CHN	control	adult	43980182	Yes	41	TRUE	71214	110941	Healthy	Healthy	7	122375	19622	3449	1635	627	262	133536101	95538303	64050715	51651188	36154665	23567258	122375	297799	133536101	4262	811	4037	24757	0
ERR589434	BGCAHHFI	Zhang_2015	oral	HUMAN	CHN			37777893	Yes		NA	136820	228749			4	512871	58629	6284	2152	470	146	308719857	178965548	78337196	50298824	25340289	14601881	512871	432211	308719857	1420	487	37824	136003	0
FengQ_2015__SID31501	BGCBHLDJ	FengQ_2015	gut	HUMAN	AUT	adenoma	senior	79824442	Yes	69	FALSE	92817	160444	adenoma	disease	7	148192	24993	5029	2516	923	384	185910289	139249146	99787451	82341653	58076194	39297632	148192	414224	185910289	6590	993	3838	25178	0
QinJ_2012__DOF014	BGCBNFCI	QinJ_2012	gut	HUMAN	CHN	T2D	adult	28144428	Yes	63	FALSE	57695	79630	diabetes_type2	disease	7	105606	15571	1982	895	344	143	96336295	62466155	36981474	29518453	21315210	14497657	105606	429898	96336295	2198	623	5544	28150	0
CSM5FZ4K_P	BGCCFIDK	iHMP_IBD	gut	HUMAN	USA	ulcerative colitis	adult	NA	Yes	43	FALSE	49726	75039	ulcerative colitis	disease	7	113143	12866	1996	1075	372	143	96228641	60043450	40023857	33631251	22737336	14928944	113143	385688	96228641	2253	509	4515	30325	0
LiJ_2017__nHM410727	BGCFOEEO	LiJ_2017	gut	HUMAN	CHN	control	adult	52874252	Yes		TRUE	128708	225556	Healthy	Healthy	7	288367	38383	7548	3548	1129	404	281257617	186710278	126545705	98592126	61738254	37042796	288367	576631	281257617	3353	623	11011	69581	0
ZeeviD_2015__PNP_Main_735	BGCMFLBI	ZeeviD_2015	gut	HUMAN	ISR	control	adult	30294960	Yes		TRUE	84675	107592	Healthy	Healthy	7	206584	22879	1929	680	154	25	135310543	60344294	22361246	13937710	5994806	1725631	206584	126865	135310543	815	396	30998	93379	0
SRR5149189	BGCOJMCO	MGYS00003271	aquatic-sediment	ENV				NA			NA	12594	12748			4	14138	2559	12	2	1	0	11582264	3972661	122048	58992	48606	0	14138	48606	11582264	788	606	4623	8852	0
IjazUZ_2017__S84_a_WGS	BGDADKAC	IjazUZ_2017	gut	HUMAN	GBR	CDR	adult	882620	Yes	42	FALSE	12920	14121	Healthy	Healthy	7	20015	1483	275	150	65	20	16354636	7807693	5604487	4737567	3449023	1796635	20015	196044	16354636	884	455	1878	8754	0
SRS147541	BGDAENAB	HMP2	oral	HUMAN	USA	control	adult	22150001	Yes		TRUE	90495	140840	Healthy	Healthy	4	197522	34677	4494	1573	423	156	177873042	121186320	60050203	40254203	23463684	14265260	197522	300319	177873042	2354	692	13168	49404	0
HSM7J4PQ	BGDMLAIL	iHMP_IBD	gut	HUMAN	USA	Crohn's Disease	school_age	NA	Yes	13	FALSE	150	150	Crohn's Disease	disease	2	1587	3	0	0	0	0	394537	4380	0	0	0	0	1587	1781	394537	259	223	549	962	0
ERR599039	BGDPKNCM	MGYS00002008	aquatic	ENV				NA			NA	579652	802937			1	871862	226645	8643	2010	396	116	884969068	453925113	86802857	42863297	20021465	10770129	871862	313833	884969068	1026	674	215349	487141	0
ERR695620	BGEHBFHG	EBI_noname_2	gut	HUMAN	GBR	IBD		13397755	Yes		FALSE	167086	246936	IBD	disease	7	476706	37442	4606	2401	967	452	317285094	162995896	103278019	88093082	65965275	48011911	476706	909966	317285094	1089	364	33266	174654	0
ERR589541	BGEJGGAO	Zhang_2015	oral	HUMAN	CHN			24406952	Yes		NA	117667	175453			4	282489	42626	4765	1702	345	109	214572840	133232768	59732622	38952761	19057400	11096414	282489	333179	214572840	1687	579	22410	79626	0
OBMK01	BGEJILAA	MGYS00002030	aquatic	ENV				NA			NA	418659	542115			1	1508579	101960	10218	3954	1002	274	782360396	302970179	135523444	92740889	48445224	23339628	1508579	597242	782360396	606	301	218081	704423	0
QinJ_2012__DLM008	BGEJLIJA	QinJ_2012	gut	HUMAN	CHN	T2D	adult	32862998	Yes	38	FALSE	71244	98782	diabetes_type2	disease	7	159722	20618	2348	915	305	124	122332152	71673746	36717704	27055039	17908088	11521723	159722	259015	122332152	1527	492	12012	50093	0
BritoIL_2016__M1.5.ST	BGFAKNFM	BritoIL_2016	gut	HUMAN	FJI	control	child	93594722	No	5	TRUE	115619	168632	Healthy	Healthy	7	347229	27933	3818	1901	645	238	220138435	110749508	66303847	52992343	33769033	19585651	347229	324802	220138435	1017	359	27259	127069	0
ZellerG_2014__CCIS48725289ST-4-0	BGFBLKLE	ZellerG_2014	gut	HUMAN	FRA	CRC	adult	35971780	Yes	62	FALSE	118043	180140	colorectal cancer	disease	7	313209	36647	4016	1749	579	227	231075916	126151346	66276109	50753092	33030679	21045649	313209	354674	231075916	1241	441	27085	110576	0
FengQ_2015__SID530055	BGFFKCKC	FengQ_2015	gut	HUMAN	AUT	control	adult	44682386	Yes	64	TRUE	136746	237447	Healthy	Healthy	7	266509	44721	8105	3730	1079	332	279871987	198083828	125197673	94932610	54937169	29494653	266509	804220	279871987	3549	777	11618	58178	0
QinJ_2012__CON-079	BGFJOINF	QinJ_2012	gut	HUMAN	CHN	control	adult	57833192	Yes	60	TRUE	35077	52848	Healthy	Healthy	7	47843	6985	1563	875	389	167	63373937	48308808	37661507	32855756	25324063	17459480	47843	554613	63373937	11472	1109	766	6245	0
OFGE01	BGFLIMNK	MGYS00002335	mouse	NON-HUMAN-HOST				NA			NA	169097	225018			7	93109	43995	7695	3574	1145	377	230309060	196468617	124168736	95784676	59043617	32423221	93109	413812	230309060	6186	1671	6072	25434	0
NielsenHB_2014__MH0002	BGFLMNNG	NielsenHB_2014	gut	HUMAN	DNK	control	adult	46564054	Yes	59	TRUE	75806	100518	Healthy	Healthy	7	212435	16802	2344	1183	385	126	134202732	66683802	39876881	31849782	19469894	10633541	212435	370281	134202732	983	344	17224	80509	0
SchirmerM_2016__G88972	BGGCIOHD	SchirmerM_2016	gut	HUMAN	NLD	control	adult	26808331	Yes	21	TRUE	85616	110148	Healthy	Healthy	7	363989	20906	2314	840	142	33	148033587	61717435	26858904	16568982	6498292	2889249	363989	318411	148033587	686	295	35952	123095	0
HMP_2012__SRS022129	BGGFCOLI	HMP_2012	nasal	HUMAN	USA	control	adult	1297960	Yes	22	TRUE	4780	4855	Healthy	Healthy	4	17404	982	15	0	0	0	6963179	1844756	90717	0	0	0	17404	8950	6963179	439	272	3643	8836	0
CM_cf__CF_TNFC045IS_t4M15	BGGMFHJH	CM_cf	airways	HUMAN	ITA		adult	4604984	Yes	37	NA	6894	7862			4	1770	1770	336	210	75	11	8361539	8361539	5971655	5070085	2898432	665593	1770	100869	8361539	15452	3398	141	409	0
SchirmerM_2016__G88963	BGGOCLDF	SchirmerM_2016	gut	HUMAN	NLD	control	school_age	23016251	Yes	18	TRUE	63794	83755	Healthy	Healthy	7	228154	17361	1880	650	154	59	112551207	53564000	23650886	15242081	7988251	4707524	228154	201330	112551207	880	324	20258	77414	0
ZeeviD_2015__PNP_Main_520	BGHMIJHF	ZeeviD_2015	gut	HUMAN	ISR	control	adult	95405134	Yes		TRUE	153449	269066	Healthy	Healthy	7	165112	52921	9282	4365	1360	470	302251368	243577751	156052512	122145958	76542881	45532788	165112	525544	302251368	5496	1363	8344	38398	0
ERR599081	BGIADDCA	MGYS00002008	aquatic	ENV				NA			NA	606124	873786			1	844574	236002	13947	4824	1220	397	968292879	560640401	180633162	119191062	65631927	37566832	844574	582322	968292879	1211	716	166195	434116	0
VatanenT_2016__G80307	BGIDAFDE	VatanenT_2016	gut	HUMAN	RUS	control	newborn	28455834	Yes	1	TRUE	64676	84812	Healthy	Healthy	7	277848	17783	1966	722	137	19	116285524	51898541	22405410	13833722	5140808	1208442	277848	79991	116285524	776	305	24904	88831	0
OFSA01	BGIHIEKN	MGYS00002321	aquatic-sediment	ENV				NA			NA	10400	10540			4	9487	1741	299	148	26	2	11320616	6310109	3889084	2817166	895542	104518	9487	53493	11320616	1253	666	1155	4489	0
BritoIL_2016__M2.37.SA	BGIKCCKH	BritoIL_2016	oral	HUMAN	FJI	control	adult	16928548	No	37	TRUE	40614	49531	Healthy	Healthy	4	263394	7192	130	19	2	0	89307651	12290667	1047552	307209	63858	0	263394	36152	89307651	345	250	70972	148327	0
FengQ_2015__SID31880	BGIKNLAM	FengQ_2015	gut	HUMAN	AUT	CRC	senior	62077892	Yes	74	FALSE	132817	238481	colorectal cancer	disease	7	242449	37336	7149	3630	1391	600	284137774	208856652	149945774	125552032	91331350	64085191	242449	709201	284137774	6261	903	5738	41809	0
ERR589686	BGIMOKPK	Zhang_2015	oral	HUMAN	CHN	rheumatoid_arthritis	adult	30656263	Yes	42	FALSE	103154	164541	rheumatoid arthritis	disease	4	326600	43038	4639	1493	302	87	214870938	130093758	55271057	33878236	16649275	9433074	326600	372195	214870938	1573	531	24813	86552	0
ZeeviD_2015__PNP_Main_729	BGJBMNAJ	ZeeviD_2015	gut	HUMAN	ISR	control	adult	36487714	Yes		TRUE	59020	83661	Healthy	Healthy	7	77961	17732	2359	997	358	131	97558245	67592637	37847870	28489641	19056378	11198321	77961	252988	97558245	2615	776	5462	24104	0
VatanenT_2016__G80429	BGJCAIKK	VatanenT_2016	gut	HUMAN	EST	control	newborn	30164882	Yes	1	TRUE	44842	57791	Healthy	Healthy	7	247324	8076	1148	630	271	118	81969073	35929875	23430911	19845288	14322504	9109460	247324	150209	81969073	702	266	14187	65776	0
SRS078673	BGJOCJJJ	HMP2	oral	HUMAN	USA	control	adult	3155505	Yes		TRUE	28100	33577	Healthy	Healthy	4	140508	6667	553	147	18	2	57706690	16215789	5178488	2429899	645309	119695	140508	59932	57706690	445	269	27034	70110	0
WenC_2017__RA031	BGKBACGF	WenC_2017	gut	HUMAN	CHN	RA	adult	16895482	Yes		FALSE	79778	117292	rheumatoid arthritis	disease	7	259481	24410	3445	1430	406	118	156527943	87295195	47858023	33895414	18410016	8724978	259481	184361	156527943	1338	417	16555	71741	0
NielsenHB_2014__MH0135	BGKBCGJI	NielsenHB_2014	gut	HUMAN	DNK	control	senior	55141002	Yes	70	TRUE	85145	126853	Healthy	Healthy	7	156113	23088	4046	2039	681	235	154559166	104967390	68831238	54930417	34267898	19062052	156113	301919	154559166	3167	682	6191	36451	0
QinJ_2012__DOF002	BGKEJANF	QinJ_2012	gut	HUMAN	CHN	T2D	adult	25660444	Yes	56	FALSE	73588	93982	diabetes_type2	disease	7	161291	19440	1905	898	319	117	114314981	63370273	31429290	24528486	15359773	8369479	161291	139485	114314981	1263	449	13902	53820	0
XieH_2016__YSZC12003_37222	BGKFGNBG	XieH_2016	gut	HUMAN	GBR	control	adult	74516056	Yes	56	TRUE	133294	231190	Healthy	Healthy	7	205567	37526	6903	3434	1301	517	264984321	199731290	139044744	115092597	82676920	55279378	205567	628252	264984321	5984	1024	5704	36545	0
BritoIL_2016__W3.1.ST	BGKMLKOF	BritoIL_2016	gut	HUMAN	FJI	control	newborn	100495576	No	1	TRUE	95565	142855	Healthy	Healthy	7	282783	25249	3702	1641	521	177	187275761	98650960	58300770	44062330	27057932	15161690	282783	342771	187275761	1168	380	20606	98575	0
HMP_2012__SRS018337	BGLDPOKH	HMP_2012	oral	HUMAN	USA	control	adult	43279505	Yes	23	TRUE	62025	77231	Healthy	Healthy	4	169484	15143	1182	495	183	83	102749218	48028261	23403711	18732214	14088601	10550652	169484	483324	102749218	867	359	18744	67577	0
SRR3963658	BGLGJNDN	MGYS00003230	aquatic	ENV				NA			NA	104646	115738			1	103805	26041	2086	788	191	68	120262532	68579155	27518948	18724689	9739888	5605912	103805	212395	120262532	1204	702	18310	52252	0
ERR1614696	BGLMMPOK	MGYS00005033	mouse	NON-HUMAN-HOST				NA			NA	15834	17012			7	11235	3402	464	215	75	26	18056727	12830623	7375550	5660945	3533076	1764614	11235	110357	18056727	2879	879	915	4164	0
BackhedF_2015__SID549_4M	BGLOFECD	BackhedF_2015	gut	HUMAN	SWE	control	newborn	42821668	Yes		TRUE	21469	29088	Healthy	Healthy	4	15183	2700	742	429	199	105	32302424	27489896	23687348	21497041	17912738	14743983	15183	990439	32302424	36262	3968	139	865	0
SRR8114121	BGMKKLIA	Heintz-Buschart_2016	gut	HUMAN	LUX	control	adult	18156008	Yes	57	TRUE	121256	209718	Healthy	Healthy	7	272427	32066	6788	3547	1113	368	254666409	168239431	119643016	96889746	59275899	33816036	272427	504563	254666409	3813	594	8554	62259	0
SRR3960505	BGMOCEHC	MGYS00003205	aquatic	ENV				NA			NA	50334	55458			1	55621	15928	620	94	3	1	58024556	31502670	4793316	1320618	110505	54796	55621	54796	58024556	1095	691	13549	30610	0
SRS144026	BGNFALFA	HMP2	oral	HUMAN	USA	control	adult	65511847	Yes		TRUE	146435	260750	Healthy	Healthy	4	271631	56732	9421	3355	899	373	311744058	234980174	136372540	94744131	58636662	40886790	271631	844012	311744058	3723	1023	13973	55573	0
HMP_2012__SRS014343	BGNKJLPO	HMP_2012	vaginal	HUMAN	USA	control	adult	10794944	Yes	25	TRUE	3210	3870	Healthy	Healthy	4	6615	572	120	39	10	8	5077830	3257597	2275562	1697385	1293002	1237890	6615	310344	5077830	3611	482	183	1409	0
FengQ_2015__SID31881	BGOCLMLC	FengQ_2015	gut	HUMAN	AUT	CRC	adult	67756814	Yes	60	FALSE	149296	231402	colorectal cancer	disease	7	289961	43335	6460	2784	824	286	263785570	172173703	100315647	75107030	45714093	27102868	289961	528655	263785570	2343	617	15966	76519	0
RaymondF_2016__P4E7	BGOGEADM	RaymondF_2016	gut	HUMAN	CAN	cephalosporins	adult	183808068	Yes	30	FALSE	25511	40440	antibiotics	disease	7	234399	3708	1217	802	409	193	62910036	42184871	36955798	34015874	27873765	20287938	234399	454399	62910036	15446	148	595	18511	0
VatanenT_2016__G80523	BGOLNAHD	VatanenT_2016	gut	HUMAN	EST	control	newborn	12066928	Yes	0	TRUE	27092	33233	Healthy	Healthy	4	84816	6037	720	304	92	28	41265710	20499044	10720679	7844320	4580800	2417639	84816	264792	41265710	985	378	6172	23912	0
VincentC_2016__MM065	BGONIKCL	VincentC_2016	gut	HUMAN	CAN	control	senior	16558522	Yes	74	TRUE	113839	162252	Healthy	Healthy	4	172361	36567	4734	1768	314	58	182534663	114627370	54113552	33674056	12152337	3692919	172361	105092	182534663	1716	643	18367	64731	0
NielsenHB_2014__MH0155	BGPAIDAH	NielsenHB_2014	gut	HUMAN	DNK	control	adult	59466402	Yes	64	TRUE	70364	109573	Healthy	Healthy	7	116310	19292	3937	1998	688	212	132305813	96405405	66049396	52473713	32261783	15961193	116310	241871	132305813	4973	868	3958	22326	0
SRS016133	BGPBOABM	HMP2	oral	HUMAN	USA	control	adult	10451388	Yes		TRUE	75155	120049	Healthy	Healthy	4	164040	23864	3894	1693	518	194	150629798	102674119	63029558	47921833	30006611	18895754	164040	472105	150629798	2968	676	7136	36482	0
ERR2608988	BGPCAOAH	Wang_2019	gut	HUMAN	CHN			22422536	Yes		NA	120497	196452			7	335318	33528	5238	2346	765	325	251279758	147807067	93274869	73264472	49301114	34239583	335318	781362	251279758	1802	417	16661	100256	0
FengQ_2015__SID31450	BGPHDHDJ	FengQ_2015	gut	HUMAN	AUT	control	senior	39821891	Yes	67	TRUE	68013	114466	Healthy	Healthy	7	114290	20161	3913	1898	602	200	135603435	100665399	68209487	54190875	34248011	20462197	114290	845280	135603435	5096	950	3833	21226	0
ZeeviD_2015__PNP_Main_731	BGPNPMDP	ZeeviD_2015	gut	HUMAN	ISR	control	adult	20850162	Yes		TRUE	52926	72481	Healthy	Healthy	7	74675	13123	1510	711	305	147	81990875	51654691	30631447	25186247	19039901	13509349	74675	281303	81990875	1919	637	5116	25651	0
Bengtsson-PalmeJ_2015__TRAVELRES42	BHANIDJF	Bengtsson-PalmeJ_2015	gut	HUMAN	SWE	control	adult	155602906	Yes	25	TRUE	156172	288035	Healthy	Healthy	7	332258	47355	8906	4406	1615	612	348347180	247339898	171077758	140034852	97330446	62156300	332258	1045472	348347180	4672	759	9547	63406	0
LeChatelierE_2013__MH0079	BHAOGAKJ	LeChatelierE_2013	gut	HUMAN	DNK	control	adult	27414950	Yes		TRUE	74358	93914	Healthy	Healthy	7	210086	16383	2010	953	306	84	125043492	57318048	31147653	23923880	14100567	6468149	210086	178881	125043492	815	337	22170	85963	0
SRS144494	BHBJDJNN	HMP2	oral	HUMAN	USA	control	adult	64469240	Yes		TRUE	23617	31135	Healthy	Healthy	4	80720	6657	390	203	87	40	43784270	20181584	9109102	7869831	6081460	4486383	80720	344697	43784270	845	344	8521	30084	0
SRR5997545	BHBMPDEF	MGYS00005027	aquatic	ENV				NA			NA	99364	101432			1	122104	17067	310	27	1	0	96462232	28322033	2266361	403304	33216	0	122104	33216	96462232	730	594	40878	77801	0
GeversD_2014__SKBSTL016	BHBNPJHB	GeversD_2014	gut	HUMAN	USA		adult	111148782	Yes		FALSE	103522	178129			4	221341	22966	4341	2475	1116	550	217062138	146920899	112078418	98971667	78287595	58314618	221341	576819	217062138	6096	620	3698	43506	0
CosteaPI_2017__SID713B003-11-0-0	BHCLDMAF	CosteaPI_2017	gut	HUMAN	KAZ	control	adult	70012922	Yes	55	TRUE	87449	129264	Healthy	Healthy	7	175167	23458	3345	1707	677	228	155260502	99279757	61597755	50241943	34029254	18408929	175167	191027	155260502	2238	576	8398	46510	0
G78925	BHDGOCOK	Yassour_2016	gut	HUMAN	FIN	control	newborn	NA	Yes	0.487671	TRUE	12296	13574	Healthy	Healthy	7	31575	3867	299	51	2	0	19176789	8719512	2347650	687794	60695	0	31575	30766	19176789	857	377	4809	13438	0
ZeeviD_2015__PNP_Main_742	BHDHHCBJ	ZeeviD_2015	gut	HUMAN	ISR	control	adult	26534296	Yes		TRUE	68028	88853	Healthy	Healthy	7	93231	19175	1717	671	239	97	96646825	59415189	27032300	19932868	13514677	8564721	93231	362312	96646825	1568	639	10188	35786	0
VatanenT_2016__G78646	BHDNCJLG	VatanenT_2016	gut	HUMAN	RUS	control	newborn	13091924	Yes	0	TRUE	28456	30862	Healthy	Healthy	4	127849	6397	348	192	53	6	41666010	14993226	5220110	4129596	1871484	342714	127849	63060	41666010	650	300	13707	37642	0
ZeeviD_2015__PNP_Main_364	BHEHFNIO	ZeeviD_2015	gut	HUMAN	ISR	control	adult	24104124	Yes		TRUE	73906	116333	Healthy	Healthy	7	98689	22924	3915	1757	446	120	131633817	93253136	56213276	41261364	21206251	10108499	98689	454276	131633817	3200	825	6345	28968	0
XieH_2016__YSZC12003_35366	BHEHGDNH	XieH_2016	gut	HUMAN	GBR	control	adult	71251736	Yes	62	TRUE	117874	214511	Healthy	Healthy	7	175717	31787	6909	3687	1414	602	251113500	195198758	146546307	123931840	88960132	60942614	175717	795216	251113500	9578	1224	3853	25575	0
CM_cf__CF_TNFC046IS_t2M15	BHGELJFJ	CM_cf	airways	HUMAN	ITA		school_age	95642166	Yes	16	NA	38203	65604			4	21164	21164	3058	1053	204	59	73767465	73767465	37512796	23718176	11452772	6558143	21164	418371	73767465	5136	2243	2934	8562	0
SRR3313051	BHHABKAG	Heintz-Buschart_2016	gut	HUMAN	LUX	control	adult	23168909	Yes	58	TRUE	125715	196406	Healthy	Healthy	7	258930	39439	4682	2316	846	328	236644706	155188277	90512249	74264423	51630542	33860205	258930	458765	236644706	2193	645	13547	67478	0
G80085	BHHJEFCH	Yassour_2016	gut	HUMAN	FIN	antibiotics	newborn	NA	Yes	0.673973	FALSE	18723	24309	antibiotics	disease	7	27902	2343	541	381	191	86	30045610	21180164	17961244	16829425	13769095	9982971	27902	424415	30045610	18225	677	249	4010	0
BritoIL_2016__W1.8.SA	BHHNBBNE	BritoIL_2016	oral	HUMAN	FJI	control	child	7971976	No	8	TRUE	4835	8820	Healthy	Healthy	3	74888	551	9	1	0	0	17540362	929990	63843	10311	0	0	74888	10311	17540362	270	219	20731	38954	0
NielsenHB_2014__O2_UC1_0	BHIFJKPL	NielsenHB_2014	gut	HUMAN	ESP	IBD	adult	33294381	Yes	37	FALSE	40011	47884	IBD	disease	7	119892	9180	1211	331	25	2	65376820	26621899	11311175	5284460	798897	106186	119892	55967	65376820	665	318	16741	54146	0
SRS053583	BHIMEOOB	HMP2	oral	HUMAN	USA	control	adult	10536474	Yes		TRUE	74269	119474	Healthy	Healthy	4	188656	27252	4319	1704	404	109	155193432	102630255	56106151	38124658	18639963	8791732	188656	309851	155193432	2398	606	10667	45129	0
LiJ_2014__V1.FI36	BHIPLLCJ	LiJ_2014	gut	HUMAN	ESP	control	adult	86416301	Yes		TRUE	156196	289540	Healthy	Healthy	7	234405	51097	10631	4959	1611	620	332398659	262959985	179708109	140458368	89746187	55306986	234405	482020	332398659	6328	1328	8223	39207	0
XieH_2016__YSZC12003_37584	BHJCOCGF	XieH_2016	gut	HUMAN	GBR	control	senior	59965666	Yes	73	TRUE	129228	233544	Healthy	Healthy	7	215064	38216	7145	3641	1341	558	275471577	208036447	146469726	122223298	86732363	59868505	215064	881942	275471577	6374	1035	5594	36808	0
WenC_2017__N288	BHJCPJGJ	WenC_2017	gut	HUMAN	CHN	control	adult	40633712	Yes		TRUE	67706	109097	Healthy	Healthy	7	164571	13893	3092	1908	826	297	140144105	98275732	78160210	69802906	52463688	33677716	164571	864500	140144105	9817	690	1936	22212	0
NielsenHB_2014__MH0101	BHJLMELG	NielsenHB_2014	gut	HUMAN	DNK	control	senior	58483976	Yes	69	TRUE	76127	112528	Healthy	Healthy	7	122686	19824	3334	1523	477	188	128951584	91082659	57683979	45022144	29378700	19402976	122686	495292	128951584	3635	767	4930	26281	0
VatanenT_2016__G78578	BHKCGJGG	VatanenT_2016	gut	HUMAN	EST	control	newborn	29657134	Yes	1	TRUE	44708	62416	Healthy	Healthy	7	170610	11385	1849	888	255	69	85748508	45472626	27627673	20920370	11116363	4782221	170610	157045	85748508	1203	358	9012	45433	0
ChengpingW_2017__AS10raw	BHKFAJNO	ChengpingW_2017	gut	HUMAN	CHN	AS	adult	44002512	Yes	31	FALSE	52070	81548	ankylosing spondylitis	disease	4	99852	14002	2504	1204	437	185	97859731	70376639	47635665	38638971	26866776	17995216	99852	321273	97859731	4508	810	2778	17357	0
ZeeviD_2015__PNP_Main_778	BHKFGJOO	ZeeviD_2015	gut	HUMAN	ISR	control	adult	30599744	Yes		TRUE	33057	41573	Healthy	Healthy	7	45790	8744	1116	492	143	45	48521537	30342514	16157666	11891831	6624599	3353799	45790	140375	48521537	1779	637	4078	16455	0
LiJ_2014__MH0337	BHKFHCCG	LiJ_2014	gut	HUMAN	DNK	control	adult	60219502	Yes		TRUE	104107	177927	Healthy	Healthy	7	175168	31017	5712	2783	1006	421	209624230	156830687	106217397	85918677	58686350	38397811	175168	542393	209624230	5261	988	5438	31407	0
ChengpingW_2017__AS51raw	BHKIENEO	ChengpingW_2017	gut	HUMAN	CHN	AS	adult	1104864	Yes	26	FALSE	8556	8988	ankylosing spondylitis	disease	0	32174	2111	85	10	0	0	14040255	4176234	620308	137020	0	0	32174	21118	14040255	540	284	6095	15530	0
HMP_2012__SRS016105	BHKJMGNP	HMP_2012	nasal	HUMAN	USA	control	adult	1074724	Yes	21	TRUE	1365	1431	Healthy	Healthy	4	3805	39	14	12	10	7	2097964	1312039	1276465	1264741	1232689	1090101	3805	390981	2097964	93016	291	7	663	0
MSM9VZPT	BHLIKOJL	iHMP_IBD	gut	HUMAN	USA	control	adult	NA	Yes	62	TRUE	89203	122201	Healthy	Healthy	7	244025	24984	2674	980	247	75	155904195	78240298	36072750	24527058	13614452	7609936	244025	481271	155904195	1009	369	24697	93650	0
LiJ_2017__H2M514901	BHLKABEN	LiJ_2017	gut	HUMAN	CHN	hypertension	adult	45543376	Yes		FALSE	104835	166698	hypertension	disease	4	235113	35639	4609	1874	463	107	198214484	119387193	61115896	42314820	21169655	9116166	235113	380968	198214484	1593	556	19342	75812	0
ChengpingW_2017__AS79raw	BHLLIONG	ChengpingW_2017	gut	HUMAN	CHN	AS	adult	61108312	Yes	45	FALSE	72474	128959	ankylosing spondylitis	disease	7	116234	25102	4868	2292	701	236	154843814	119728967	78651601	60977904	36757176	20506162	116234	498202	154843814	5215	1161	4628	21762	0
QinJ_2012__CON-039	BHLOFIFM	QinJ_2012	gut	HUMAN	CHN	control	adult	41046414	Yes	53	TRUE	63028	100169	Healthy	Healthy	7	93074	17515	3362	1621	501	192	117852820	89423080	61143743	49087954	32194674	21479073	93074	739182	117852820	5699	1060	2947	16510	0
HSM5MD5B_P	BHMIOIBE	iHMP_IBD	gut	HUMAN	USA	control	school_age	NA	Yes	13	TRUE	65412	92745	Healthy	Healthy	7	159916	16648	2043	901	357	182	119008651	67916090	40429878	32700230	24416880	18135700	159916	444385	119008651	1503	430	9712	50910	0
ERZ312752	BHNFOOBD	MGYS00000631	moose	NON-HUMAN-HOST				NA			NA	47352	66305			7	5057	5057	3135	2001	840	309	76727719	76727719	71068412	62948808	44321992	26105317	5057	525999	76727719	30915	14058	625	1543	0
SchirmerM_2016__G88768	BHNGCAJG	SchirmerM_2016	gut	HUMAN	NLD	control	adult	27343974	Yes	22	TRUE	92195	121050	Healthy	Healthy	7	338153	22833	2538	884	179	57	159218400	69139419	30394015	19101680	8872945	4713902	338153	199683	159218400	736	316	35135	122885	0
CSM67U9X_P	BHNGMHGD	iHMP_IBD	gut	HUMAN	USA	Crohn's Disease	adult	NA	Yes	45	FALSE	53096	74025	Crohn's Disease	disease	7	142205	14993	1939	783	207	68	97932274	52384516	27050117	19083816	10359548	5583306	142205	195450	97932274	1208	396	11874	50790	0
HMP_2012__SRS065278	BHOAEBHM	HMP_2012	oral	HUMAN	USA	control	adult	77921836	Yes	28	TRUE	77745	128718	Healthy	Healthy	4	154434	25172	4990	2087	566	189	159473009	115168278	72474026	52520826	29646667	16665583	154434	450770	159473009	3945	818	6628	30085	0
CosteaPI_2017__peacemaker-11-392-3	BHOBKOIL	CosteaPI_2017	gut	HUMAN	DEU	control	adult	59174544	Yes		TRUE	104319	179237	Healthy	Healthy	7	192014	31052	6116	2952	920	292	213703770	152633470	102986626	81041523	50087629	28298310	192014	438925	213703770	4420	800	6939	39620	0
FerrettiP_2018__CA_C10006IS2095FE_t5M16	BHOEKIBM	FerrettiP_2018	gut	HUMAN	ITA	control	newborn	26483796	Yes	0	TRUE	16400	20188	Healthy	Healthy	7	16835	3119	689	362	142	47	24115720	19218211	14258842	11977361	8570116	5335055	16835	465229	24115720	9820	1496	371	2191	0
ZeeviD_2015__PNP_Main_628	BHOKLEOE	ZeeviD_2015	gut	HUMAN	ISR	control	adult	24431700	Yes		TRUE	47030	70889	Healthy	Healthy	7	59873	13200	2357	1129	345	111	83363268	60135694	38798918	30381087	18576748	10314728	59873	298711	83363268	3998	862	3004	15778	0
QinN_2014__LD-5	BHOODFOK	QinN_2014	gut	HUMAN	CHN	cirrhosis	adult	40642762	Yes	49	FALSE	45198	70057	cirrhosis	disease	7	83867	9677	1985	1011	426	203	85473666	59501242	44137550	37461966	28327087	20529145	83867	558389	85473666	5756	671	1725	15389	0
VogtmannE_2016__MMRS54246132ST-27-0-0	BHPDDFIE	VogtmannE_2016	gut	HUMAN	USA	control	adult	73146538	Yes	63	TRUE	133668	217014	Healthy	Healthy	7	289158	46994	6512	2618	762	204	262330981	170247859	91079394	64465457	36317277	17168342	289158	430971	262330981	2118	618	19393	81151	0
ZeeviD_2015__PNP_Main_302	BHPHLJAJ	ZeeviD_2015	gut	HUMAN	ISR	control	adult	27737588	Yes		TRUE	92645	160468	Healthy	Healthy	7	123054	31246	5033	2266	803	283	183622393	136196121	85332682	66220622	43997061	25990593	123054	538471	183622393	3943	959	6495	32801	0
OJCT01	BHPKHJKG	MGYS00002420	aquatic	ENV				NA			NA	27790	28298			1	25998	8544	220	29	0	0	27854266	15815870	1605159	367866	0	0	25998	19458	27854266	1140	735	6773	14505	0
NielsenHB_2014__V1_UC56_0	BHPPFLDL	NielsenHB_2014	gut	HUMAN	ESP	IBD	adult	66319270	Yes	35	FALSE	53172	80342	IBD	disease	7	71869	13702	2056	1052	465	236	91150380	68830976	45811778	38911372	29915477	21870297	71869	547983	91150380	5099	1030	2010	13241	0
SRS143360	BIAIIGMN	HMP2	oral	HUMAN	USA	control	adult	3524966	Yes		TRUE	52129	72304	Healthy	Healthy	4	96153	13133	1450	657	293	158	87220845	56610674	34805524	29506786	23937766	19412864	96153	470019	87220845	2288	606	4192	24586	0
CM_cf__CF_TNFC023IS_t1M15	BIALNHGH	CM_cf	airways	HUMAN	ITA		adult	22508191	Yes	22	NA	20323	29762			4	7838	7838	1305	559	159	56	32780457	32780457	19966913	14866372	8831890	5133940	7838	263118	32780457	8006	2726	730	2577	0
OFCK01	BIAOLAFF	MGYS00002035	glacier-or-permafrost	ENV				NA			NA	5199	5234			4	7596	1240	6	1	0	0	5978638	1737662	47782	16411	0	0	7596	16411	5978638	769	610	2679	4873	0
CosteaPI_2017__SID713B049-11-90-0	BIAPHMME	CosteaPI_2017	gut	HUMAN	KAZ	control	adult	58176509	Yes	58	TRUE	76777	125306	Healthy	Healthy	7	147698	25236	4774	2110	493	91	149698168	105006228	63961918	45485847	21026710	7359828	147698	445484	149698168	3250	756	7483	33634	0
NielsenHB_2014__MH0020	BIBCOHCH	NielsenHB_2014	gut	HUMAN	DNK	control	adult	45794576	Yes	64	TRUE	50939	72453	Healthy	Healthy	7	94622	15704	2612	1080	250	71	91048876	61128064	34904416	24309290	11841478	5852732	94622	227972	91048876	2583	652	5634	24644	0
SRS098735	BIBHFOKJ	HMP2	oral	HUMAN	USA	control	adult	57525996	Yes		TRUE	92102	141288	Healthy	Healthy	4	205326	31749	4466	1703	447	131	173867674	114713795	60224965	41299679	22694055	12050036	205326	457610	173867674	2217	614	12741	51925	0
VincentC_2016__MM093	BICHMBCJ	VincentC_2016	gut	HUMAN	CAN	control	senior	46836077	Yes	75	TRUE	53894	58815	Healthy	Healthy	4	316145	8389	531	175	73	29	144889001	21572188	7841391	5498681	4001090	2403511	316145	198383	144889001	412	344	105227	202204	0
LiJ_2017__H2M414940	BICJNBMC	LiJ_2017	gut	HUMAN	CHN	pre-hypertension	adult	45318702	Yes		FALSE	37753	51615	pre-hypertension	disease	7	80898	10073	1682	725	184	40	65678446	38326373	22323359	15679276	7596507	2669447	80898	162555	65678446	1595	492	5667	26369	0
SRS019437	BICPCCHC	HMP2	oral	HUMAN	USA	control	adult	24379273	Yes		TRUE	71619	112183	Healthy	Healthy	4	148429	18760	3221	1561	639	261	141035355	96448284	65528370	54071505	39841403	26584960	148429	363357	141035355	3793	632	4373	30639	0
QinN_2014__HD-11	BICPKPMM	QinN_2014	gut	HUMAN	CHN	control	adult	47852664	Yes	38	TRUE	96318	167789	Healthy	Healthy	7	176165	27584	4956	2500	990	439	203006990	148098098	104073012	87101447	63913870	44347397	176165	520096	203006990	5547	878	4470	32028	0
SchirmerM_2016__G89184	BIDAMIBB	SchirmerM_2016	gut	HUMAN	NLD	control	school_age	23242629	Yes	19	TRUE	88729	108262	Healthy	Healthy	7	374920	19320	1698	547	104	33	142203936	51556723	19897250	12074794	5677639	3272018	374920	309472	142203936	588	281	45527	137028	0
ZellerG_2014__CCIS53043478ST-4-0	BIDBIDAO	ZellerG_2014	gut	HUMAN	FRA	CRC	senior	41468101	Yes	72	FALSE	138724	202958	colorectal cancer	disease	7	384825	41902	5324	1967	457	141	264653278	139351725	69176735	46272915	23825256	13087390	384825	503581	264653278	1146	400	35324	140968	0
NielsenHB_2014__MH0106	BIDGHIAD	NielsenHB_2014	gut	HUMAN	DNK	control	adult	81706032	Yes	44	TRUE	75075	125160	Healthy	Healthy	7	109396	24288	5265	2434	652	181	149211479	116865767	77859326	58107212	30975696	15148427	109396	249252	149211479	5647	1248	4654	19844	0
ZeeviD_2015__PNP_Main_521	BIDNCDGC	ZeeviD_2015	gut	HUMAN	ISR	control	adult	23563592	Yes		TRUE	76626	115722	Healthy	Healthy	7	105468	21699	3507	1475	488	193	134571819	93283516	57710510	43795321	28822602	18744450	105468	384917	134571819	3166	762	5947	30534	0
SRR3989180	BIEAFOJJ	MGYS00003349	aquatic	ENV				NA			NA	747	748			7	1026	99	6	6	2	0	857892	265689	137128	137128	70493	0	1026	38324	857892	725	582	295	628	0
QinJ_2012__T2D-026	BIEGNOMP	QinJ_2012	gut	HUMAN	CHN	T2D	senior	49381356	Yes	72	FALSE	96872	148512	diabetes_type2	disease	7	168262	27530	4879	2076	603	217	174830546	121245896	76313025	56854905	34982272	21784940	168262	594056	174830546	3357	739	7610	39106	0
FengQ_2015__SID530295	BIEKLFNP	FengQ_2015	gut	HUMAN	AUT	control	senior	58306781	Yes	70	TRUE	169348	288778	Healthy	Healthy	7	342368	50478	8461	3820	1225	454	333875140	224591427	142656375	110638343	71345863	44717267	342368	679413	333875140	2986	660	14820	82609	0
CosteaPI_2017__mickey5-11-0-0	BIENJNHP	CosteaPI_2017	gut	HUMAN	DEU	control	child	39669860	Yes	4	TRUE	83379	135864	Healthy	Healthy	7	154535	24771	4002	1923	673	259	162144121	113144412	72567952	58266321	39335560	25074347	154535	735083	162144121	3457	736	6073	34686	0
CosteaPI_2017__donald4-11-0-0	BIFJGHFM	CosteaPI_2017	gut	HUMAN	DEU	control	child	71529267	Yes	7	TRUE	113353	192399	Healthy	Healthy	7	219679	29289	6246	3247	1148	439	233664729	163045589	117645593	96682348	64263950	39795205	219679	600147	233664729	5146	702	6086	43995	0
BackhedF_2015__SID42_12M	BIFOHPEA	BackhedF_2015	gut	HUMAN	SWE	control	child	48576204	Yes		TRUE	67467	109952	Healthy	Healthy	7	82160	16767	3869	1911	721	289	125209655	100109013	73238074	59742878	41494520	26742647	82160	385822	125209655	8559	1507	2221	11691	0
SRR4030053	BIGKHNLB	MGYS00004838	aquatic	ENV				NA			NA	304413	388488			1	327642	92087	8574	3439	923	253	420012921	263583803	115637017	80544351	42924269	20068803	327642	309935	420012921	1500	749	47571	152107	0
QinJ_2012__CON-013	BIGNMHOM	QinJ_2012	gut	HUMAN	CHN	control	adult	30677644	Yes	48	TRUE	34595	55519	Healthy	Healthy	4	57145	6453	1844	1093	456	171	67071676	49757313	40580372	35217524	25340823	15426943	57145	554307	67071676	11844	924	938	7022	0
HMP2_J09110_M_ST_T0_B0_0120_ZKVR426-07-AL1_H7FHFBGXX	BIGNPIEC	iHMP_T2D	gut	HUMAN	USA	IR	adult	NA	Yes	61.95	FALSE	58971	64147	insulin resistance	disease	7	211575	8074	685	257	64	24	86378149	22419341	9750479	6795174	3786893	2322824	211575	188987	86378149	367	260	46281	118553	0
HMP_2012__SRS011255	BIHEKOGN	HMP_2012	oral	HUMAN	USA	control	adult	40060319	Yes	27	TRUE	106417	159664	Healthy	Healthy	4	225904	34701	4958	2116	521	131	196928638	125275203	67221122	47651359	23753769	10552757	225904	235477	196928638	2006	572	15341	64807	0
OFEJ01	BIHLGDMH	MGYS00002315	aquatic-sediment	ENV				NA			NA	54682	69920			1	32404	17894	2306	741	110	23	66161919	55894514	24845106	14194477	5111617	2280386	32404	248096	66161919	3189	1381	4391	12524	0
LiuW_2016__SRR3992987	BIIAPLGH	LiuW_2016	gut	HUMAN	MNG	control	adult	181557884	Yes		TRUE	243497	472075	Healthy	Healthy	7	630221	88096	15803	7787	2553	760	578527588	403201428	261864505	206149087	125582828	64121754	630221	381793	578527588	3562	730	22337	124239	0
LiJ_2014__NLF009-IE	BIICBFDN	LiJ_2014	gut	HUMAN	CHN	control	adult	14737351	Yes		TRUE	50262	60899	Healthy	Healthy	7	133320	14701	904	251	29	1	82424462	32499048	8466051	4125322	925897	71035	133320	71035	82424462	725	395	25036	64583	0
CosteaPI_2017__SID713A029-11-90-0	BIIDNKFO	CosteaPI_2017	gut	HUMAN	KAZ	control	adult	59062002	Yes	39	TRUE	90785	150672	Healthy	Healthy	7	200505	29339	4553	1984	657	239	185230879	124307008	75512504	57832750	37642907	22875010	200505	403925	185230879	2739	642	9281	47820	0
XieH_2016__YSZC12003_37197R1	BIIEBLEJ	XieH_2016	gut	HUMAN	GBR	control	adult	69838878	Yes	58	TRUE	191111	328844	Healthy	Healthy	7	322438	53691	8288	4247	1761	768	374261207	274539797	187345655	159532316	120973709	86417871	322438	513318	374261207	5026	905	8246	60168	0
ZeeviD_2015__PNP_Main_136	BIIGMGJH	ZeeviD_2015	gut	HUMAN	ISR	control	adult	36887024	Yes		TRUE	123961	189717	Healthy	Healthy	4	162075	38160	4258	1763	704	345	210249854	147085633	82828533	65845730	49808333	37230177	162075	506164	210249854	2602	806	10651	50004	0
HMP2_J43804_M_ST_T0_B0_0120_ZLZNCLZ-06_C93B2ANXX	BIJCFEBE	iHMP_T2D	gut	HUMAN	USA	IS	adult	NA	Yes	54.74	FALSE	118321	198821	Healthy	Healthy	7	273612	29980	4951	2688	1154	510	245701434	163815905	116798627	101058722	77026770	54566689	273612	890855	245701434	3817	584	6345	57042	0
VincentC_2016__MM007	BIJEGBMB	VincentC_2016	gut	HUMAN	CAN	control	senior	12960643	Yes	79	TRUE	15077	23729	Healthy	Healthy	4	6855	1366	897	624	272	102	26425022	24298894	23096217	21146488	15532047	9584505	6855	400933	26425022	33241	13402	193	511	0
HeQ_2017__RSZAXPI003104-142	BIJEOLEE	HeQ_2017	gut	HUMAN	CHN		adult	50001208	Yes		FALSE	92376	166115			7	122954	24476	4810	2711	1214	532	195297796	155876755	118154625	103549459	80340279	56521863	122954	448849	195297796	12758	1424	2187	16567	0
HSM7J4O9	BIJFABLO	iHMP_IBD	gut	HUMAN	USA	control	child	NA	Yes	11	TRUE	281	282	Healthy	Healthy	2	1756	24	0	0	0	0	530071	33898	0	0	0	0	1756	2751	530071	291	232	561	1075	0
ZellerG_2014__MMPU68403337ST	BIJOPLPP	ZellerG_2014	gut	HUMAN	DEU	control	adult	132071270	Yes	30	TRUE	175371	289649	Healthy	Healthy	7	453903	52119	7134	3202	1116	447	359309711	212897730	127171380	100115928	68414874	44992738	453903	533077	359309711	1721	469	26312	137996	0
BritoIL_2016__W2.33.ST	BIKLPBOO	BritoIL_2016	gut	HUMAN	FJI	control	adult	122575692	No	33	TRUE	173820	264666	Healthy	Healthy	7	532388	47397	6061	2744	932	316	342809417	177614467	99964561	77209263	49389712	28001796	532388	748474	342809417	1104	363	41483	191415	0
VatanenT_2016__G80367	BILACNMF	VatanenT_2016	gut	HUMAN	EST	bronchitis	newborn	7571096	Yes	0	FALSE	13179	15109	bronchitis	disease	7	117127	2366	434	217	71	16	24955673	10171499	6685466	5187286	2981713	1129046	117127	121527	24955673	582	100	5479	29497	0
HMP2_J00880_M_ST_T0_B0_0120_ZMBH10Z-02_HA986ADXX	BILFCGAF	iHMP_T2D	gut	HUMAN	USA	IS	adult	NA	Yes	54.16	FALSE	55175	67323	Healthy	Healthy	7	175970	11232	1284	530	121	36	94157404	35711630	17236596	12073764	6080329	3278687	175970	308144	94157404	618	313	26103	81261	0
HMP_2012__SRS013825	BIMCFFDB	HMP_2012	oral	HUMAN	USA	control	adult	8207997	Yes	38	TRUE	15539	18659	Healthy	Healthy	4	73606	2098	298	170	79	36	31774452	10743091	7465756	6567814	5156297	3661923	73606	314213	31774452	440	265	10667	34989	0
ZellerG_2014__CCIS55531770ST-4-0	BIMELKON	ZellerG_2014	gut	HUMAN	FRA	adenoma	adult	23061446	Yes	45	FALSE	65909	91254	adenoma	disease	7	239043	16852	2237	927	203	24	132321391	55254259	27869814	18848229	7953392	1919377	239043	191419	132321391	676	321	30371	105834	0
HMP_2012__SRS017691	BIMEMAFK	HMP_2012	oral	HUMAN	USA	control	adult	71609681	Yes	30	TRUE	166318	251683	Healthy	Healthy	4	452776	59364	6026	2137	496	153	322732051	177359963	76977396	50481803	26237152	14491929	452776	315098	322732051	1235	455	44942	158461	0
G80161	BIMFEPBA	Yassour_2016	gut	HUMAN	FIN	antibiotics	newborn	NA	Yes	0.572603	FALSE	35590	55124	antibiotics	disease	7	57579	9408	2045	1014	338	103	67947559	50672258	35479811	28312302	17930946	9850926	57579	425434	67947559	5768	965	1765	9702	0
QinJ_2012__CON-032	BIMFIMGL	QinJ_2012	gut	HUMAN	CHN	control	adult	20400412	Yes	26	TRUE	76181	109692	Healthy	Healthy	7	168305	21675	2702	1221	458	191	138919057	84549651	49695626	39540434	28037063	18715242	168305	335634	138919057	1745	555	10020	48824	0
HSM6XRQB_P	BIMIAHPO	iHMP_IBD	gut	HUMAN	USA	Crohn's Disease	school_age	NA	Yes	16	FALSE	49570	86426	Crohn's Disease	disease	7	97530	15147	4303	1786	376	83	107326727	79404942	55314961	37603201	16508996	6855136	97530	267873	107326727	5375	895	3985	16301	0
QinJ_2012__T2D-096	BIMPGCAH	QinJ_2012	gut	HUMAN	CHN	T2D	adult	44546466	Yes	49	FALSE	84544	123949	diabetes_type2	disease	7	178970	21109	3132	1562	581	226	151324252	93142450	59698281	48854437	33934133	21717210	178970	601408	151324252	2043	549	8385	49596	0
BritoIL_2016__M1.27.ST	BIOFDKGK	BritoIL_2016	gut	HUMAN	FJI	control	adult	128554516	No	27	TRUE	249930	385787	Healthy	Healthy	7	686475	67183	7642	3591	1392	606	475947000	254880224	146145515	118518279	84906587	57436107	686475	487177	475947000	1201	404	51713	236866	0
FengQ_2015__SID530215	BIOOPFAC	FengQ_2015	gut	HUMAN	AUT	control	adult	41995786	Yes	65	TRUE	98949	162914	Healthy	Healthy	7	194345	26724	4890	2421	804	287	191882193	130013290	87312526	70150119	45454070	27715987	194345	670281	191882193	3541	653	6956	44110	0
QinJ_2012__T2D-100	BIPDKJNJ	QinJ_2012	gut	HUMAN	CHN	T2D	adult	43836752	Yes	41	FALSE	30003	48361	diabetes_type2	disease	7	35504	4879	1305	770	345	172	53674542	43067714	35813141	32055481	25428127	19206391	35504	445755	53674542	21233	1907	407	2793	0
VincentC_2016__MM049.1	BIPKAPFH	VincentC_2016	gut	HUMAN	CAN	control	senior	12734717	Yes	70	TRUE	70213	89375	Healthy	Healthy	4	105056	20915	1572	728	256	77	101347090	58843848	24964266	19169974	11829039	5721420	105056	178588	101347090	1304	598	13720	43456	0
ERR589524	BIPMGCML	Zhang_2015	oral	HUMAN	CHN	rheumatoid_arthritis	adult	15549248	Yes	46	FALSE	96516	137449	rheumatoid arthritis	disease	4	279129	33716	2992	1029	236	74	179635095	95141609	38098342	24732459	13109248	7558488	279129	303803	179635095	1125	457	28690	94538	0
LiJ_2014__MH0280	BJADBPBI	LiJ_2014	gut	HUMAN	DNK	control	adult	70550386	Yes		TRUE	155019	271528	Healthy	Healthy	7	246687	44722	9192	4486	1504	584	312242311	237583004	167023301	134272531	88961196	57443192	246687	534561	312242311	6344	1074	7250	41438	0
Castro-NallarE_2015__ES_107	BJADNOIA	Castro-NallarE_2015	oral	HUMAN	USA	control	adult	51343041	Yes	27	TRUE	62757	84343	Healthy	Healthy	4	102125	22458	2186	683	100	21	100943452	61117688	22898021	12783253	4258763	1597336	102125	196749	100943452	1460	618	13567	41230	0
KosticAD_2015__PRJNA231909.3110226	BJAEPPAE	KosticAD_2015	gut	HUMAN	FIN	control	child	16952562	Yes	1	TRUE	58555	79522	Healthy	Healthy	7	150446	14209	1717	657	205	97	102125127	55131312	30775146	23599704	16927907	13236134	150446	470137	102125127	1284	373	10609	52692	0
ZeeviD_2015__PNP_Validation_68	BJAJCDGN	ZeeviD_2015	gut	HUMAN	ISR	control	adult	28664632	Yes		TRUE	94536	131686	Healthy	Healthy	7	121890	26963	3399	1436	446	155	145590616	97313102	53409853	39879111	25031565	15157341	121890	379788	145590616	2179	732	9573	40941	0
VincentC_2016__MM046.3	BJAJJALA	VincentC_2016	gut	HUMAN	CAN	control	senior	15830963	Yes	76	TRUE	6885	6948	Healthy	Healthy	4	73654	901	3	1	0	0	30137233	1301048	28789	16716	0	0	73654	16716	30137233	391	335	28207	49127	0
BackhedF_2015__SID585_M	BJALADMJ	BackhedF_2015	gut	HUMAN	SWE	control	adult	40197780	Yes		TRUE	109854	173283	Healthy	Healthy	7	197168	36791	6631	2558	563	162	206328110	144932809	83391092	55414255	26187722	12399051	197168	316058	206328110	3068	776	11725	47962	0
SRR3989075	BJBGDBKA	MGYS00003348	aquatic	ENV				NA			NA	4177	4285			6	936	786	291	115	12	3	4493693	4388342	3109075	1874123	438147	180913	936	76205	4493693	8267	4224	156	348	0
SRR3989201	BJBHKLIB	MGYS00003349	aquatic	ENV				NA			NA	1273	1277			7	1609	264	3	1	1	0	1303731	409349	56629	44403	44403	0	1609	44403	1303731	776	612	543	1020	0
OhJ_2014__MET0200	BJBHPNEH	OhJ_2014	skin	HUMAN	USA	control	adult	82549460	Yes		TRUE	23786	27611	Healthy	Healthy	4	32993	5095	743	282	57	22	30332983	18331888	9794903	6553502	3232133	1970318	32993	271817	30332983	1735	552	2640	11210	0
LiJ_2014__V1.FI11	BJBKFOAF	LiJ_2014	gut	HUMAN	ESP	control	adult	73784630	Yes		TRUE	133133	237805	Healthy	Healthy	7	214692	41586	8293	4096	1343	482	280398327	215551465	148762079	119543527	76979338	47231137	214692	616379	280398327	6190	1134	6746	36647	0
ERR1614731	BJCEEDCF	MGYS00005033	mouse	NON-HUMAN-HOST				NA			NA	19845	26069			7	10345	4968	896	474	169	62	28358405	24601081	16834052	13858930	8991208	5220436	10345	355152	28358405	9434	1848	508	2451	0
ZeeviD_2015__PNP_Main_517	BJCICJBH	ZeeviD_2015	gut	HUMAN	ISR	control	adult	41200358	Yes		TRUE	74890	122840	Healthy	Healthy	7	82298	22264	4189	2116	715	234	140500888	109539840	73996864	59551895	37978044	21156006	82298	358478	140500888	6035	1185	3506	18431	0
G79049	BJCJNJPE	Yassour_2016	gut	HUMAN	FIN	control	newborn	NA	Yes	0.153425	TRUE	19274	20548	Healthy	Healthy	7	66004	4428	38	11	2	0	30217011	7048361	369830	204887	72020	0	66004	44730	30217011	521	310	15992	35097	0
SchirmerM_2016__G88908	BJDJAFAB	SchirmerM_2016	gut	HUMAN	NLD	control	adult	61617930	Yes	63	TRUE	77268	119627	Healthy	Healthy	7	528928	20726	3440	1597	462	112	173435825	84526187	50648136	37890741	20280566	8253574	528928	241826	173435825	916	269	23019	121581	0
LomanNJ_2013__OBK2971	BJDOJGHA	LomanNJ_2013	gut	HUMAN	DEU	STEC	adult	4813984	Yes		FALSE	38563	47003	STEC	disease	7	143017	10093	1165	289	20	0	65806983	27052669	10388401	4417302	616212	0	143017	40861	65806983	699	304	17157	54523	0
BackhedF_2015__SID282_12M	BJDOKJDE	BackhedF_2015	gut	HUMAN	SWE	control	child	39064844	Yes		TRUE	49067	80604	Healthy	Healthy	7	46075	11111	2628	1435	551	248	90075194	75863914	58809476	50561435	36976834	26607024	46075	466349	90075194	14691	2175	978	5350	0
ERR589606	BJDPALOJ	Zhang_2015	oral	HUMAN	CHN			44371591	Yes		NA	89297	133355			4	183483	29718	3457	1443	453	153	160721267	105224554	54504801	40792475	25751803	15350054	183483	708909	160721267	2058	640	11955	49054	0
LeChatelierE_2013__MH0155	BJEIPACI	LeChatelierE_2013	gut	HUMAN	DNK	control	adult	59466402	Yes		TRUE	70916	110832	Healthy	Healthy	7	117246	19740	4053	2075	681	195	133687032	97571070	66552233	52623432	31151010	14539602	117246	241907	133687032	4914	877	4112	22620	0
LeChatelierE_2013__MH0177	BJFCEEKA	LeChatelierE_2013	gut	HUMAN	DNK	control	adult	54546370	Yes		TRUE	87178	133078	Healthy	Healthy	7	140719	24149	4268	2025	672	261	156826020	113317577	73860155	58307891	37995515	23867199	140719	287343	156826020	4081	843	5280	28843	0
VatanenT_2016__G80431	BJFFONBL	VatanenT_2016	gut	HUMAN	EST	control	child	29088276	Yes	3	TRUE	78232	98811	Healthy	Healthy	7	314971	20725	1553	604	169	42	135936284	54358076	20019604	13648735	7135804	2935114	314971	125797	135936284	688	316	37362	112841	0
HSM7CZ18	BJFHHDCO	iHMP_IBD	gut	HUMAN	USA	control	school_age	NA	Yes	16	TRUE	37958	47802	Healthy	Healthy	7	129939	6815	1139	520	176	43	68547576	27857517	17139771	12905145	7578116	3120853	129939	156514	68547576	597	300	15411	58512	0
MSM9VZI6	BJFJMAFP	iHMP_IBD	gut	HUMAN	USA	control	adult	NA	Yes	32	TRUE	120	122	Healthy	Healthy	2	1292	4	0	0	0	0	304648	4497	0	0	0	0	1292	1350	304648	270	218	385	700	0
QinJ_2012__T2D-034	BJFNMMJH	QinJ_2012	gut	HUMAN	CHN			45889308	Yes		NA	71720	108200			7	128433	20839	2875	1323	509	233	130947929	89404504	55472700	44869292	32502144	22779767	128433	613002	130947929	2829	712	5602	31345	0
HMP2_J05391_M_ST_T0_B0_0120_ZOZOW1T-55_HB5LAADX	BJFNPADA	iHMP_T2D	gut	HUMAN	USA	IS	adult	NA	Yes	59.48	FALSE	152264	241046	Healthy	Healthy	7	372467	50400	6122	2619	790	288	299112450	183716421	99389218	75363728	47824363	30870581	372467	696440	299112450	1770	504	24345	108557	0
HSM6XRVC_TR	BJGOPKBD	iHMP_IBD	gut	HUMAN	USA	control	child	NA	Yes	8	TRUE	32639	50405	Healthy	Healthy	7	33471	8017	1563	789	284	109	56381312	43930992	31262480	25880829	18109927	12071809	33471	364408	56381312	7389	1218	1057	6524	0
VatanenT_2016__G80601	BJHDIBJI	VatanenT_2016	gut	HUMAN	EST	control	newborn	7423350	Yes	0	TRUE	17210	23071	Healthy	Healthy	7	16849	3856	769	380	148	62	26448219	21539902	15226304	12560732	9033229	5997421	16849	237003	26448219	8341	1587	453	2506	0
HMP_2012__SRS016039	BJHGJLIH	HMP_2012	oral	HUMAN	USA	control	adult	10161083	Yes	21	TRUE	24162	31216	Healthy	Healthy	4	77168	5721	921	309	62	18	43659274	20640905	10949164	6697902	3037639	1559722	77168	278753	43659274	844	325	7019	30149	0
ERZ477662	BJHIFGHP	MGYS00002049	terrestrial-soil	ENV				NA			NA	567420	619064			1	2019210	101946	4628	1146	137	14	847723462	208249019	42601935	19362951	4774839	769229	2019210	61843	847723462	455	262	445507	1083412	0
SRR8114123	BJHOEIMB	Heintz-Buschart_2016	gut	HUMAN	LUX	diabetes_type1	child	22066971	Yes	2	FALSE	60393	98909	diabetes_type1	disease	7	108265	11934	2536	1551	757	342	120295198	85558326	67943350	61043420	48509862	34069633	108265	463024	120295198	10828	753	1465	17342	0
CSM5FZ3X_P	BJICIILE	iHMP_IBD	gut	HUMAN	USA	Crohn's Disease	senior	NA	Yes	76	FALSE	23387	36315	Crohn's Disease	disease	7	29221	4945	1569	800	295	101	45064258	36983504	29558287	24121393	16269723	9504706	29221	545457	45064258	12328	2289	658	2822	0
LiSS_2016__FAT_012-22-14-0	BJIDIBFH	LiSS_2016	gut	HUMAN	NLD	FMT	adult	92244420	Yes		FALSE	131224	220571	FMT	disease	7	303323	38397	6680	3204	966	277	264064097	167046188	106364895	82288560	47922968	24625829	303323	754338	264064097	2352	546	14389	81384	0
HMP_2012__SRS053917	BJIIFPGH	HMP_2012	oral	HUMAN	USA	control	adult	115781472	Yes	22	TRUE	93757	162374	Healthy	Healthy	4	141245	27814	5915	2694	882	305	186040644	145557456	99767288	77401692	49967329	30221390	141245	583103	186040644	6180	1275	4701	22460	0
Castro-NallarE_2015__ES_116	BJJIDOLJ	Castro-NallarE_2015	oral	HUMAN	USA	schizophrenia	adult	35667403	Yes	37	FALSE	41016	56120	schizophrenia	disease	4	64870	13822	2073	678	68	7	68652661	44187616	20714155	11085189	2408587	401090	64870	71644	68652661	1954	635	6622	23138	0
VatanenT_2016__G80274	BJJMOKAG	VatanenT_2016	gut	HUMAN	FIN	control	child	32590934	Yes	2	TRUE	54825	79999	Healthy	Healthy	7	183305	16414	2167	1027	354	120	102559180	63728171	36210192	28373389	18014622	10064504	183305	309261	102559180	1952	495	7321	35529	0
SRS017383	BJJOBLEN	HMP2	oral	HUMAN	USA	control	adult	2127241	Yes		TRUE	26100	31085	Healthy	Healthy	4	108517	5823	521	192	61	16	49541939	16674841	7046108	4793015	2846395	1381887	108517	191786	49541939	498	280	17908	52638	0
BackhedF_2015__SID128_M	BJKCBDBH	BackhedF_2015	gut	HUMAN	SWE	control	adult	45810210	Yes		TRUE	154249	251350	Healthy	Healthy	7	293068	48977	8017	3577	1045	355	295129244	202815589	123040336	92209100	54026360	30145710	293068	373492	295129244	2908	722	14554	70906	0
VatanenT_2016__G78541	BJKLDIGC	VatanenT_2016	gut	HUMAN	RUS	control	newborn	20036964	Yes	1	TRUE	26022	35453	Healthy	Healthy	7	146170	5562	1176	592	188	53	53352131	27902815	19022075	15007773	8788082	4164796	146170	172569	53352131	1237	276	4449	32571	0
BritoIL_2016__W2.44.SA	BJLBBEGB	BritoIL_2016	oral	HUMAN	FJI	control	adult	10302344	No	44	TRUE	23559	30322	Healthy	Healthy	3	151301	3849	215	87	34	13	51255805	9380964	3293205	2415510	1640977	917672	151301	141270	51255805	360	250	34944	78529	0
CSM5MCTZ_P	BJLDCPPC	iHMP_IBD	gut	HUMAN	USA	ulcerative colitis	adult	NA	Yes	32	FALSE	62702	98131	ulcerative colitis	disease	7	166214	19121	2676	1199	436	173	131938604	80989020	48535764	38432515	26451401	17142333	166214	374401	131938604	2047	458	8382	46794	0
FengQ_2015__SID31256	BJLKJCAL	FengQ_2015	gut	HUMAN	AUT	adenoma	senior	55262755	Yes	69	FALSE	78585	145611	adenoma	disease	7	126949	21903	4352	2327	909	402	168268913	129276643	94780989	80671574	58791340	41018661	126949	499652	168268913	8426	1142	2704	19019	0
VogtmannE_2016__MMRS77018926ST-27-0-0	BJLMKHIG	VogtmannE_2016	gut	HUMAN	USA	CRC	adult	78074014	Yes	40	FALSE	124610	210239	colorectal cancer	disease	7	254724	44127	7087	2738	649	158	242987290	164096453	90019466	60280370	29088510	12485721	254724	320881	242987290	2506	682	16190	66288	0
ESM5MEE2_P	BJMGKGFI	iHMP_IBD	gut	HUMAN	USA	Crohn's Disease	child	NA	Yes	8	FALSE	38193	61727	Crohn's Disease	disease	7	87132	9454	2017	1020	375	148	78551280	52686586	37682876	30672852	20615470	12577446	87132	334716	78551280	4192	552	2368	18102	0
SchirmerM_2016__G89134	BJMLAAHI	SchirmerM_2016	gut	HUMAN	NLD	control	adult	44330352	Yes	21	TRUE	77065	125332	Healthy	Healthy	7	311709	23188	4039	1731	430	126	159848363	94018866	56186432	40301801	21008348	10723899	311709	413998	159848363	1765	404	12406	65622	0
SRR3989102	BJNEGMCN	MGYS00003348	aquatic	ENV				NA			NA	2604	2614			7	2702	794	10	4	4	0	2687799	1352462	177815	138387	138387	0	2702	38195	2687799	1006	716	786	1582	0
KosticAD_2015__PRJNA231909.3108332	BJNNDMKE	KosticAD_2015	gut	HUMAN	FIN	control	child	24211790	Yes	1	TRUE	71644	98645	Healthy	Healthy	7	191093	15356	2278	1160	378	137	129079178	64571430	41287925	33496564	21575079	13202280	191093	532761	129079178	1001	387	15325	71350	0
LiJ_2014__MH0398	BJNOKCFK	LiJ_2014	gut	HUMAN	DNK	control	adult	62978745	Yes		TRUE	166794	269063	Healthy	Healthy	7	336447	52354	8072	3723	1162	378	319392269	213109628	127981353	97868118	58638894	31721290	336447	437634	319392269	2565	667	17182	85058	0
SRR6435983	BJNPCAGN	MGYS00004789	rhizosphere	NON-HUMAN-HOST				NA			NA	59259	60550			1	88299	5261	101	17	2	0	58750956	7970725	845124	260126	61818	0	88299	31607	58750956	617	545	34579	60040	0
SRR1779136	BJOFDKLD	Raveh-Satka_2015	gut	HUMAN	USA	control	newborn	8501019	Yes	0.538462	TRUE	8921	15780	Healthy	Healthy	4	2324	751	334	204	128	91	16939165	16514619	15457707	14513142	13344402	12049640	2324	435193	16939165	112717	35797	45	107	0
OFRS01	BJOHOFJB	MGYS00002321	aquatic-sediment	ENV				NA			NA	2233	2251			4	2730	577	1	0	0	0	2265684	817122	5794	0	0	0	2730	5794	2265684	824	629	926	1718	0
OhJ_2014__MET0206	BJOICHDK	OhJ_2014	skin	HUMAN	USA	control	adult	17399808	Yes		TRUE	23937	26476	Healthy	Healthy	4	581599	2251	140	22	0	0	75881090	4502488	1085556	282085	0	0	581599	20031	75881090	148	142	133733	264164	0
XieH_2016__YSZC12003_35739	BJOKCOMG	XieH_2016	gut	HUMAN	GBR	control	senior	71003370	Yes	68	TRUE	177507	314448	Healthy	Healthy	7	330587	52255	8524	4130	1628	735	368048105	262465588	177310791	147003005	108451769	77149711	330587	579994	368048105	4328	803	9969	67443	0
ERZ508620	BJOKFDEE	MGYS00003552	aquatic	ENV				NA			NA	7498	7723			4	3625	1384	94	72	57	32	8328776	6755662	4694245	4536165	4334961	3438833	3625	327064	8328776	30887	1245	51	926	0
SRR3989088	BJOKNLDI	MGYS00003348	aquatic	ENV				NA			NA	4257	4382			0	948	799	303	116	10	2	4587942	4476688	3194843	1873384	372135	125281	948	68287	4587942	8127	4218	163	357	0
SRS016139	BJOONJBC	HMP2	oral	HUMAN	USA	control	adult	9209836	Yes		TRUE	57398	77228	Healthy	Healthy	4	140981	16766	1871	705	198	71	98990814	57453887	28462741	20560188	13112654	8610887	140981	417758	98990814	1504	432	10238	43351	0
OhJ_2014__MET0105	BJPKICMB	OhJ_2014	skin	HUMAN	USA	control	adult	9815412	Yes		TRUE	19108	21834	Healthy	Healthy	4	123219	4917	338	87	2	0	31261712	11277183	2895189	1219527	59822	0	123219	34725	31261712	523	215	11085	36229	0
SRR5468250	BJPMJGCD	MGYS00003402	aquatic	ENV				NA			NA	217440	256075			1	277614	64236	2220	470	85	17	263838245	123007684	20719485	9132225	3702986	1377975	277614	249376	263838245	935	643	73462	160158	0
SmitsSA_2017__TZ_61717	BJPNMLJN	SmitsSA_2017	gut	HUMAN	TZA	control	child	3788801	No	12	TRUE	32943	36000	Healthy	Healthy	7	68748	6641	168	9	0	0	41059467	12107164	1117399	110455	0	0	68748	16995	41059467	606	406	17817	38898	0
ZeeviD_2015__PNP_Main_42	BKABDBOK	ZeeviD_2015	gut	HUMAN	ISR	control	adult	32637488	Yes		TRUE	136414	219699	Healthy	Healthy	7	197203	50016	5716	2330	685	247	245057743	168345347	85356299	62185071	37430039	22428308	197203	647268	245057743	2168	790	17605	67453	0
CM_cf__CF_TNFC040IS_t2M15	BKAGGMHG	CM_cf	airways	HUMAN	ITA		child	5777090	Yes	10	NA	9233	11337			4	3564	3564	471	223	57	15	12674092	12674092	6936864	5183339	2666633	1230301	3564	148325	12674092	6699	2173	367	1278	0
CSM9X23H	BKAIIEOC	iHMP_IBD	gut	HUMAN	USA	ulcerative colitis	adult	NA	Yes	46	FALSE	27787	47472	ulcerative colitis	disease	7	31704	8633	1727	892	337	131	57862450	46188808	32447387	26693409	18131886	11047422	31704	292103	57862450	7590	1364	1150	6235	0
HMP2_J08148_M_ST_T0_B0_0120_ZOZOW1T-82_HCG2MBGXX	BKAKPAFK	iHMP_T2D	gut	HUMAN	USA	IS	adult	NA	Yes	59.48	FALSE	110085	150329	Healthy	Healthy	7	289803	23347	4215	1820	530	162	185572752	100743202	62111956	45800150	26320775	13702069	289803	541937	185572752	1398	321	16580	102335	0
QinN_2014__LD-12	BKANJPML	QinN_2014	gut	HUMAN	CHN	cirrhosis	senior	44243110	Yes	72	FALSE	43818	72234	cirrhosis	disease	7	86065	9930	2063	1163	544	244	90351352	64826364	49414298	43145823	33648940	22931556	86065	445657	90351352	8044	761	1392	13310	0
HSM7CZ38	BKBBGHEA	iHMP_IBD	gut	HUMAN	USA	Crohn's Disease	school_age	NA	Yes	16	FALSE	776	785	Crohn's Disease	disease	2	5168	29	0	0	0	0	1618477	44244	0	0	0	0	5168	3066	1618477	309	247	1786	3260	0
OhJ_2014__MET0022	BKBCNOLC	OhJ_2014	skin	HUMAN	USA	control	adult	4391582	Yes		TRUE	5390	5528	Healthy	Healthy	4	37129	206	65	48	26	17	10765431	2743527	2492060	2372368	1978390	1638787	37129	142061	10765431	286	225	6987	17768	0
LeChatelierE_2013__MH0292	BKBGNPGB	LeChatelierE_2013	gut	HUMAN	DNK	control	adult	75586080	Yes		TRUE	79201	154168	Healthy	Healthy	7	108141	22341	5206	2893	1152	489	179044672	147305236	112592685	96586281	69475141	46415049	108141	563810	179044672	13167	1849	2279	12645	0
QinN_2014__LV-15	BKBIAOMD	QinN_2014	gut	HUMAN	CHN	cirrhosis	adult	26312958	Yes	34	FALSE	25114	38208	cirrhosis	disease	4	35579	3963	687	422	238	151	46258614	35190088	29112372	27312756	24490234	21363832	35579	601864	46258614	35496	1112	193	3492	0
GeversD_2014__SKBSTL068	BKBOPJIM	GeversD_2014	gut	HUMAN	USA	Crohn's Disease	adult	161987900	Yes		FALSE	168299	293187	Crohn's Disease	disease	7	412034	44717	7317	3764	1453	583	353061797	220269734	150603612	126055874	90419605	60384950	412034	641797	353061797	2451	519	14961	108411	0
HMP_2012__SRS019025	BKCBGPEB	HMP_2012	oral	HUMAN	USA	control	adult	8059123	Yes	23	TRUE	24606	28610	Healthy	Healthy	4	94771	5875	506	133	16	3	43742595	14748374	4798006	2285693	640335	207377	94771	79115	43742595	526	291	16141	45303	0
RampelliS_2015__IT5	BKCDAGCC	RampelliS_2015	gut	HUMAN	ITA	control	adult	33488222	Yes	30	TRUE	90768	146944	Healthy	Healthy	7	173713	29225	4660	2193	707	259	177567550	123531346	76667426	59452082	36676539	21277536	173713	305217	177567550	3051	752	7802	40400	0
VogtmannE_2016__MMRS36405092ST-27-0-0	BKCHFIPG	VogtmannE_2016	gut	HUMAN	USA	control	adult	55086587	Yes	48	TRUE	98451	171254	Healthy	Healthy	7	164988	26155	5033	2604	985	411	201406400	149436477	107892356	90986878	65899221	45966009	164988	1361766	201406400	6751	942	3791	27824	0
SRR5469066	BKCJJDGD	MGYS00003323	aquatic-sediment	ENV				NA			NA	156936	217019			1	147325	50240	6712	2990	849	251	244200091	178698070	99065255	73237101	40693775	20647383	147325	340816	244200091	2812	945	12986	54825	0
VatanenT_2016__G80421	BKCLDGPL	VatanenT_2016	gut	HUMAN	RUS	control	newborn	26389294	Yes	1	TRUE	54633	68043	Healthy	Healthy	7	232313	12727	1569	561	142	48	92209095	41224998	20458360	13485546	7237974	3970497	232313	207905	92209095	781	308	18289	67839	0
LiJ_2017__H2M514818	BKCMDAMC	LiJ_2017	gut	HUMAN	CHN	hypertension	adult	52776390	Yes		FALSE	56788	93251	hypertension	disease	7	104486	18722	3163	1299	411	124	113158662	78704645	46709803	33955285	20449169	10470660	104486	331511	113158662	3123	735	5682	25951	0
ERR589667	BKCPOKCP	Zhang_2015	oral	HUMAN	CHN	rheumatoid_arthritis	adult	26870297	Yes	60	FALSE	145500	227221	rheumatoid arthritis	disease	4	473676	60455	4728	1393	321	100	299558066	160143182	56260322	34021556	18539184	10893439	473676	860033	299558066	1136	474	50722	157346	0
BackhedF_2015__SID521_4M	BKDCFGNH	BackhedF_2015	gut	HUMAN	SWE	control	newborn	47477860	Yes		TRUE	35099	53255	Healthy	Healthy	7	36791	5569	1392	902	459	220	61138289	49391754	41393930	37963063	30883919	22530795	36791	783864	61138289	25854	1916	447	2918	0
ZeeviD_2015__PNP_Main_571	BKDMINDJ	ZeeviD_2015	gut	HUMAN	ISR	control	adult	21981482	Yes		TRUE	71074	111758	Healthy	Healthy	7	82640	18788	3390	1843	637	253	128830160	96334722	67264277	56470451	37732517	24284556	82640	376686	128830160	6048	988	2872	19078	0
HMP2_J05383_M_ST_T0_B0_0120_ZOZOW1T-49_H15WVBG	BKEACNOE	iHMP_T2D	gut	HUMAN	USA	IS	adult	NA	Yes	59.48	FALSE	1355	4351	Healthy	Healthy	3	56820	251	0	0	0	0	7533298	379890	0	0	0	0	56820	4941	7533298	235	73	11381	25398	0
KosticAD_2015__PRJNA231909.3105378	BKEAJNNF	KosticAD_2015	gut	HUMAN	EST	control	newborn	22320632	Yes	0	TRUE	26142	29935	Healthy	Healthy	7	64893	5568	436	156	76	50	39947211	19009623	9546865	7724599	6541824	5604386	64893	522024	39947211	884	352	6597	25971	0
VatanenT_2016__G78832	BKEBMCEM	VatanenT_2016	gut	HUMAN	FIN	control	newborn	9671276	Yes	1	TRUE	24862	29421	Healthy	Healthy	7	60473	5024	563	263	87	43	38152071	18847976	10794728	8713259	6059080	4566515	60473	293147	38152071	972	360	5256	22689	0
SRR3988593	BKEEEKKM	MGYS00003611	aquatic	ENV				NA			NA	4218	4322			6	1194	936	279	80	6	1	4495075	4305862	2698035	1308054	248529	66299	1194	66299	4495075	6349	3255	200	446	0
HMP_2012__SRS057791	BKEMEGPM	HMP_2012	oral	HUMAN	USA	control	adult	93903947	Yes	27	TRUE	84080	140164	Healthy	Healthy	4	208002	29572	5686	2214	538	147	176968425	125441160	75285808	51330388	26412203	13274144	208002	327246	176968425	3439	753	8908	37999	0
HMP_2012__SRS016553	BKFCONOD	HMP_2012	nasal	HUMAN	USA	control	adult	788739	Yes	23	TRUE	2381	2389	Healthy	Healthy	4	11598	304	1	1	1	0	3798457	446774	29504	29504	29504	0	11598	29504	3798457	377	252	2900	6036	0
LomanNJ_2013__OBK2758	BKFHMLNF	LomanNJ_2013	gut	HUMAN	DEU	STEC	adult	6658542	Yes		FALSE	58955	79849	STEC	disease	7	274095	17087	965	276	22	0	108715369	37101933	8967197	4343594	690420	0	274095	44873	108715369	551	271	40858	114934	0
SchirmerM_2016__G88855	BKGFALGP	SchirmerM_2016	gut	HUMAN	NLD	control	adult	32320321	Yes	24	TRUE	68126	92347	Healthy	Healthy	7	296863	17560	2161	944	292	79	128433788	61114634	31900545	23598472	13754959	6238177	296863	223962	128433788	874	315	20883	87343	0
QinJ_2012__T2D-055	BKGFCCMN	QinJ_2012	gut	HUMAN	CHN	T2D	adult	35137090	Yes	60	FALSE	68741	112661	diabetes_type2	disease	7	126555	18239	3102	1582	691	311	139878553	100250721	70621062	60126663	46257969	32963883	126555	593005	139878553	5188	805	2969	23450	0
ChngKR_2016__WBU006	BKGGKMMC	ChngKR_2016	skin	HUMAN	CHN	AD	adult	21313434	Yes	43	FALSE	48084	56003	atopic dermatitis	disease	4	409067	6941	1054	527	180	46	131445670	27581088	16871344	13153847	7722105	3120725	409067	208806	131445670	287	232	102679	231631	0
SRS076770	BKHEBEAH	HMP2	oral	HUMAN	USA	control	adult	3965156	Yes		TRUE	76197	112093	Healthy	Healthy	4	164982	22490	3034	1281	419	137	137650807	86098618	48631829	36635230	23522059	13694778	164982	399048	137650807	1964	546	9859	46183	0
ZeeviD_2015__PNP_DietIntervention_50	BKHIBONE	ZeeviD_2015	gut	HUMAN	ISR		adult	48857188	Yes		NA	103821	168371			7	128680	31968	5463	2432	779	279	188637939	139389554	87599300	66640058	41752185	24614935	128680	364981	188637939	3994	945	6970	34119	0
SchirmerM_2016__G88949	BKILEIKC	SchirmerM_2016	gut	HUMAN	NLD	control	adult	24894707	Yes	22	TRUE	65988	79036	Healthy	Healthy	7	393581	13755	1152	346	60	10	112538060	34772033	11979074	6535262	2391959	715595	393581	106875	112538060	485	244	46061	131497	0
VincentC_2016__MM084	BKJANBEC	VincentC_2016	gut	HUMAN	CAN	control	senior	18700279	Yes	81	TRUE	83035	125103	Healthy	Healthy	4	103900	25499	4229	1823	546	121	140736071	101333135	59546853	43013968	23367444	8758533	103900	268920	140736071	3200	865	6960	30043	0
ERR599041	BKJCBNOF	MGYS00002008	aquatic	ENV				NA			NA	161401	206523			1	202001	50821	3219	1033	197	47	217606813	117342679	35807601	20922129	8686383	3717740	202001	198631	217606813	1097	681	42649	107515	0
QinJ_2012__DOF011	BKJHEJAA	QinJ_2012	gut	HUMAN	CHN	T2D	adult	24964406	Yes	48	FALSE	26307	36110	diabetes_type2	disease	7	48954	6123	936	552	253	92	45034639	29791988	20097745	17455945	12817427	7207428	48954	166709	45034639	2966	616	1578	11290	0
ZellerG_2014__CCIS80834637ST-4-0	BKJJGEOO	ZellerG_2014	gut	HUMAN	FRA	control	adult	95462023	Yes	60	TRUE	102612	182976	Healthy	Healthy	7	177757	27253	5034	2708	1193	534	216630949	158812252	115737266	99689042	76061347	52885295	177757	496313	216630949	6865	892	3759	31133	0
ESM5ME9D_P	BKJKOKNC	iHMP_IBD	gut	HUMAN	USA	Crohn's Disease	child	NA	Yes	8	FALSE	28790	46054	Crohn's Disease	disease	7	56888	6562	1603	842	334	128	58282300	41728248	31666468	26335101	18327274	11175340	56888	305293	58282300	7071	716	1178	8926	0
SRR5210705	BKKBEKDI	MGYS00003626	plants	NON-HUMAN-HOST				NA			NA	8070	8162			1	16353	1443	32	11	3	1	11855083	2451204	373546	240350	136779	74596	16353	74596	11855083	668	564	5885	10751	0
SRS104706	BKKFNOPM	HMP2	oral	HUMAN	USA	control	adult	12934286	Yes		TRUE	16944	20082	Healthy	Healthy	4	62425	4128	354	114	29	3	30133116	10775512	3939342	2331739	1077014	184704	62425	73464	30133116	563	292	9998	29504	0
HSM7J4GP	BKKHMMFP	iHMP_IBD	gut	HUMAN	USA	ulcerative colitis	school_age	NA	Yes	15	FALSE	58749	84670	ulcerative colitis	disease	7	146358	16194	1823	934	390	158	110975899	63525050	37373784	31271202	22725369	14558355	146358	294067	110975899	1469	448	9499	46864	0
OBPT01	BKKLEHMK	MGYS00001977	aquatic	ENV				NA			NA	101529	114407			1	224408	20076	1918	639	104	11	148200195	53317867	20373640	11758276	3816461	739201	224408	92996	148200195	620	411	47308	124152	0
ZeeviD_2015__PNP_Validation_31	BKKNBKAD	ZeeviD_2015	gut	HUMAN	ISR	control	adult	21844774	Yes		TRUE	73869	105338	Healthy	Healthy	7	93367	21731	3092	1404	421	137	118623225	82203542	47411730	35742324	20688072	10980500	93367	261101	118623225	2569	790	6512	29381	0
ERR1614702	BKKNCCPN	MGYS00005033	mouse	NON-HUMAN-HOST				NA			NA	11948	12987			7	6456	2037	442	257	82	38	14737436	11787675	8949337	7645662	4925691	3385182	6456	259776	14737436	10936	1298	231	1392	0
VatanenT_2016__G78518	BKKNPFPL	VatanenT_2016	gut	HUMAN	EST	control	newborn	22166482	Yes	1	TRUE	54508	71389	Healthy	Healthy	7	143622	11636	1753	847	273	77	88435126	46037357	27853185	21477102	12693299	6078154	143622	183292	88435126	1117	381	9914	46876	0
SRR1779152	BKLBHGGE	Raveh-Satka_2015	gut	HUMAN	USA	NEC	newborn	9138515	Yes	0.615385	FALSE	23739	36481	necrotizing enterocolitis	disease	4	41863	7146	1172	513	152	52	43240856	29565738	18126827	13504717	7993877	4556737	41863	231021	43240856	2877	700	2107	10595	0
SchirmerM_2016__G89162	BKLFHFOD	SchirmerM_2016	gut	HUMAN	NLD	control	adult	34464831	Yes	24	TRUE	85411	110338	Healthy	Healthy	7	442678	20779	1923	612	213	73	158902095	61314801	25502877	16740272	11046800	6063106	442678	490723	158902095	581	268	45275	153173	0
HMP_2012__SRS017521	BKLOMMEI	HMP_2012	gut	HUMAN	USA	control	adult	109077287	Yes	26	TRUE	151247	252583	Healthy	Healthy	7	336135	47580	6697	3099	1092	451	306710011	196287009	119079127	94350697	64206882	41800693	336135	435555	306710011	2207	586	17493	92343	0
XieH_2016__YSZC12003_37172	BKMAIELB	XieH_2016	gut	HUMAN	GBR	control	adult	73449520	Yes	59	TRUE	156571	252739	Healthy	Healthy	7	310290	42460	5859	2824	1029	472	295162147	194961947	126955018	106019171	78894332	59292935	310290	1413215	295162147	2721	642	11586	75897	0
LouisS_2016__AS44_6	BKMFMGPG	LouisS_2016	gut	HUMAN	DEU	control	adult	13972994	Yes		TRUE	53892	76000	Healthy	Healthy	7	125789	15999	2296	1010	265	57	97154722	59387372	32630710	23714620	12253012	5071628	125789	264966	97154722	1836	481	7896	35976	0
VatanenT_2016__G80430	BKNNLMND	VatanenT_2016	gut	HUMAN	FIN	otitis	newborn	26197522	Yes	0	FALSE	23156	27026	otitis	disease	7	492855	5653	996	344	36	2	67064775	19627839	10233959	5673666	1186945	117445	492855	63806	67064775	102	97	62437	230780	0
BackhedF_2015__SID589_4M	BKNOFDOB	BackhedF_2015	gut	HUMAN	SWE	control	newborn	48371180	Yes		TRUE	15854	18619	Healthy	Healthy	4	24530	2996	371	205	96	52	23539622	15385292	10454791	9321352	7651285	6182107	24530	363101	23539622	2980	627	711	5934	0
ZellerG_2014__CCIS16326685ST-4-0	BKNOHJBK	ZellerG_2014	gut	HUMAN	FRA	control	adult	53344597	Yes	46	TRUE	108872	169766	Healthy	Healthy	7	281843	27344	4567	2122	806	318	217799676	127717119	83576417	66511094	46356968	29378382	281843	396388	217799676	1884	432	13228	84659	0
SRR6982587	BKOCNGBG	MGYS00004831	plants	NON-HUMAN-HOST				NA			NA	29079	29446			1	67698	7141	61	25	9	1	49749078	10752858	767462	544714	319225	50314	67698	50314	49749078	694	575	24597	44419	0
FengQ_2015__SID530052	BKOKNJMM	FengQ_2015	gut	HUMAN	AUT	control	adult	43128279	Yes	64	TRUE	52323	94666	Healthy	Healthy	7	58153	12066	2485	1601	731	334	105943991	87736411	69534255	63328895	49687789	35652332	58153	718873	105943991	20561	1894	878	5914	0
SRR6474256	BKONKNBL	ChengpingW_2017	gut	HUMAN	CHN	control	adult	17499121	Yes	40	FALSE	86723	138939	Healthy	Healthy	7	181072	24688	3537	1717	678	321	171204200	112143048	72750902	60034881	44350643	31795978	181072	506413	171204200	2625	609	7204	45841	0
FerrettiP_2018__CA_C10033MS2563VA_t0M15	BKPEMCCE	FerrettiP_2018	vaginal	HUMAN	ITA			2337750	Yes		NA	2119	2294			3	3406	210	104	66	22	5	3026363	2060989	1813852	1543118	828427	316438	3406	94123	3026363	10215	487	64	542	0
HSM67VID	BKPODMPA	iHMP_IBD	gut	HUMAN	USA	Crohn's Disease	school_age	NA	Yes	13	FALSE	31868	38363	Crohn's Disease	disease	7	103118	5824	835	412	129	37	55773488	22003900	13522604	10543516	6181507	2951702	103118	200165	55773488	635	316	13383	46046	0
HanniganGD_2017__MG100137	BLAIEPMO	HanniganGD_2017	gut	HUMAN	USA	CRC	adult	4370134	Yes		FALSE	29598	32509	colorectal cancer	disease	4	457793	3104	286	162	46	9	71388906	9241018	4502455	3627830	1767136	541320	457793	72650	71388906	203	149	84058	195340	0
ZeeviD_2015__PNP_Main_146	BLAMIKFA	ZeeviD_2015	gut	HUMAN	ISR	control	adult	58706326	Yes		TRUE	114403	208061	Healthy	Healthy	7	127421	32644	6605	3556	1388	544	233991369	185437861	135391484	114097116	80178139	51483962	127421	798917	233991369	9137	1310	3860	23911	0
QinJ_2012__T2D-051	BLBDMGHF	QinJ_2012	gut	HUMAN	CHN	T2D	adult	51405986	Yes	50	FALSE	101358	171735	diabetes_type2	disease	7	182389	30461	5707	2827	995	360	210584730	154847535	105829838	85782800	57599551	35664062	182389	566145	210584730	5083	907	5601	33709	0
SRS013927	BLBGNHNC	HMP2	oral	HUMAN	USA	control	adult	8231115	Yes		TRUE	67115	105401	Healthy	Healthy	4	143614	23027	3440	1292	344	135	133723354	90085745	50727411	35960964	21949983	14690525	143614	523423	133723354	2567	656	8034	35738	0
OlmMR_2017__S2_001_010G1	BLBOELEL	OlmMR_2017	gut	HUMAN	USA	premature_born	newborn	21570566	Yes	0	FALSE	11659	13568	premature_born	disease	7	10303	1114	137	107	73	49	15624394	11913553	10445553	10231210	9702049	8835615	10303	674210	15624394	88186	1095	34	927	0
CSM7KOU7_P	BLBOKJMM	iHMP_IBD	gut	HUMAN	USA	ulcerative colitis	adult	NA	Yes	42	FALSE	56457	86708	ulcerative colitis	disease	7	155035	12474	2567	1376	486	151	114411084	64587240	46261833	37959076	23891709	12530190	155035	277133	114411084	1680	406	6596	48402	0
DNA_21.1_Stable_site	BLCBCIGG	Frais-Lopez_2015	oral	HUMAN	USA	periodontitis_Stable	adult	NA	Yes		FALSE	20506	23904	periodontitis	disease	4	29063	6001	779	230	22	0	27113424	18010510	7536712	3749941	703636	0	29063	48614	27113424	1977	685	2769	8820	0
LiJ_2014__V1.CD49-0	BLCBIOGN	LiJ_2014	gut	HUMAN	ESP	control	adult	70552328	Yes		TRUE	142605	254083	Healthy	Healthy	7	219889	47089	8384	4302	1517	504	295162129	228203870	152324214	123965212	81026689	45924233	219889	371675	295162129	5634	1146	7489	40703	0
KosticAD_2015__PRJNA231909.3103736	BLCCPKMM	KosticAD_2015	gut	HUMAN	EST	control	newborn	18249490	Yes	0	TRUE	30142	40216	Healthy	Healthy	7	55408	6626	836	424	208	116	50847361	33036484	21979331	19175154	15800172	12443518	55408	405461	50847361	2765	549	1792	13694	0
OFHW01	BLCHPKGF	MGYS00002307	chicken	NON-HUMAN-HOST				NA			NA	43440	45949			7	139644	7818	282	74	29	21	63332446	18068797	5109891	3754430	3137321	2872809	139644	478718	63332446	482	283	28455	72816	0
XieH_2016__YSZC12003_37176	BLDIKBOJ	XieH_2016	gut	HUMAN	GBR	control	adult	74791338	Yes	55	TRUE	183850	311191	Healthy	Healthy	7	362060	51608	7221	3613	1542	715	359753359	243187264	160975423	136103756	104327697	75806447	362060	542465	359753359	3110	688	12088	84025	0
HMP2_J00825_M_ST_T0_B0_0120_ZN9YTFN-01_C8GAAANXX	BLDJBNPO	iHMP_T2D	gut	HUMAN	USA	IS	adult	NA	Yes	60.18	FALSE	140250	225517	Healthy	Healthy	7	334076	40897	5342	2619	964	406	277882336	171036663	104241040	85609115	60583479	41140018	334076	500486	277882336	1948	505	17195	94783	0
HMP2_J05428_M_NS_T0_B0_0120_ZLYEM2C-1012_C934HANXX	BLDJLMNJ	iHMP_T2D	nasal	HUMAN	USA	IS	adult	NA	Yes	38.8	FALSE	621	660	Healthy	Healthy	3	3497	77	1	0	0	0	1207146	100933	5774	0	0	0	3497	5774	1207146	395	259	947	1911	0
ERZ584536	BLDKDEGH	MGYS00003347	aquatic	ENV				NA			NA	4180	4279			5	1111	944	283	79	4	1	4417725	4292475	2636295	1209608	167468	78803	1111	78803	4417725	6299	3284	207	452	0
CSM7KOOP	BLDKIBDO	iHMP_IBD	gut	HUMAN	USA	control	senior	NA	Yes	69	TRUE	64561	94206	Healthy	Healthy	7	170430	16380	2491	1199	423	147	124738155	69923134	44046281	35161180	23153779	13806275	170430	562222	124738155	1460	418	10056	55250	0
OJDY01	BLDLLGLE	MGYS00002420	aquatic	ENV				NA			NA	28900	31514			4	28295	9127	729	120	18	8	35248964	22201352	6792674	2759975	1389254	1026794	28295	407857	35248964	1426	772	5255	13980	0
HMP2_J09174_M_NS_T0_B0_0120_ZOBX723-1015_H7FHFBGXX	BLDNAHOC	iHMP_T2D	nasal	HUMAN	USA		adult	NA	Yes	58.02	NA	108	133			4	4433	1	0	0	0	0	528088	1096	0	0	0	0	4433	1096	528088	230	66	996	2190	0
SRS104649	BLEIEEAD	HMP2	oral	HUMAN	USA	control	adult	20383968	Yes		TRUE	43488	57829	Healthy	Healthy	4	119198	11777	1132	477	183	72	76484374	39508885	19754752	15350394	10904795	7075093	119198	421030	76484374	1086	373	10561	43231	0
ZellerG_2014__CCIS45793747ST-4-0	BLFAHCGF	ZellerG_2014	gut	HUMAN	FRA	control	senior	84805529	Yes	67	TRUE	144532	264076	Healthy	Healthy	7	260633	44058	9088	4299	1339	528	311947428	230858004	159500644	126177712	81171754	53029956	260633	521817	311947428	5417	930	8411	47276	0
LeChatelierE_2013__MH0150	BLFLDCKA	LeChatelierE_2013	gut	HUMAN	DNK	control	adult	67588262	Yes		TRUE	118512	205806	Healthy	Healthy	7	189170	35594	6472	3190	1176	505	239736259	182850848	124959659	102174201	71373651	48115302	189170	448041	239736259	5828	1087	5528	32667	0
SchirmerM_2016__G88797	BLFMHJCN	SchirmerM_2016	gut	HUMAN	NLD	control	adult	31780010	Yes	30	TRUE	107979	141496	Healthy	Healthy	7	382329	26130	2531	833	186	60	184768857	73949575	30351324	18739270	9325050	5131596	382329	279494	184768857	668	312	49018	155085	0
CM_cf__CF_TNFC039IS_t1M15	BLHAAEMC	CM_cf	airways	HUMAN	ITA		school_age	63126956	Yes	19	NA	28911	47196			4	10869	10869	1599	671	284	156	52258651	52258651	33491330	27242272	21280119	16805226	10869	422555	52258651	11945	3025	570	3096	0
ERR2608656	BLHBLKON	Wang_2019	gut	HUMAN	CHN			17123452	Yes		NA	151624	234744			7	430460	39787	5135	2663	1037	446	305899597	168244604	105722204	88605151	63539123	43407118	430460	907476	305899597	1333	400	26440	142815	0
VogtmannE_2016__MMRS94549160ST-27-0-0	BLHOMKOK	VogtmannE_2016	gut	HUMAN	USA	control	senior	70772737	Yes	76	TRUE	166622	284104	Healthy	Healthy	7	339095	52789	7883	3528	1208	521	338037091	229770749	143111849	112965995	77600940	53927960	339095	580922	338037091	2902	688	14793	81636	0
NielsenHB_2014__MH0179	BLHPBMOL	NielsenHB_2014	gut	HUMAN	DNK	control	adult	66357610	Yes	60	TRUE	51522	78368	Healthy	Healthy	7	70263	11976	2675	1506	581	183	91061364	69531174	50816356	42587715	27905171	14479502	70263	234694	91061364	8004	1117	1835	10808	0
SRS103974	BLIBGEKN	HMP2	oral	HUMAN	USA	control	adult	18147033	Yes		TRUE	29976	38132	Healthy	Healthy	4	99310	8002	808	326	85	20	53800079	23755841	10687040	7381848	3707685	1539947	99310	148819	53800079	767	322	11611	40439	0
NielsenHB_2014__V1_CD24_0	BLICHGKF	NielsenHB_2014	gut	HUMAN	ESP	control	adult	57426985	Yes	41	TRUE	120205	187790	Healthy	Healthy	7	206063	38172	5909	2389	694	283	219253948	153947679	90315173	66106713	41002708	26850369	206063	362828	219253948	2998	782	10970	50066	0
G80162	BLINHKFL	Yassour_2016	gut	HUMAN	FIN	control	newborn	NA	Yes	0.441096	TRUE	44679	59506	Healthy	Healthy	7	125239	10452	1540	717	237	80	82271806	41186644	25207612	19449705	12041958	6496430	125239	251663	82271806	1002	377	10402	46643	0
ZellerG_2014__CCIS71301801ST-4-0	BLJHHBBB	ZellerG_2014	gut	HUMAN	FRA	CRC	adult	95671668	Yes	50	FALSE	114531	190986	colorectal cancer	disease	7	260559	27748	4728	2480	1089	500	235660944	152280927	108058414	92553577	70963876	50330691	260559	347320	235660944	3312	531	7159	62378	0
HMP2_J16545_M_NS_T0_B0_0120_ZOZOW1T-6014L_HMNVCBGXX	BLJKJPNM	iHMP_T2D	nasal	HUMAN	USA	IS	adult	NA	Yes	59.48	FALSE	1323	4806	Healthy	Healthy	3	38026	107	0	0	0	0	6546391	150405	0	0	0	0	38026	3189	6546391	247	140	9603	17352	0
CSM79HG5	BLJLCNPO	iHMP_IBD	gut	HUMAN	USA	Crohn's Disease	adult	NA	Yes	43	FALSE	26437	40114	Crohn's Disease	disease	7	46203	5249	1087	639	316	140	50812584	36258491	28177053	25116695	19958864	13791081	46203	487811	50812584	9432	752	669	7395	0
SRS063492	BLKBNJPA	HMP2	oral	HUMAN	USA	control	adult	20398885	Yes		TRUE	6811	7256	Healthy	Healthy	4	22274	1429	179	59	11	1	10853317	4317690	1845035	1039839	389796	55931	22274	55931	10853317	555	282	2987	10332	0
BritoIL_2016__M1.6.SA	BLKIFMOP	BritoIL_2016	oral	HUMAN	FJI	control	child	4578736	No	6	TRUE	6753	9616	Healthy	Healthy	3	72313	636	11	3	0	0	18813465	1036917	87861	37705	0	0	72313	14845	18813465	282	227	21359	40123	0
QinJ_2012__T2D-018	BLKMEGHD	QinJ_2012	gut	HUMAN	CHN	T2D	adult	33517352	Yes	46	FALSE	81754	128393	diabetes_type2	disease	7	159288	23464	4059	1896	625	224	158096747	109383812	70911624	55866462	36513721	22880014	159288	607858	158096747	3484	706	6025	34474	0
SchirmerM_2016__G89132	BLKOOIMO	SchirmerM_2016	gut	HUMAN	NLD	control	adult	28221393	Yes	25	TRUE	74622	94785	Healthy	Healthy	7	321761	16100	1687	666	165	38	128619059	48485830	22388212	15393287	7817569	3485623	321761	221336	128619059	598	289	37145	118136	0
OlmMR_2017__S2_005_016G1	BLMBHFOI	OlmMR_2017	gut	HUMAN	USA	premature_born	newborn	17732658	Yes	0	FALSE	13895	19696	premature_born	disease	4	13072	1388	198	157	114	77	22330385	18086570	16182689	15907201	15221531	13900080	13072	590836	22330385	120150	2040	46	405	0
XieH_2016__YSZC12003_36058	BLMIGKOA	XieH_2016	gut	HUMAN	GBR	control	senior	81859770	Yes	69	TRUE	223652	404172	Healthy	Healthy	7	446518	68745	12476	6194	2026	758	472405529	333405934	223730224	180010528	116269725	72704475	446518	600774	472405529	4099	768	15240	92690	0
VincentC_2016__MM057.12	BLMIOLKA	VincentC_2016	gut	HUMAN	CAN	control	senior	18806860	Yes	91	TRUE	49139	71885	Healthy	Healthy	7	43679	13626	3025	1371	364	88	79874830	64542967	42503499	30964354	15632215	6169224	43679	175928	79874830	5886	1441	2552	9753	0
SRR5115424	BLMKDPOD	MGYS00005087	cow	NON-HUMAN-HOST				NA			NA	86809	94367			7	86601	20272	1052	205	24	2	85891983	41926164	8909653	3250725	788054	119064	86601	65869	85891983	975	657	21305	48716	0
VatanenT_2016__G80327	BLMOAOPM	VatanenT_2016	gut	HUMAN	RUS	control	child	33766330	Yes	2	TRUE	52010	76062	Healthy	Healthy	7	219931	14511	2627	1041	240	48	100359208	56843906	32985556	21903217	10024971	3455672	219931	120640	100359208	1567	366	9126	46905	0
FerrettiP_2018__CA_C10002IS2028FE_t4M15	BLNGJPPK	FerrettiP_2018	gut	HUMAN	ITA	control	newborn	72070700	Yes	0	TRUE	15697	21424	Healthy	Healthy	4	14119	2257	429	203	130	89	24722500	20572316	16716051	15175709	14082519	12575440	14119	576716	24722500	55812	2495	86	961	0
LomanNJ_2013__OBK2668	BLNOOJGA	LomanNJ_2013	gut	HUMAN	DEU	STEC	adult	575056	Yes		FALSE	9404	10417	STEC	disease	7	26238	3003	102	7	0	0	13091872	6065042	668280	84416	0	0	26238	14157	13091872	866	308	3522	10344	0
CosteaPI_2017__SID713A087-11-0-0	BLOGDDJD	CosteaPI_2017	gut	HUMAN	KAZ	control	adult	58387979	Yes	40	TRUE	122443	204154	Healthy	Healthy	7	243277	38800	7982	3492	910	239	248844365	175116380	111199592	79871191	40850495	18541010	243277	261455	248844365	3698	731	11067	52342	0
LomanNJ_2013__OBK2772	BLOKCNHP	LomanNJ_2013	gut	HUMAN	DEU	STEC	adult	197454	Yes		FALSE	4812	5000	STEC	disease	7	25825	256	0	0	0	0	8181980	326125	0	0	0	0	25825	3819	8181980	333	251	7875	15139	0
LiJ_2017__H1M412835	BLONFMII	LiJ_2017	gut	HUMAN	CHN	pre-hypertension	adult	52333292	Yes		FALSE	85351	129511	pre-hypertension	disease	4	184313	29268	3531	1208	245	34	148781359	87949406	39123774	23207161	9247153	2228959	184313	136009	148781359	1456	565	17930	61541	0
SRR1779101	BLOOCGHC	Raveh-Satka_2015	gut	HUMAN	USA	control	newborn	10583634	Yes	0.615385	TRUE	5048	6556	Healthy	Healthy	4	814	123	95	88	66	50	7034696	6868792	6805582	6751633	6347844	5792242	814	420720	7034696	100733	64917	20	41	0
ZeeviD_2015__PNP_Main_119	BLPAKPIB	ZeeviD_2015	gut	HUMAN	ISR	control	adult	23373912	Yes		TRUE	74290	116295	Healthy	Healthy	7	97540	24430	3407	1326	384	148	129649240	92676456	51777235	37517509	23515244	15483696	97540	795482	129649240	2852	858	6919	29360	0
HMP2_J08150_M_ST_T0_B0_0120_ZOZOW1T-6011_HCG2MBGXX	BLPGCCFF	iHMP_T2D	gut	HUMAN	USA	IS	adult	NA	Yes	59.48	FALSE	114948	143761	Healthy	Healthy	7	329247	22265	2619	1067	389	171	179778584	81174802	44104569	33541990	23275644	15603701	329247	291141	179778584	760	291	32307	142670	0
SRR4030050	BLPKLOOE	MGYS00004837	aquatic	ENV				NA			NA	279401	358515			1	308701	91588	7291	2604	603	168	382763571	237549929	89397897	57458145	27825310	12874198	308701	376195	382763571	1400	751	52104	149187	0
KosticAD_2015__PRJNA231909.3108096	BLPOLLPP	KosticAD_2015	gut	HUMAN	FIN	T1D	child	20001364	Yes	1	FALSE	48309	62524	diabetes_type1	disease	7	103879	11792	1312	567	223	99	77384885	43652991	24640111	19538996	14489985	10093150	103879	321053	77384885	1368	443	7516	34060	0
HeQ_2017__SZAXPI029573-88	BLPPIFDM	HeQ_2017	gut	HUMAN	CHN	Healthy	adult	54841880	Yes		FALSE	148032	265171	Healthy	Healthy	7	267013	46289	7658	4017	1553	602	312277127	228112881	153876538	128780010	90060128	57442983	267013	672665	312277127	4711	893	8125	52746	0
ZellerG_2014__CCIS11354283ST-4-0	BMAJDPBP	ZellerG_2014	gut	HUMAN	FRA	control	senior	62234037	Yes	67	TRUE	127496	204492	Healthy	Healthy	7	268078	33700	5504	2771	973	375	245021278	157062000	103813784	84886681	57294591	36348484	268078	445297	245021278	2598	578	10829	69644	0
HMP_2012__SRS054430	BMALKCCC	HMP_2012	oral	HUMAN	USA	control	adult	29934027	Yes	28	TRUE	77522	104930	Healthy	Healthy	4	207821	21709	2794	1033	202	56	137979324	71304055	35240070	23172058	10888140	5959122	207821	514717	137979324	1090	393	19492	76489	0
SRR3989366	BMCCAHDD	MGYS00003361	aquatic	ENV				NA			NA	684	684			6	909	101	10	2	0	0	767245	242826	87096	28223	0	0	909	18180	767245	749	593	266	556	0
ERR589640	BMCLGINO	Zhang_2015	oral	HUMAN	CHN			31713590	Yes		NA	120263	187837			4	269915	43112	4747	1885	555	190	226757541	144685742	71752769	52212973	32320540	19736169	269915	586242	226757541	1830	618	19562	75805	0
Castro-NallarE_2015__ES_007	BMDBCMEH	Castro-NallarE_2015	oral	HUMAN	USA	schizophrenia	adult	97509055	Yes	40	FALSE	185575	186141	schizophrenia	disease	1	1369503	28815	159	21	0	0	643732123	37255915	1228692	290806	0	0	1369503	24935	643732123	466	369	493562	883739	0
VincentC_2016__MM090.1	BMDOIHKL	VincentC_2016	gut	HUMAN	CAN	control	senior	37152975	Yes	75	TRUE	30451	33905	Healthy	Healthy	4	114719	6425	655	279	82	27	64333653	19950591	9475920	6920742	3921305	2124102	114719	188251	64333653	493	359	25468	64602	0
OBPM01	BMEMGEPH	MGYS00001977	aquatic	ENV				NA			NA	51367	55026			1	111118	7218	365	150	51	24	64166110	17764342	6065179	4626532	3129166	2163438	111118	313216	64166110	509	394	28842	65655	0
LiuW_2016__SRR3993044	BMEOBCGM	LiuW_2016	gut	HUMAN	MNG	control	adult	78685516	No		TRUE	236269	418818	Healthy	Healthy	7	654334	85038	13305	5502	1500	464	514504487	330043289	188127708	134555264	74530047	38914359	654334	307040	514504487	2224	588	34629	159690	0
SRS097895	BMEPDPIA	HMP2	oral	HUMAN	USA	control	adult	1495633	Yes		TRUE	92036	151279	Healthy	Healthy	4	248202	33591	4861	2000	581	179	197364431	127172262	70509800	50876552	29740277	16349606	248202	440767	197364431	2172	565	13708	61709	0
HMP2_J43845_M_ST_T0_B0_0120_ZL9BTWF-1023-AL2_C93B2ANXX	BMEPOBLE	iHMP_T2D	gut	HUMAN	USA	IS	adult	NA	Yes	64.56	FALSE	93988	157722	Healthy	Healthy	7	210441	23337	4201	2246	894	404	191919247	130125906	93402716	79871962	58973146	41725611	210441	679018	191919247	4404	605	4746	41271	0
SRS149581	BMFFPDOI	HMP2	oral	HUMAN	USA	control	adult	13633427	Yes		TRUE	26079	33720	Healthy	Healthy	4	99604	7255	679	216	55	13	49739949	20221164	7894023	4752553	2338624	973781	99604	137190	49739949	660	309	13081	42307	0
FengQ_2015__SID31367	BMFLMFNM	FengQ_2015	gut	HUMAN	AUT	CRC	senior	63823566	Yes	86	FALSE	84245	123559	colorectal cancer	disease	7	159944	26361	3471	1297	345	124	145631390	93671021	49402747	34558222	20249997	12657672	159944	379705	145631390	2010	613	11228	46474	0
KosticAD_2015__PRJNA231909.3117249	BMFMKAPL	KosticAD_2015	gut	HUMAN	EST	T1D	child	16962482	Yes	1	FALSE	49740	73824	diabetes_type1	disease	7	112626	13420	2429	1014	274	87	93708286	58775100	37185675	27377444	16050635	9570694	112626	494067	93708286	2354	486	5326	30507	0
ZeeviD_2015__PNP_Main_244	BMGCNCDO	ZeeviD_2015	gut	HUMAN	ISR	control	adult	28284526	Yes		TRUE	84395	115713	Healthy	Healthy	7	121870	22149	2602	1066	351	140	130460955	81551265	44219143	33622464	22785231	15635947	121870	455680	130460955	1878	616	9908	43324	0
HSM67VIF	BMGHJPJB	iHMP_IBD	gut	HUMAN	USA	Crohn's Disease	school_age	NA	Yes	13	FALSE	43113	52787	Crohn's Disease	disease	7	128567	10178	1052	453	113	35	72678821	30901894	14560119	10447589	5397853	2736587	128567	200166	72678821	727	332	16605	55629	0
G79007	BMGIHAJP	Yassour_2016	gut	HUMAN	FIN	antibiotics	newborn	NA	Yes	0.120548	FALSE	15333	18847	antibiotics	disease	7	27278	4656	734	249	32	3	24462095	15302173	7764096	4336301	1143647	217341	27278	86663	24462095	1778	600	2315	8635	0
CSM67UG8	BMGKHPAC	iHMP_IBD	gut	HUMAN	USA	ulcerative colitis	adult	NA	Yes	32	FALSE	63041	95265	ulcerative colitis	disease	7	155884	18686	2888	1151	337	116	122962521	75446600	44140340	32121341	19962688	12353567	155884	447689	122962521	2015	464	8607	44330	0
CosteaPI_2017__SID713B040-11-90-0	BMGLPPEL	CosteaPI_2017	gut	HUMAN	KAZ	control	adult	84968259	Yes	40	TRUE	221507	374063	Healthy	Healthy	7	571914	62034	9369	4433	1539	624	457611481	275551609	174183908	140077286	95964790	64661192	571914	748362	457611481	1958	471	27751	165124	0
SRS143039	BMGOEPJD	HMP2	oral	HUMAN	USA	control	adult	14661363	Yes		TRUE	32400	47243	Healthy	Healthy	4	83141	8840	1619	768	168	35	62131409	37080567	23197224	17217235	8122939	3738169	83141	383702	62131409	1873	445	4305	23763	0
CM_cf__CF_TNFC045IS_t3M15	BMHFEAMH	CM_cf	airways	HUMAN	ITA		adult	6535854	Yes	37	NA	5071	5979			4	172	172	139	118	81	47	6419874	6419874	6347544	6195626	5514271	4238977	172	234556	6419874	68248	41018	30	60	0
HSM7CYXG	BMHHLNLM	iHMP_IBD	gut	HUMAN	USA	control	child	NA	Yes	10	TRUE	29258	43966	Healthy	Healthy	7	64847	5310	1067	678	338	162	56927998	36115361	28023795	25347933	19923161	13854443	64847	275324	56927998	4509	483	1160	15279	0
HMP_2012__SRS063287	BMHKMAIN	HMP_2012	oral	HUMAN	USA	control	adult	22649503	Yes	35	TRUE	30280	38989	Healthy	Healthy	4	104348	8159	727	197	59	31	56351265	23934483	10110154	6538787	4633758	3628521	104348	268017	56351265	713	320	13232	44580	0
YuJ_2015__SZAXPI015218-16	BMHLICPD	YuJ_2015	gut	HUMAN	CHN	CRC	senior	61334626	Yes		FALSE	158105	224843	colorectal cancer	disease	7	344576	44339	4923	1958	588	198	260312085	147172279	72408635	52267614	31417198	17992085	344576	412162	260312085	1361	478	29652	116423	0
BackhedF_2015__SID276_M	BMIDHKNJ	BackhedF_2015	gut	HUMAN	SWE	control	adult	35201826	Yes		TRUE	109141	191400	Healthy	Healthy	7	175556	34332	6453	2931	1023	423	225455098	171870345	115077368	90577443	61348659	40711936	175556	432313	225455098	5364	1084	5999	31661	0
ZeeviD_2015__PNP_Main_756	BMIDOGNL	ZeeviD_2015	gut	HUMAN	ISR	control	adult	29652538	Yes		TRUE	91316	138444	Healthy	Healthy	7	113445	27611	3643	1688	601	234	152509901	108470281	63744897	50296033	33953436	21352793	113445	314760	152509901	2858	847	7032	34051	0
ZeeviD_2015__PNP_Main_451	BMIEIGNH	ZeeviD_2015	gut	HUMAN	ISR	control	adult	35403972	Yes		TRUE	132748	202439	Healthy	Healthy	7	191234	44574	5079	2073	603	190	224175962	149002777	74037641	53516617	31182793	16973847	191234	412682	224175962	2015	726	17751	67151	0
CosteaPI_2017__alien-11-632-0	BMIEJACJ	CosteaPI_2017	gut	HUMAN	DEU		adult	57434597	Yes	48	NA	65755	118067			7	93669	14884	3479	1996	836	359	138762740	109590437	87300549	76867510	58827491	42333732	93669	826809	138762740	15067	1442	1383	10254	0
SRR5209941	BMIFLJNN	MGYS00004880	aquatic	ENV				NA			NA	137597	158082			1	168217	34410	2151	768	197	58	168037517	80738250	26973548	17567522	8998760	4310163	168217	186300	168037517	955	639	37769	93040	0
ZeeviD_2015__PNP_Main_578	BMIGBLDK	ZeeviD_2015	gut	HUMAN	ISR	control	adult	24462328	Yes		TRUE	97910	161534	Healthy	Healthy	7	135704	31293	4753	2282	724	244	181494729	127652199	78397657	61265994	37489323	21062249	135704	393797	181494729	3015	821	7978	40668	0
VatanenT_2016__G69162	BMJIDPOE	VatanenT_2016	gut	HUMAN	RUS	control	newborn	13294426	Yes	0	TRUE	10652	12155	Healthy	Healthy	7	386953	2149	223	50	9	1	42539590	5591734	2020390	864168	296369	50294	386953	50294	42539590	100	78	90964	209715	0
HMP2_J08168_M_ST_T0_B0_0120_ZVNCGHM-6012_HCG2MBGXX	BMKEMOHF	iHMP_T2D	gut	HUMAN	USA	IS	adult	NA	Yes	44.41	FALSE	81094	105039	Healthy	Healthy	7	230980	14579	1890	975	448	190	133304803	65547300	42041430	35758614	27537909	18444349	230980	540416	133304803	945	292	15716	92865	0
KosticAD_2015__PRJNA231909.3107649	BMKEOAKI	KosticAD_2015	gut	HUMAN	FIN	control	child	22060320	Yes	1	TRUE	46432	61113	Healthy	Healthy	7	110589	6955	1013	594	323	180	77114502	41039912	30269860	27408106	23082375	17849719	110589	410215	77114502	1304	373	4759	37592	0
HMP_2012__SRS056695	BMKFLEAE	HMP_2012	vaginal	HUMAN	USA	control	school_age	2901779	Yes	18	TRUE	2391	2595	Healthy	Healthy	4	4399	224	98	66	22	5	3295227	2121974	1856731	1630776	936236	328452	4399	84091	3295227	9719	445	68	800	0
SRR5115382	BMKGAMOI	MGYS00005087	mouse	NON-HUMAN-HOST				NA			NA	57259	75101			0	33137	14040	2362	1076	442	210	82887829	69862217	47084314	38165951	28540098	20322385	33137	311033	82887829	7778	1651	1451	7925	0
ZeeviD_2015__PNP_Main_719	BMKLELLD	ZeeviD_2015	gut	HUMAN	ISR	control	adult	25929676	Yes		TRUE	21879	25706	Healthy	Healthy	7	30816	4857	554	253	81	36	29911048	17382640	9399707	7308451	4705001	3188232	30816	275683	29911048	1477	560	2830	11833	0
NielsenHB_2014__O2_UC12_0	BMKNMAAB	NielsenHB_2014	gut	HUMAN	ESP	IBD	adult	22601787	Yes	43	FALSE	61162	75338	IBD	disease	7	172378	15801	1620	609	119	17	101230669	44345222	18936912	11875084	4585268	1201315	172378	162493	101230669	779	348	22946	73784	0
OhJ_2014__MET0090	BMKOHGDJ	OhJ_2014	skin	HUMAN	USA	control	adult	212518	Yes		TRUE	428	430	Healthy	Healthy	4	2829	19	0	0	0	0	801831	26541	0	0	0	0	2829	2537	801831	275	232	1062	1861	0
HSMA33RX	BMLEEFGM	iHMP_IBD	gut	HUMAN	USA	ulcerative colitis	school_age	NA	Yes	16	FALSE	336	336	ulcerative colitis	disease	2	2158	20	0	0	0	0	641269	27479	0	0	0	0	2158	2155	641269	291	235	725	1344	0
ZeeviD_2015__PNP_Main_51	BMNHDJBO	ZeeviD_2015	gut	HUMAN	ISR	control	adult	60751980	Yes		TRUE	133063	247268	Healthy	Healthy	7	155424	41437	8014	4154	1597	584	279724912	221781892	155509038	128843134	89265640	53896609	155424	679300	279724912	7481	1315	5432	30934	0
MSM9VZHF	BMOFHFOA	iHMP_IBD	gut	HUMAN	USA	control	adult	NA	Yes	56	TRUE	272	274	Healthy	Healthy	2	1786	17	0	0	0	0	506045	26493	0	0	0	0	1786	3008	506045	292	230	557	1049	0
LiJ_2017__H3M416127	BMOIGJKP	LiJ_2017	gut	HUMAN	CHN	hypertension	adult	49812892	Yes		FALSE	33146	41731	hypertension	disease	7	61941	8555	1161	460	131	33	50853042	29446794	15711163	10872945	5918988	2578811	61941	144289	50853042	1435	523	5167	21023	0
BackhedF_2015__SID566_12M	BMOIJMAI	BackhedF_2015	gut	HUMAN	SWE	control	child	40457168	Yes		TRUE	63550	107248	Healthy	Healthy	7	86833	17445	4135	1936	604	193	122528776	96183879	68745740	53305990	33184568	19214005	86833	816747	122528776	7102	1306	2881	13678	0
OGWI01	BMOLPONH	MGYS00002332	aquatic	ENV				NA			NA	41940	46016			7	37216	8770	512	110	6	1	37631503	19139320	4368716	1699855	242899	91781	37216	91781	37631503	1022	645	8451	20520	0
ZeeviD_2015__PNP_Validation_85	BMPCCOCC	ZeeviD_2015	gut	HUMAN	ISR	control	adult	21759794	Yes		TRUE	36867	45480	Healthy	Healthy	7	57794	10276	984	402	112	36	53942150	30842816	14126528	10113063	5822359	3166492	57794	142379	53942150	1303	565	6868	23320	0
ERR599105	BMPJEOJO	MGYS00002008	aquatic	ENV				NA			NA	123043	145810			1	157343	32798	1442	387	48	7	146897198	64913361	13796977	6604568	1896556	522304	157343	124933	146897198	894	633	41849	91539	0
SRR5468378	BNACLKMF	MGYS00003408	aquatic	ENV				NA			NA	178175	208844			1	212008	45466	2575	1009	279	87	215494290	105972545	36151473	25535423	14588753	8140028	212008	381977	215494290	981	650	47259	116391	0
ZeeviD_2015__PNP_Main_595	BNAGCDGK	ZeeviD_2015	gut	HUMAN	ISR	control	adult	29912784	Yes		TRUE	83930	118856	Healthy	Healthy	7	121009	24045	3049	1466	450	157	137619853	89582194	51513292	40511141	25120745	14871057	121009	375679	137619853	2027	685	8858	40679	0
Castro-NallarE_2015__ES_147	BNAKBLHC	Castro-NallarE_2015	oral	HUMAN	USA	schizophrenia	adult	45995940	Yes	27	FALSE	29339	31165	schizophrenia	disease	4	207566	5311	518	158	29	5	92594479	14514933	5496555	3041445	1229422	390368	207566	112239	92594479	392	335	69529	133882	0
NielsenHB_2014__MH0077	BNALPILG	NielsenHB_2014	gut	HUMAN	DNK	control	adult	49649746	Yes	49	TRUE	67907	89103	Healthy	Healthy	7	190184	16174	2119	938	308	92	119111261	57802542	31601196	23490332	13997140	6573128	190184	166970	119111261	926	350	17997	74274	0
HMP2_J05417_M_NS_T0_B0_0120_ZLZNCLZ-03-432_C8H9PANXX	BNAPAHFG	iHMP_T2D	nasal	HUMAN	USA	IS	adult	NA	Yes	54.74	FALSE	8848	11283	Healthy	Healthy	3	30693	1722	288	126	24	5	13150590	6122288	3626705	2452931	943505	328426	30693	69434	13150590	838	287	2219	9657	0
SRS105148	BNBEFMOB	HMP2	oral	HUMAN	USA	control	adult	9730452	Yes		TRUE	63750	89953	Healthy	Healthy	4	144836	17126	2318	983	337	136	112830801	66721375	38391718	29256978	19329398	12637767	144836	254461	112830801	1671	480	8996	43737	0
YuJ_2015__SZAXPI003409-8	BNBHAONE	YuJ_2015	gut	HUMAN	CHN	CRC	senior	60749206	Yes		FALSE	187967	315632	colorectal cancer	disease	7	373735	56913	9580	4424	1353	464	367024018	248876143	156743501	121141712	74311058	43870989	373735	606588	367024018	3012	682	16555	89151	0
SRR6459197	BNBJDGHB	MGYS00005014	aquatic	ENV				NA			NA	293215	304600			1	408986	36517	118	19	4	1	292052509	51367465	1036950	388562	193224	71677	408986	71677	292052509	670	585	156993	273932	0
SchirmerM_2016__G88729	BNBKHLBF	SchirmerM_2016	gut	HUMAN	NLD	control	adult	19577339	Yes	23	TRUE	68683	83950	Healthy	Healthy	7	299766	16239	1196	426	81	19	113989314	40858919	13874578	8741597	3771374	1686616	299766	193749	113989314	583	281	37933	111742	0
ERR599022	BNBKPMEC	MGYS00002008	aquatic	ENV				NA			NA	90069	103917			1	120626	27235	701	134	23	10	111979625	50073604	7473200	3680222	2090558	1647124	120626	438207	111979625	909	641	33451	70754	0
ESM9IEP1	BNBMHEHJ	iHMP_IBD	gut	HUMAN	USA	Crohn's Disease	school_age	NA	Yes	15	FALSE	39040	47713	Crohn's Disease	disease	7	117195	8999	939	421	97	20	64628509	26825688	12316617	8734721	3873912	1227151	117195	81272	64628509	691	326	15711	51645	0
SRR5242442	BNBMNPAH	MGYS00003578	aquatic	ENV				NA			NA	43757	49711			1	39839	8973	475	160	38	5	39439883	19788929	5372550	3226001	1472610	304645	39839	70779	39439883	1003	625	8905	21808	0
HMP_2012__SRS013258	BNBNKOGA	HMP_2012	skin	HUMAN	USA	control	adult	23548107	Yes	27	TRUE	16125	16738	Healthy	Healthy	4	39091	2791	633	275	52	9	24292477	11948082	7997179	5441234	2096300	629781	39091	127932	24292477	950	372	2995	14025	0
HMP_2012__SRS018591	BNBOJPJG	HMP_2012	oral	HUMAN	USA	control	school_age	85692719	Yes	19	TRUE	58562	100941	Healthy	Healthy	4	73790	15628	4129	2008	612	237	116853872	96193293	71824301	57073537	35574830	22773556	73790	364773	116853872	9349	1904	2148	9346	0
DavidLA_2015__LD-Run2-32	BNCIMGOB	DavidLA_2015	gut	HUMAN	BGD	control	adult	5589290	Yes		TRUE	19195	24981	Healthy	Healthy	7	49845	5168	970	360	69	13	34111431	20180961	11265218	7079722	2841461	921534	49845	116753	34111431	1924	386	2884	14695	0
Obregon-TitoAJ_2015__SM32	BNDDHLPM	Obregon-TitoAJ_2015	gut	HUMAN	PER	control	adult	72420642	No	21	TRUE	124797	185431	Healthy	Healthy	7	347164	30542	3695	1659	559	215	227178733	114779017	64490260	50487761	33839424	21741978	347164	352844	227178733	1028	369	29369	130064	0
HMP2_J08153_M_ST_T0_B0_0120_ZOZOW1T-6012_HCG2MBGXX	BNDFFMOP	iHMP_T2D	gut	HUMAN	USA	IS	adult	NA	Yes	59.48	FALSE	107174	130227	Healthy	Healthy	7	310967	23291	2324	826	197	63	164268126	68857471	30728269	20519718	11183966	6601384	310967	355553	164268126	693	293	39374	140668	0
SRR5930519	BNDJADON	Frankel_2017	gut	HUMAN	USA	melanoma	adult	48086433	Yes	69	FALSE	102700	200603	melanoma	disease	7	147514	22903	5969	3672	1651	766	232633095	187719043	153812379	137628413	105684602	74422050	147514	445978	232633095	19405	1860	2131	13010	0
ERR589479	BNDKHEJB	Zhang_2015	oral	HUMAN	CHN			26421558	Yes		NA	72330	102360			4	145881	22648	2766	1130	315	104	125214999	80908732	42591385	31430571	19200145	11909928	145881	676104	125214999	2014	614	9438	39472	0
ZeeviD_2015__PNP_DietIntervention_12	BNDMBDGK	ZeeviD_2015	gut	HUMAN	ISR		adult	27214321	Yes		NA	61921	79265			7	136517	17891	1594	542	114	29	98583249	49056979	18540705	11417237	5043546	2106773	136517	134728	98583249	990	437	18127	57611	0
LouisS_2016__AS51_6	BNEDLFDO	LouisS_2016	gut	HUMAN	DEU	control	adult	15221220	Yes		TRUE	51461	78166	Healthy	Healthy	7	124798	14646	2947	1197	288	95	101689279	64882379	40998470	28809265	15094041	8526049	124798	389241	101689279	2664	506	5683	31198	0
VatanenT_2016__G80362	BNEGAKDK	VatanenT_2016	gut	HUMAN	RUS	control	newborn	22760640	Yes	1	TRUE	25839	38203	Healthy	Healthy	7	155150	4955	1444	768	229	72	57216451	31078124	23854079	19110933	10763505	5355706	155150	182347	57216451	1771	284	3066	30965	0
G79028	BNFCKFHC	Yassour_2016	gut	HUMAN	FIN	antibiotics	newborn	NA	Yes	0.572603	FALSE	22896	30483	antibiotics	disease	7	47643	8358	1032	335	43	5	40188743	24404619	10600675	5753157	1564687	313655	47643	74514	40188743	1510	578	4813	15966	0
FerrettiP_2018__CA_C10009MS2136SK_t0M15	BNFDNMPF	FerrettiP_2018	skin	HUMAN	ITA	control	adult	1831939	Yes	38	TRUE	10438	10939	Healthy	Healthy	4	23026	2166	131	69	42	15	13832902	6444298	2873316	2463385	2038532	1072902	23026	93478	13832902	870	350	2672	9306	0
FengQ_2015__SID31431	BNFEBKBK	FengQ_2015	gut	HUMAN	AUT	adenoma	senior	40082155	Yes	71	FALSE	145362	232563	adenoma	disease	7	287648	49773	7077	2822	693	198	272669152	179959682	97093401	67927226	36233518	19243624	287648	441035	272669152	2202	659	19336	80255	0
SchirmerM_2016__G88770	BNFFOKDJ	SchirmerM_2016	gut	HUMAN	NLD	control	adult	26169835	Yes	26	TRUE	81113	101655	Healthy	Healthy	7	389234	19210	1440	483	82	12	146358215	45997117	15439455	8911087	3043902	772991	389234	89726	146358215	535	282	57818	155549	0
NielsenHB_2014__V1_UC25_0	BNFKHFHE	NielsenHB_2014	gut	HUMAN	ESP	IBD	adult	61787416	Yes	52	FALSE	83614	135446	IBD	disease	7	145196	23446	4325	2098	667	241	157124203	110998215	73435411	58023885	36179536	21461685	145196	351142	157124203	3986	784	5477	31208	0
ERR599019	BNFOBJCP	MGYS00002008	aquatic	ENV				NA			NA	110466	142063			1	136739	36070	2691	873	143	5	152895040	86027013	28080699	15541421	4818200	363943	136739	82419	152895040	1171	696	27187	70982	0
FerrettiP_2018__CA_C10006IS2091FE_t3M15	BNGDJFPF	FerrettiP_2018	gut	HUMAN	ITA	control	newborn	53783051	Yes	0	TRUE	17775	24662	Healthy	Healthy	4	35986	2786	539	349	170	82	31366767	19677727	15698956	14353825	11593547	8532457	35986	443249	31366767	5059	486	536	8551	0
VatanenT_2016__G78653	BNGIFFEP	VatanenT_2016	gut	HUMAN	FIN	control	child	8229090	Yes	2	TRUE	29761	39067	Healthy	Healthy	7	79901	7474	998	389	110	34	51371483	26477097	13801083	9663052	5438351	2828253	79901	215891	51371483	1093	362	6717	29425	0
YuJ_2015__SZAXPI017468-88	BNGPLNIG	YuJ_2015	gut	HUMAN	CHN	CRC	senior	10961564	Yes		FALSE	55398	72814	colorectal cancer	disease	4	150739	16837	1570	553	114	30	92169507	46952982	18642335	11712062	5226780	2338930	150739	180071	92169507	1036	451	15983	51710	0
BritoIL_2016__M1.29.SA	BNHNJBAB	BritoIL_2016	oral	HUMAN	FJI	control	adult	8071978	No	29	TRUE	23788	28172	Healthy	Healthy	3	175632	2876	18	1	0	0	54717157	4232482	115543	10915	0	0	175632	10915	54717157	320	243	52119	101789	0
ERR599009	BNICNCEB	MGYS00002008	aquatic	ENV				NA			NA	299860	392379			1	336776	106079	8927	3593	887	228	442639305	286934038	117868911	81188691	40480917	18315413	336776	285344	442639305	1530	789	52089	157070	0
ZeeviD_2015__PNP_Main_487	BNIFGKLC	ZeeviD_2015	gut	HUMAN	ISR	control	adult	31926278	Yes		TRUE	83360	123792	Healthy	Healthy	7	110788	27448	3549	1576	478	168	143192320	99845926	54813442	41216242	24805315	14169193	110788	284369	143192320	2451	808	8521	35871	0
HMP2_J43828_M_ST_T0_B0_0120_ZVBQY1N-1014_C93B2ANXX	BNIHIEGM	iHMP_T2D	gut	HUMAN	USA	IR	adult	NA	Yes	57.04	FALSE	76679	116727	insulin resistance	disease	7	195446	20840	3361	1439	517	211	151071017	93723342	58834326	45476401	31524595	20925393	195446	426038	151071017	2291	427	8445	51422	0
Obregon-TitoAJ_2015__HCO12	BNIMJADO	Obregon-TitoAJ_2015	gut	HUMAN	PER	control	adult	10022998	No	35	TRUE	102458	128800	Healthy	Healthy	7	344429	25019	2597	897	152	12	172545366	69055448	27995683	16327361	5355674	768166	344429	89243	172545366	657	281	46476	159908	0
ZeeviD_2015__PNP_Main_155	BNJAEAOC	ZeeviD_2015	gut	HUMAN	ISR	control	adult	36972298	Yes		TRUE	95236	168574	Healthy	Healthy	4	104573	27467	5061	2767	1109	502	191274949	151599610	109109312	93158520	67488844	46469691	104573	434667	191274949	8967	1297	3029	20279	0
SchirmerM_2016__G88826	BNJCFEEF	SchirmerM_2016	gut	HUMAN	NLD	control	adult	22732438	Yes	21	TRUE	81376	97963	Healthy	Healthy	7	395565	17554	1164	358	97	30	138142224	43309830	13723585	8360429	4579766	2234901	395565	137567	138142224	477	260	56739	159562	0
QinN_2014__HV-16	BNJCOGCA	QinN_2014	gut	HUMAN	CHN	control	adult	20671956	Yes	34	TRUE	57798	87091	Healthy	Healthy	7	122522	15629	2263	1145	458	204	110076642	71093125	46662920	38957198	28233082	19532601	122522	251841	110076642	2464	593	4721	30705	0
NielsenHB_2014__O2_UC35_2	BNJKJJFI	NielsenHB_2014	gut	HUMAN	ESP	IBD	adult	59556921	Yes	39	FALSE	109022	179457	IBD	disease	7	169825	35590	6083	2658	846	268	207093663	155731650	96056769	72406662	44952923	25347546	169825	689549	207093663	4044	1012	7752	35181	0
DNA_12.1_Stable_site	BNKHKAIF	Frais-Lopez_2015	oral	HUMAN	USA	periodontitis_Stable	adult	NA	Yes		FALSE	10840	12132	periodontitis	disease	4	27921	3512	204	30	0	0	16344606	7529916	1531659	391513	0	0	27921	23617	16344606	873	396	4201	11314	0
VatanenT_2016__G80569	BNKJJNAK	VatanenT_2016	gut	HUMAN	FIN	control	newborn	9381994	Yes	0	TRUE	8974	10306	Healthy	Healthy	4	13691	1298	89	79	63	40	12644259	7796627	5984305	5921614	5651952	4777255	13691	224639	12644259	2144	587	211	3548	0
NielsenHB_2014__O2_UC44_2	BNLBEONK	NielsenHB_2014	gut	HUMAN	ESP	IBD	adult	53366097	Yes	45	FALSE	109147	173912	IBD	disease	7	191264	34199	5881	2520	752	251	204373676	146131334	89413324	66273407	39827186	22582225	191264	707247	204373676	3421	814	8993	42130	0
LeChatelierE_2013__MH0085	BNLDCOPJ	LeChatelierE_2013	gut	HUMAN	DNK	control	adult	49432344	Yes		TRUE	67162	100944	Healthy	Healthy	7	138289	18782	3551	1577	468	173	127404403	85314690	54995784	41429649	24735059	14469539	138289	388670	127404403	3098	609	5780	32088	0
[truncated: 12,554 more rows]
