# Supplementary material for: Quantifying Shared and Unique Gene Content across 17 Microbial Ecosystems
Source: mSystems. 2023 Apr 6;8(2):e00118-23. doi: 10.1128/msystems.00118-23 (PMC10134805; doi:10.1128/msystems.00118-23)
Supplement: TABLE S4 [file msystems.00118-23-s0010.xlsx]

## Sheet: Table S4
V2	number_of_samples	proportion_of_total_samples	geneID	gene_name	V3	V4	prokka_protein_name	EC_desc	COG_desc	COG_cat	proportion_AIRWAYS_samples_prev_in	proportion_AQUATIC_samples_prev_in	proportion_AQUATIC-SEDIMENT_samples_prev_in	proportion_CHICKEN_samples_prev_in	proportion_CORAL-REEF_samples_prev_in	proportion_COW_samples_prev_in	proportion_GLACIER-OR-PERMAFROST_samples_prev_in	proportion_GUT_samples_prev_in	proportion_MOOSE_samples_prev_in	proportion_MOUSE_samples_prev_in	proportion_NASAL_samples_prev_in	proportion_ORAL_samples_prev_in	proportion_PLANTS_samples_prev_in	proportion_RHIZOSPHERE_samples_prev_in	proportion_SKIN_samples_prev_in	proportion_TERRESTRIAL-SOIL_samples_prev_in	proportion_VAGINAL_samples_prev_in	superkingdom	phylum	class	order	family	genus	species	GTDBgene	GTDB_alignment_status	evalue
AQUATIC_CPNMGMBH_191733	13980	0.985687	CPNMGMBH_191733	uvrA_80		COG0178	UvrABC system protein A	NA	Excinuclease UvrABC ATPase subunit	Replication, recombination and repair	0.978102	0.994118	0.947368	1	0.9375	1	1	0.990302	1	1	0.634921	0.996243	0.933333	1	0.988038	0.95	0.988636	Bacteria	Proteobacteria	NA	NA	NA	NA	NA	NA	NA	NA
GUT_DFLCIBNF_92252	13914	0.981034	DFLCIBNF_92252	sphR_3		COG0745	Alkaline phosphatase synthesis transcriptional regulatory protein SphR	NA	DNA-binding response regulator, OmpR family, contains REC and winged-helix (wHTH) domain	Signal transduction mechanisms-Transcription	0.970803	0.985294	0.936842	1	0.6875	1	1	0.988702	1	1	0.57672	0.990875	0.633333	1	0.978469	0.95	0.988636	NA	NA	NA	NA	NA	NA	NA	NA	NA	NA
GUT_CIPODBJM_99878	13797	0.972784	CIPODBJM_99878	araQ_25		COG0395	L-arabinose transport system permease protein AraQ	NA	ABC-type glycerol-3-phosphate transport system, permease component	Carbohydrate transport and metabolism	0.963504	0.979412	0.889474	1	0.6875	1	1	0.980604	1	1	0.539683	0.987654	0.566667	1	0.966507	0.95	0.988636	Bacteria	Firmicutes	Clostridia	Clostridiales	NA	NA	NA	NA	NA	NA
AQUATIC_DJLLJANK_188538	13772	0.971022	DJLLJANK_188538	fabG_351	1.1.1.100		3-oxoacyl-[acyl-carrier-protein] reductase FabG	3-oxoacyl-[acyl-carrier-protein] reductase.	NA	NA	0.978102	0.966667	0.926316	1	0.9375	1	1	0.981204	1	1	0.481481	0.988728	0.866667	1	0.966507	0.95	0.636364	Bacteria	NA	NA	NA	NA	NA	NA	NA	NA	NA
GUT_BNFEBKBK_119557	13762	0.970317	BNFEBKBK_119557	baeS_3	2.7.13.3	COG0642	Signal transduction histidine-protein kinase BaeS	Histidine kinase.	Signal transduction histidine kinase	Signal transduction mechanisms	0.956204	0.970588	0.889474	1	0.625	1	1	0.984303	1	1	0.396825	0.980676	0.366667	1	0.935407	0.95	0.965909	Bacteria	Firmicutes	Clostridia	NA	NA	NA	NA	NA	NA	NA
GUT_HPEEBKON_121054	13748	0.969329	HPEEBKON_121054	rffG_26	4.2.1.46	COG1088	dTDP-glucose 4,6-dehydratase 2	dTDP-glucose 4,6-dehydratase.	dTDP-D-glucose 4,6-dehydratase	Cell wall/membrane/envelope biogenesis	0.963504	0.960784	0.9	1	0.8125	1	0.9375	0.981604	1	1	0.365079	0.986581	0.9	1	0.925837	0.95	0.977273	Bacteria	NA	NA	NA	NA	NA	NA	NA	NA	NA
AQUATIC_KILJEHIN_156741	13745	0.969118	KILJEHIN_156741	acsA_82	6.2.1.1	COG0365	Acetyl-coenzyme A synthetase	Acetate--CoA ligase.	Acyl-coenzyme A synthetase/AMP-(fatty) acid ligase	Lipid transport and metabolism	0.956204	0.971569	0.947368	1	0.6875	1	0.9375	0.980504	1	1	0.513228	0.985507	0.833333	1	0.961722	0.95	0.431818	Bacteria	Proteobacteria	Gammaproteobacteria	NA	NA	NA	NA	NA	NA	NA
GUT_DMPJCHOB_89335	13742	0.968906	DMPJCHOB_89335	serB_1	3.1.3.3	COG0560	Phosphoserine phosphatase	Phosphoserine phosphatase.	Phosphoserine phosphatase	Amino acid transport and metabolism	0.927007	0.951961	0.842105	1	0.375	1	0.8125	0.983103	1	1	0.47619	0.98336	0.5	1	0.956938	0.85	0.988636	Bacteria	NA	NA	NA	NA	NA	NA	NA	NA	NA
GUT_MEPEBABN_251597	13741	0.968836	MEPEBABN_251597	yrbG_29		COG0530	Inner membrane protein YrbG	NA	Ca2+/Na+ antiporter	Inorganic ion transport and metabolism	0.941606	0.967647	0.910526	1	0.5625	1	1	0.978404	1	1	0.47619	0.98497	0.5	1	0.961722	0.95	0.988636	Bacteria	Firmicutes	Clostridia	Clostridiales	NA	NA	NA	NA	NA	NA
GUT_LFINIIDI_79286	13713	0.966862	LFINIIDI_79286	dapX_15	2.6.1.-	COG0436	putative N-acetyl-LL-diaminopimelate aminotransferase	Transferases. Transferring nitrogenous groups.Transaminases.	Aspartate/methionine/tyrosine aminotransferase	Amino acid transport and metabolism	0.934307	0.936275	0.889474	1	0.625	1	0.875	0.980804	1	1	0.444444	0.98497	0.7	1	0.935407	0.95	0.954545	Bacteria	Firmicutes	Clostridia	Clostridiales	Ruminococcaceae	Faecalibacterium	NA	NA	NA	NA
ORAL_GEKMEBAG_51395	13706	0.966368	GEKMEBAG_51395	prfC_11			Peptide chain release factor 3	NA	NA	NA	0.985401	0.918627	0.978947	1	0.625	1	1	0.978904	1	1	0.460317	0.983897	0.566667	1	0.947368	0.95	0.977273	Bacteria	NA	NA	NA	NA	NA	NA	TIGR01393	secondary_alignment	2.6e-18
AQUATIC-SEDIMENT_NKAIFPFD_66514	13690	0.96524	NKAIFPFD_66514	glpK_16	2.7.1.30	COG0554	Glycerol kinase	Glycerol kinase.	Glycerol kinase	Energy production and conversion	0.956204	0.951961	0.842105	1	0.375	1	0.8125	0.977904	1	1	0.481481	0.983897	0.466667	1	0.961722	0.85	0.909091	Bacteria	NA	NA	NA	NA	NA	NA	NA	NA	NA
GUT_NABGHMCI_127368	13676	0.964253	NABGHMCI_127368				hypothetical protein	NA	NA	NA	0.956204	0.946078	0.878947	1	0.4375	1	0.9375	0.979004	1	1	0.375661	0.98175	0.466667	1	0.930622	0.9	0.977273	Bacteria	Bacteroidetes	Bacteroidia	Bacteroidales	NA	NA	NA	NA	NA	NA
AQUATIC-SEDIMENT_JKDFKICL_401490	13672	0.963971	JKDFKICL_401490	yjmD_5	1.-.-.-	COG1063	putative zinc-type alcohol dehydrogenase-like protein YjmD	Oxidoreductases.	Threonine dehydrogenase or related Zn-dependent dehydrogenase	Amino acid transport and metabolism-General function prediction only	0.941606	0.964706	0.873684	1	0.625	1	0.9375	0.977604	1	1	0.465608	0.970478	0.833333	1	0.949761	0.925	0.693182	Bacteria	Proteobacteria	Deltaproteobacteria	NA	NA	NA	NA	NA	NA	NA
GUT_CAPCOCMK_173207	13670	0.96383	CAPCOCMK_173207				hypothetical protein	NA	NA	NA	0.919708	0.907843	0.921053	1	0.625	1	0.8125	0.978804	1	1	0.492063	0.982823	0.5	1	0.937799	0.95	0.988636	NA	NA	NA	NA	NA	NA	NA	NA	NA	NA
GUT_IGMCBHFD_31620	13666	0.963548	IGMCBHFD_31620				hypothetical protein	NA	NA	NA	0.956204	0.92549	0.889474	1	0.5	1	1	0.979804	1	1	0.359788	0.980676	0.733333	1	0.921053	0.9	0.977273	Bacteria	Firmicutes	NA	NA	NA	NA	NA	NA	NA	NA
AQUATIC_KNGNEHHC_64458	13666	0.963548	KNGNEHHC_64458	tas_10		COG0667	Protein tas	NA	Pyridoxal reductase PdxI or related oxidoreductase, aldo/keto reductase family	Coenzyme transport and metabolism-General function prediction only	0.89781	0.946078	0.857895	1	0.4375	1	1	0.981604	1	1	0.354497	0.966184	0.933333	1	0.92823	0.925	0.909091	Bacteria	Proteobacteria	Alphaproteobacteria	NA	NA	NA	NA	NA	NA	NA
GUT_MCBLDKIP_236634	13660	0.963125	MCBLDKIP_236634	trxB_94	1.8.1.9		Thioredoxin reductase	Thioredoxin-disulfide reductase.	NA	NA	0.934307	0.942157	0.894737	1	0.3125	1	0.875	0.978204	1	1	0.433862	0.973698	0.5	1	0.930622	0.925	0.988636	Bacteria	NA	NA	NA	NA	NA	NA	NA	NA	NA
ORAL_JJCIPFDM_128890	13658	0.962984	JJCIPFDM_128890				hypothetical protein	NA	NA	NA	0.948905	0.933333	0.863158	1	0.5	1	0.875	0.980104	1	1	0.349206	0.979603	0.466667	1	0.916268	0.95	0.988636	Bacteria	Firmicutes	NA	NA	NA	NA	NA	NA	NA	NA
AQUATIC-SEDIMENT_GHNGKOBJ_304977	13655	0.962772	GHNGKOBJ_304977	trxA_96			Thioredoxin	NA	NA	NA	0.905109	0.912745	0.868421	1	0.375	1	1	0.979304	1	1	0.449735	0.979066	0.733333	1	0.933014	0.95	0.965909	Bacteria	Proteobacteria	Gammaproteobacteria	NA	NA	NA	NA	NA	NA	NA
GUT_KMPJIKAF_112915	13653	0.962631	KMPJIKAF_112915	murE_49	6.3.2.13	COG0769	UDP-N-acetylmuramoyl-L-alanyl-D-glutamate--2,6-diaminopimelate ligase	UDP-N-acetylmuramoyl-L-alanyl-D-glutamate--2,6-diaminopimelate ligase.	UDP-N-acetylmuramyl tripeptide synthase	Cell wall/membrane/envelope biogenesis	0.927007	0.906863	0.878947	1	0.375	1	0.875	0.982404	1	1	0.402116	0.979066	0.3	1	0.91866	0.875	0.977273	Bacteria	Firmicutes	Clostridia	Clostridiales	Ruminococcaceae	Faecalibacterium	NA	TIGR01082	secondary_alignment	5.1e-17
GUT_FHJNLCBG_160101	13649	0.962349	FHJNLCBG_160101	tpx_8	1.11.1.15	COG2077	Thiol peroxidase	Thioredoxin-dependent peroxiredoxin.	Peroxiredoxin	Posttranslational modification, protein turnover, chaperones	0.919708	0.955882	0.868421	1	0.4375	1	1	0.977405	1	1	0.42328	0.981213	0.6	1	0.933014	0.95	0.636364	Bacteria	NA	NA	NA	NA	NA	NA	NA	NA	NA
AQUATIC-SEDIMENT_MKKOGJMM_19827	13647	0.962208	MKKOGJMM_19827	gyrB_10	5.6.2.2	COG0187	DNA gyrase subunit B	DNA topoisomerase (ATP-hydrolyzing).	DNA gyrase/topoisomerase IV, subunit B	Replication, recombination and repair	0.956204	0.898039	0.847368	1	0.375	1	0.875	0.979904	1	1	0.465608	0.982823	0.333333	1	0.933014	0.95	0.988636	NA	NA	NA	NA	NA	NA	NA	TIGR01059	secondary_alignment	9.8e-80
AQUATIC_BPENNOMB_37475	13645	0.962067	BPENNOMB_37475	mupP_2	3.1.3.105	COG0546	N-acetylmuramic acid 6-phosphate phosphatase	N-acetyl-D-muramate 6-phosphate phosphatase.	Phosphoglycolate phosphatase, HAD superfamily	Energy production and conversion	0.927007	0.911765	0.857895	1	0.5625	1	0.875	0.981804	1	1	0.380952	0.975309	0.333333	1	0.925837	0.875	0.988636	NA	NA	NA	NA	NA	NA	NA	NA	NA	NA
GUT_POFBCBKK_20187	13636	0.961433	POFBCBKK_20187	xerC_47			Tyrosine recombinase XerC	NA	NA	NA	0.948905	0.893137	0.884211	1	0.4375	1	0.875	0.982004	1	1	0.380952	0.977992	0.333333	1	0.91866	0.9	0.977273	Bacteria	Firmicutes	Clostridia	Clostridiales	Clostridiaceae	Clostridium	Clostridium sp. CAG:678	NA	NA	NA
AQUATIC-SEDIMENT_CPDOCJJM_168609	13633	0.961221	CPDOCJJM_168609	trmL_38	2.1.1.207	COG0219	tRNA (cytidine(34)-2'-O)-methyltransferase	tRNA (cytidine(34)-2'-O)-methyltransferase.	tRNA(Leu) C34 or U34 (ribose-2'-O)-methylase TrmL, contains SPOUT domain	Translation, ribosomal structure and biogenesis	0.919708	0.893137	0.821053	1	0.375	1	0.875	0.980104	1	1	0.455026	0.983897	0.366667	1	0.940191	0.85	0.977273	Bacteria	Proteobacteria	Gammaproteobacteria	Pseudomonadales	Pseudomonadaceae	Pseudomonas	NA	TIGR00186	secondary_alignment	9.5e-09
AQUATIC_OAGJODKH_285710	13628	0.960869	OAGJODKH_285710	RBKS_105	2.7.1.15		Ribokinase	Ribokinase.	NA	NA	0.890511	0.948039	0.873684	1	0.375	1	0.875	0.978604	1	1	0.328042	0.969404	0.366667	1	0.930622	0.9	0.988636	Bacteria	Proteobacteria	Alphaproteobacteria	Pelagibacterales	NA	NA	NA	NA	NA	NA
AQUATIC-SEDIMENT_JEAMJLJB_331660	13627	0.960798	JEAMJLJB_331660	moeZ_41		COG0476	putative adenylyltransferase/sulfurtransferase MoeZ	NA	Molybdopterin or thiamine biosynthesis adenylyltransferase	Coenzyme transport and metabolism	0.948905	0.928431	0.857895	1	0.4375	1	0.875	0.978304	1	1	0.349206	0.979066	0.333333	1	0.916268	0.925	0.988636	Bacteria	NA	NA	NA	NA	NA	NA	NA	NA	NA
GUT_CFIHPLBO_184969	13624	0.960587	CFIHPLBO_184969	rpoD_19			RNA polymerase sigma factor RpoD	NA	NA	NA	0.89781	0.942157	0.9	1	0.5625	1	0.9375	0.978304	1	1	0.354497	0.96511	0.566667	1	0.91866	0.95	0.931818	Bacteria	NA	NA	NA	NA	NA	NA	NA	NA	NA
CHICKEN_FGCPNICF_22465	13620	0.960305	FGCPNICF_22465	nth_7	4.2.99.18	COG0177	Endonuclease III	DNA-(apurinic or apyrimidinic site) lyase.	Endonuclease III	Replication, recombination and repair	0.934307	0.910784	0.884211	1	0.375	1	0.9375	0.978804	1	1	0.365079	0.976919	0.366667	1	0.92823	0.925	0.965909	Bacteria	NA	NA	NA	NA	NA	NA	NA	NA	NA
AQUATIC-SEDIMENT_BANHELFI_50571	13619	0.960234	BANHELFI_50571	trpG_8	4.1.3.27	COG0512	Anthranilate synthase component 2	Anthranilate synthase.	Anthranilate/para-aminobenzoate synthase component II (glutamine amidotransferase)	Amino acid transport and metabolism-Coenzyme transport and metabolism	0.919708	0.898039	0.884211	1	0.5	1	0.9375	0.978304	1	1	0.417989	0.981213	0.333333	1	0.925837	0.95	0.965909	NA	NA	NA	NA	NA	NA	NA	NA	NA	NA
AQUATIC_OMKJONPI_137517	13615	0.959952	OMKJONPI_137517	prfA_48		COG0216	Peptide chain release factor RF1	NA	Protein chain release factor RF1	Translation, ribosomal structure and biogenesis	0.927007	0.897059	0.873684	1	0.375	1	1	0.979704	1	1	0.396825	0.975309	0.333333	1	0.925837	0.95	0.965909	Bacteria	Proteobacteria	Alphaproteobacteria	Pelagibacterales	Pelagibacteraceae	NA	NA	TIGR00019	secondary_alignment	4.7e-73
GUT_GMJLFCAB_69829	13612	0.959741	GMJLFCAB_69829	soj_47	3.6.-.-	COG1192	Sporulation initiation inhibitor protein Soj	Hydrolases. Acting on acid anhydrides.	ParA-like ATPase involved in chromosome/plasmid partitioning or cellulose biosynthesis protein BcsQ	Cell cycle control, cell division, chromosome partitioning-Cell motility	0.941606	0.897059	0.863158	1	0.5	1	1	0.978704	1	1	0.412698	0.977992	0.333333	1	0.916268	0.95	0.977273	Bacteria	NA	NA	NA	NA	NA	NA	NA	NA	NA
GUT_ANLGPJML_64184	13611	0.95967	ANLGPJML_64184				hypothetical protein	NA	NA	NA	0.817518	0.961765	0.857895	1	0.5625	1	1	0.979304	1	1	0.486772	0.98175	0.4	1	0.825359	0.925	0.522727	Bacteria	NA	NA	NA	NA	NA	NA	NA	NA	NA
MOUSE_KDKCOJGB_236164	13610	0.9596	KDKCOJGB_236164	glmM_52	5.4.2.10	COG1109	Phosphoglucosamine mutase	Phosphoglucosamine mutase.	Phosphomannomutase	Carbohydrate transport and metabolism	0.927007	0.901961	0.857895	1	0.4375	1	0.9375	0.977305	1	1	0.439153	0.981213	0.3	1	0.925837	0.95	0.954545	Bacteria	Firmicutes	Clostridia	NA	NA	NA	NA	NA	NA	NA
AQUATIC-SEDIMENT_BPBNNFGB_03955	13607	0.959388	BPBNNFGB_03955	malR_3		COG1609	HTH-type transcriptional regulator MalR	NA	DNA-binding transcriptional regulator, LacI/PurR family	Transcription	0.89781	0.939216	0.757895	1	0.1875	1	0.875	0.978104	1	1	0.396825	0.972625	0.366667	1	0.930622	0.875	0.977273	NA	NA	NA	NA	NA	NA	NA	NA	NA	NA
GUT_LKDDPENP_76614	13606	0.959317	LKDDPENP_76614	pnp_46	2.7.7.8	COG1185	Polyribonucleotide nucleotidyltransferase	Polyribonucleotide nucleotidyltransferase.	Polyribonucleotide nucleotidyltransferase (polynucleotide phosphorylase)	Translation, ribosomal structure and biogenesis	0.941606	0.918627	0.857895	1	0.5	1	0.875	0.978304	1	1	0.402116	0.974772	0.233333	1	0.916268	0.875	0.897727	Bacteria	Firmicutes	NA	NA	NA	NA	Firmicutes bacterium CAG:110	TIGR00717	secondary_alignment	5.3e-09
GUT_ANMMOBDB_59312	13605	0.959247	ANMMOBDB_59312				hypothetical protein	NA	NA	NA	0.934307	0.919608	0.847368	1	0.4375	1	0.8125	0.978104	1	1	0.37037	0.978529	0.233333	1	0.909091	0.875	0.977273	Bacteria	Firmicutes	Clostridia	Clostridiales	NA	NA	NA	NA	NA	NA
COW_GOOKPKMK_76029	13601	0.958965	GOOKPKMK_76029				hypothetical protein	NA	NA	NA	0.919708	0.912745	0.857895	1	0.5625	1	0.875	0.977804	1	1	0.391534	0.978529	0.266667	1	0.913876	0.775	0.977273	Bacteria	NA	NA	NA	NA	NA	NA	NA	NA	NA
AQUATIC_PKJMNHJF_132865	13599	0.958824	PKJMNHJF_132865	dnaK_37			Chaperone protein DnaK	NA	NA	NA	0.890511	0.92451	0.863158	1	0.75	1	0.875	0.976705	1	1	0.333333	0.974772	0.8	1	0.899522	0.9	0.977273	Bacteria	NA	NA	NA	NA	NA	NA	TIGR02350	primary_alignment	2.9e-121
GUT_BLMIOLKA_71212	13599	0.958824	BLMIOLKA_71212				hypothetical protein	NA	NA	NA	0.817518	0.958824	0.9	1	0.4375	1	1	0.975505	1	1	0.31746	0.976919	0.4	1	0.904306	0.925	0.875	Bacteria	Firmicutes	Clostridia	Clostridiales	NA	NA	NA	NA	NA	NA
GUT_FCOMKHLE_42615	13596	0.958612	FCOMKHLE_42615	atpD_19	7.1.2.2	COG0055	ATP synthase subunit beta	H(+)-transporting two-sector ATPase.	FoF1-type ATP synthase, beta subunit	Energy production and conversion	0.912409	0.92549	0.868421	1	0.75	1	0.8125	0.976105	1	1	0.375661	0.971014	0.6	1	0.913876	0.875	0.965909	NA	NA	NA	NA	NA	NA	NA	TIGR01039	primary_alignment	2.1e-162
TERRESTRIAL-SOIL_EBMLPOLA_170930	13596	0.958612	EBMLPOLA_170930	rfaH_13			Transcription antitermination protein RfaH	NA	NA	NA	0.89781	0.895098	0.863158	1	0.375	1	0.875	0.979904	1	1	0.428571	0.972088	0.333333	1	0.899522	0.925	0.977273	Bacteria	Proteobacteria	Deltaproteobacteria	NA	NA	NA	Deltaproteobacteria bacterium CG_4_8_14_3_um_filter_45_9	TIGR00922	primary_alignment	6.3e-11
AQUATIC_FLLAMGEE_335338	13594	0.958471	FLLAMGEE_335338	cfiB_4	6.4.1.7	COG0439	2-oxoglutarate carboxylase small subunit	2-oxoglutarate carboxylase.	Biotin carboxylase	Lipid transport and metabolism	0.919708	0.878431	0.884211	1	0.6875	1	0.875	0.979004	1	1	0.460317	0.98336	0.5	1	0.940191	0.95	0.545455	NA	NA	NA	NA	NA	NA	NA	NA	NA	NA
AQUATIC_MPDAFHNP_543782	13592	0.95833	MPDAFHNP_543782	gapA2_5	1.2.1.12		Glyceraldehyde-3-phosphate dehydrogenase 2	Glyceraldehyde-3-phosphate dehydrogenase (phosphorylating).	NA	NA	0.934307	0.910784	0.905263	1	0.625	1	1	0.976805	1	1	0.343915	0.973698	0.5	1	0.897129	0.925	0.988636	Bacteria	NA	NA	NA	NA	NA	NA	NA	NA	NA
GUT_NFPCMNDJ_220815	13589	0.958119	NFPCMNDJ_220815	rpsS_63			30S ribosomal protein S19	NA	NA	NA	0.883212	0.866667	0.894737	1	0.5625	1	0.9375	0.976605	1	1	0.42328	0.982823	0.933333	1	0.925837	0.925	0.965909	Bacteria	NA	NA	NA	NA	NA	NA	NA	NA	NA
GUT_AFEMELEK_63787	13585	0.957837	AFEMELEK_63787	thrZ_9	6.1.1.3	COG0441	Threonine--tRNA ligase 2	Threonine--tRNA ligase.	Threonyl-tRNA synthetase	Translation, ribosomal structure and biogenesis	0.905109	0.885294	0.894737	1	0.3125	1	0.8125	0.978304	1	1	0.391534	0.978529	0.333333	1	0.916268	0.9	0.965909	Bacteria	Actinobacteria	Coriobacteriia	NA	NA	NA	NA	TIGR00442	secondary_alignment	1.6e-10
AQUATIC_PBHACGML_245376	13585	0.957837	PBHACGML_245376	clpP_130	3.4.21.92	COG0740	ATP-dependent Clp protease proteolytic subunit	Endopeptidase Clp.	ATP-dependent protease ClpP, protease subunit	Posttranslational modification, protein turnover, chaperones	0.905109	0.857843	0.889474	1	0.5625	1	1	0.978204	1	1	0.449735	0.975845	0.933333	1	0.913876	0.9	0.965909	Bacteria	Proteobacteria	NA	NA	NA	NA	NA	NA	NA	NA
GUT_NHMAGOOL_92100	13584	0.957766	NHMAGOOL_92100	rpmE_19		COG0254	50S ribosomal protein L31	NA	Ribosomal protein L31	Translation, ribosomal structure and biogenesis	0.927007	0.914706	0.863158	1	0.4375	1	0.9375	0.976305	1	1	0.380952	0.977992	0.3	1	0.904306	0.8	0.977273	Bacteria	NA	NA	NA	NA	NA	NA	NA	NA	NA
AQUATIC-SEDIMENT_IOHOMKCJ_44807	13583	0.957696	IOHOMKCJ_44807	tadA_10	3.5.4.33	COG0590	tRNA-specific adenosine deaminase	tRNA(adenine(34)) deaminase.	tRNA(Arg) A34 adenosine deaminase TadA	Translation, ribosomal structure and biogenesis	0.912409	0.891176	0.836842	1	0.4375	1	0.875	0.979904	1	1	0.359788	0.977456	0.3	1	0.901914	0.85	0.965909	NA	NA	NA	NA	NA	NA	NA	NA	NA	NA
GUT_GILNBOBF_09940	13581	0.957555	GILNBOBF_09940	iscS_4	2.8.1.7	COG1104	Cysteine desulfurase IscS	Cysteine desulfurase.	Cysteine desulfurase/Cysteine sulfinate desulfinase IscS or related enzyme, NifS family	Amino acid transport and metabolism	0.919708	0.888235	0.863158	1	0.4375	1	0.9375	0.977604	1	1	0.380952	0.974235	0.566667	1	0.913876	0.95	0.988636	Bacteria	NA	NA	NA	NA	NA	NA	NA	NA	NA
AQUATIC_BPMKIEEO_33480	13581	0.957555	BPMKIEEO_33480	infA_10		COG0361	Translation initiation factor IF-1	NA	Translation initiation factor IF-1	Translation, ribosomal structure and biogenesis	0.919708	0.876471	0.921053	1	0.625	1	1	0.975805	1	1	0.444444	0.982823	0.333333	1	0.909091	0.925	0.954545	Bacteria	NA	NA	NA	NA	NA	NA	NA	NA	NA
GUT_DPJAPHOK_192723	13581	0.957555	DPJAPHOK_192723	rplN_57		COG0093	50S ribosomal protein L14	NA	Ribosomal protein L14	Translation, ribosomal structure and biogenesis	0.905109	0.860784	0.915789	1	0.6875	1	0.875	0.977405	1	1	0.412698	0.978529	0.966667	1	0.899522	0.95	0.977273	Bacteria	Firmicutes	Negativicutes	NA	NA	NA	NA	NA	NA	NA
GUT_JGDOHKLB_29338	13577	0.957273	JGDOHKLB_29338	srlR_6		COG1349	Glucitol operon repressor	NA	DNA-binding transcriptional regulator of sugar metabolism, DeoR/GlpR family	Transcription-Carbohydrate transport and metabolism	0.934307	0.927451	0.810526	1	0.25	1	0.75	0.976505	1	1	0.322751	0.976919	0.366667	1	0.913876	0.8	0.977273	Bacteria	Firmicutes	Clostridia	Clostridiales	Ruminococcaceae	Faecalibacterium	NA	NA	NA	NA
GUT_ODODHDAK_71635	13576	0.957202	ODODHDAK_71635	rpe_27	5.1.3.1		Ribulose-phosphate 3-epimerase	Ribulose-phosphate 3-epimerase.	NA	NA	0.890511	0.92549	0.842105	1	0.25	1	0.8125	0.978004	1	1	0.349206	0.969941	0.266667	1	0.897129	0.875	0.977273	Bacteria	Firmicutes	NA	NA	NA	NA	NA	NA	NA	NA
GUT_OMENAMBP_125846	13574	0.957061	OMENAMBP_125846	pfkA_42	2.7.1.11		ATP-dependent 6-phosphofructokinase	6-phosphofructokinase.	NA	NA	0.861314	0.926471	0.878947	1	0.375	1	0.9375	0.978204	1	1	0.386243	0.969404	0.3	1	0.849282	0.9	0.977273	Bacteria	Firmicutes	NA	NA	NA	NA	NA	NA	NA	NA
GUT_DCEJEOPH_124703	13573	0.956991	DCEJEOPH_124703	rplB_33		COG0090	50S ribosomal protein L2	NA	Ribosomal protein L2	Translation, ribosomal structure and biogenesis	0.970803	0.858824	0.952632	1	0.6875	1	0.8125	0.976005	1	1	0.333333	0.98175	0.933333	1	0.913876	0.875	0.977273	Bacteria	NA	NA	NA	NA	NA	NA	TIGR01171	primary_alignment	1.8e-76
AQUATIC_IHOMGEGK_440043	13570	0.956779	IHOMGEGK_440043	hisH_209	4.3.2.10	COG0118	Imidazole glycerol phosphate synthase subunit HisH	Imidazole glycerol-phosphate synthase.	Imidazoleglycerol phosphate synthase glutamine amidotransferase subunit HisH	Amino acid transport and metabolism	0.956204	0.892157	0.878947	1	0.4375	1	0.9375	0.977405	1	1	0.349206	0.971014	0.5	1	0.906699	0.875	0.977273	Bacteria	Proteobacteria	NA	NA	NA	NA	NA	NA	NA	NA
ORAL_FCMMLFLG_123530	13569	0.956709	FCMMLFLG_123530	leuS_46	6.1.1.4		Leucine--tRNA ligase	Leucine--tRNA ligase.	NA	NA	0.905109	0.926471	0.831579	1	0.3125	1	0.875	0.976605	1	1	0.386243	0.970478	0.333333	1	0.901914	0.775	0.931818	Bacteria	NA	NA	NA	NA	NA	NA	TIGR00396	primary_alignment	1.7e-60
GUT_NCIFHHNO_20758	13566	0.956497	NCIFHHNO_20758	rluB_3	5.4.99.22	COG1187	Ribosomal large subunit pseudouridine synthase B	23S rRNA pseudouridine(2605) synthase.	Pseudouridylate synthase RsuA, specific for 16S rRNA U516 and 23S rRNA U2605	Translation, ribosomal structure and biogenesis	0.89781	0.913725	0.815789	1	0.3125	1	0.8125	0.977005	1	1	0.391534	0.974772	0.266667	1	0.904306	0.775	0.965909	Bacteria	Firmicutes	Clostridia	Clostridiales	Ruminococcaceae	Faecalibacterium	NA	NA	NA	NA
GUT_HLJFOHED_410547	13565	0.956427	HLJFOHED_410547	hup_123			DNA-binding protein HU	NA	NA	NA	0.854015	0.939216	0.889474	1	0.25	1	1	0.979404	1	1	0.343915	0.977992	0.333333	1	0.803828	0.925	0.693182	Bacteria	Firmicutes	Clostridia	Clostridiales	NA	NA	NA	NA	NA	NA
GUT_MJHBBDOE_135412	13564	0.956356	MJHBBDOE_135412	clpC_49		COG0542	Negative regulator of genetic competence ClpC/MecB	NA	ATP-dependent Clp protease, ATP-binding subunit ClpA	Posttranslational modification, protein turnover, chaperones	0.905109	0.883333	0.863158	1	0.5625	1	0.875	0.977205	1	1	0.349206	0.973162	0.7	1	0.91866	0.85	0.977273	Bacteria	Firmicutes	NA	NA	NA	NA	NA	NA	NA	NA
GUT_DAPEGNPE_168685	13562	0.956215	DAPEGNPE_168685	pyrH_54	2.7.4.22	COG0528	Uridylate kinase	UMP kinase.	Uridylate kinase	Nucleotide transport and metabolism	0.905109	0.884314	0.873684	1	0.375	1	0.9375	0.977704	1	1	0.402116	0.971014	0.266667	1	0.91866	0.825	0.977273	Bacteria	Bacteroidetes	Bacteroidia	Bacteroidales	NA	NA	NA	TIGR02075	secondary_alignment	6e-66
GUT_PGCJDNLM_115071	13557	0.955863	PGCJDNLM_115071	atpB_53		COG0356	ATP synthase subunit a	NA	FoF1-type ATP synthase, membrane subunit a	Energy production and conversion	0.912409	0.923529	0.863158	0.962963	0.9375	1	0.875	0.973405	1	1	0.386243	0.961889	0.966667	1	0.906699	0.825	0.931818	Bacteria	NA	NA	NA	NA	NA	NA	NA	NA	NA
GUT_PKAIEAFL_138912	13554	0.955651	PKAIEAFL_138912	nodM	2.6.1.16		Glutamine--fructose-6-phosphate aminotransferase [isomerizing]	Glutamine--fructose-6-phosphate transaminase (isomerizing).	NA	NA	0.89781	0.908824	0.852632	1	0.3125	1	0.9375	0.975805	1	1	0.359788	0.969941	0.3	1	0.906699	0.95	0.988636	Bacteria	Firmicutes	Clostridia	Clostridiales	Ruminococcaceae	NA	NA	NA	NA	NA
AQUATIC_GFJJKEFC_295814	13552	0.95551	GFJJKEFC_295814	udk_48	2.7.1.48	COG0572	Uridine kinase	Uridine/cytidine kinase.	Uridine kinase	Nucleotide transport and metabolism	0.868613	0.904902	0.815789	1	0.3125	1	0.75	0.978404	1	1	0.31746	0.967794	0.266667	1	0.913876	0.95	0.988636	NA	NA	NA	NA	NA	NA	NA	NA	NA	NA
AQUATIC_IEOOHOKA_258909	13552	0.95551	IEOOHOKA_258909				hypothetical protein	NA	NA	NA	0.941606	0.938235	0.884211	1	0.4375	1	0.9375	0.976805	1	1	0.407407	0.964037	0.7	1	0.930622	0.95	0.125	NA	NA	NA	NA	NA	NA	NA	NA	NA	NA
GUT_MFPGOBAH_62680	13550	0.955369	MFPGOBAH_62680	dtd3_24	3.1.1.96		D-aminoacyl-tRNA deacylase	D-aminoacyl-tRNA deacylase.	NA	NA	0.919708	0.897059	0.836842	1	0.625	1	0.875	0.977205	1	1	0.333333	0.969941	0.266667	1	0.909091	0.825	0.988636	Bacteria	Firmicutes	Clostridia	Clostridiales	Ruminococcaceae	Faecalibacterium	NA	NA	NA	NA
GUT_LMLIFHKO_186600	13548	0.955228	LMLIFHKO_186600	rplP_49		COG0197	50S ribosomal protein L16	NA	Ribosomal protein L16/L10AE	Translation, ribosomal structure and biogenesis	0.89781	0.873529	0.894737	1	0.75	1	0.875	0.975705	1	1	0.37037	0.96672	0.9	1	0.923445	0.9	0.965909	Bacteria	NA	NA	NA	NA	NA	NA	TIGR01164	primary_alignment	2.1e-38
GUT_CENPDJAF_87563	13546	0.955087	CENPDJAF_87563	ctpC_22	3.6.3.-	COG2217	Manganese-exporting P-type ATPase	Hydrolases. Acting on acid anhydrides.Acting on acid anhydrides; catalyzing transmembrane movement of substances.	Cation-transporting P-type ATPase	Inorganic ion transport and metabolism	0.927007	0.870588	0.847368	1	0.375	1	0.875	0.977005	1	1	0.380952	0.971551	0.566667	1	0.92823	0.925	0.909091	Bacteria	Firmicutes	Clostridia	Clostridiales	Lachnospiraceae	NA	NA	NA	NA	NA
ORAL_KDDIMNLG_139005	13546	0.955087	KDDIMNLG_139005	pspB_6	3.1.3.3	COG0406	Putative phosphoserine phosphatase 2	Phosphoserine phosphatase.	Broad specificity phosphatase PhoE	Carbohydrate transport and metabolism	0.912409	0.905882	0.8	1	0.3125	1	0.875	0.976905	1	1	0.312169	0.973698	0.266667	1	0.909091	0.85	0.977273	Bacteria	Firmicutes	Negativicutes	Selenomonadales	Selenomonadaceae	NA	NA	NA	NA	NA
GUT_BLBDMGHF_153698	13545	0.955017	BLBDMGHF_153698	rpsK_27			30S ribosomal protein S11	NA	NA	NA	0.934307	0.860784	0.936842	1	0.5	1	0.875	0.977604	1	1	0.328042	0.981213	0.933333	1	0.832536	0.85	0.988636	Bacteria	NA	NA	NA	NA	NA	NA	TIGR03632	primary_alignment	2.6e-59
AQUATIC_MIDBDCJA_207211	13544	0.954946	MIDBDCJA_207211	acpS_40	2.7.8.7	COG0736	Holo-[acyl-carrier-protein] synthase	Holo-[acyl-carrier-protein] synthase.	Phosphopantetheinyl transferase (holo-ACP synthase)	Lipid transport and metabolism	0.875912	0.889216	0.847368	1	0.375	1	0.8125	0.977005	1	1	0.391534	0.968331	0.3	1	0.91866	0.825	0.988636	NA	NA	NA	NA	NA	NA	NA	NA	NA	NA
GUT_MHFOHNIO_147292	13544	0.954946	MHFOHNIO_147292	rplK_39		COG0080	50S ribosomal protein L11	NA	Ribosomal protein L11	Translation, ribosomal structure and biogenesis	0.905109	0.863725	0.878947	1	0.375	1	0.875	0.976305	1	1	0.343915	0.979066	0.666667	1	0.909091	0.95	0.977273	Bacteria	NA	NA	NA	NA	NA	NA	TIGR01632	primary_alignment	8e-62
ORAL_NHJADOKB_123457	13543	0.954876	NHJADOKB_123457	rpsQ_38			30S ribosomal protein S17	NA	NA	NA	0.912409	0.868627	0.863158	1	0.5	1	0.9375	0.978104	1	1	0.412698	0.975309	0.266667	1	0.923445	0.925	0.704545	Bacteria	NA	NA	NA	NA	NA	NA	NA	NA	NA
AQUATIC_ECOBPGDF_240627	13542	0.954805	ECOBPGDF_240627	mraY_97	2.7.8.13	COG0472	Phospho-N-acetylmuramoyl-pentapeptide-transferase	Phospho-N-acetylmuramoyl-pentapeptide-transferase.	UDP-N-acetylmuramyl pentapeptide phosphotransferase/UDP-N-acetylglucosamine-1-phosphate transferase	Cell wall/membrane/envelope biogenesis	0.912409	0.883333	0.831579	1	0.3125	1	0.8125	0.977804	1	1	0.365079	0.970478	0.233333	1	0.913876	0.9	0.954545	Bacteria	NA	NA	NA	NA	NA	NA	TIGR00445	primary_alignment	1.9e-92
GUT_KMLBDFFN_186957	13536	0.954382	KMLBDFFN_186957	rpsE_53			30S ribosomal protein S5	NA	NA	NA	0.956204	0.866667	0.873684	1	0.5625	1	0.875	0.975105	1	1	0.391534	0.979603	0.333333	1	0.904306	0.85	0.954545	Bacteria	NA	NA	NA	NA	NA	NA	TIGR01021	primary_alignment	7.7e-48
GUT_BCBBEKIC_335063	13535	0.954311	BCBBEKIC_335063	polA_127	2.7.7.7		DNA polymerase I, thermostable	DNA-directed DNA polymerase.	NA	NA	0.927007	0.877451	0.884211	1	0.375	1	0.8125	0.976905	1	1	0.391534	0.977992	0.333333	1	0.84689	0.9	0.965909	Bacteria	Firmicutes	Bacilli	NA	NA	NA	Bacilli bacterium	TIGR00593	primary_alignment	8.4e-29
AQUATIC_EFLDJEDO_76653	13534	0.954241	EFLDJEDO_76653			COG0217	putative transcriptional regulatory protein	NA	Transcriptional and/or translational regulatory protein YebC/TACO1	Transcription-Translation, ribosomal structure and biogenesis	0.89781	0.897059	0.857895	1	0.4375	1	0.9375	0.976405	1	1	0.391534	0.973698	0.3	1	0.84689	0.925	0.943182	Bacteria	Verrucomicrobia	NA	NA	NA	NA	NA	NA	NA	NA
AQUATIC_IODFOFEO_584286	13534	0.954241	IODFOFEO_584286		3.9.1.-	COG0537	Purine nucleoside phosphoramidase	Hydrolases. Acting on phosphorus-nitrogen bonds.Acting on phosphorus-nitrogen bonds.	Purine nucleoside phosphoramidase/Ap4A hydrolase, histidine triade (HIT) family	Nucleotide transport and metabolism-General function prediction only	0.80292	0.87451	0.878947	1	0.4375	1	0.9375	0.976605	1	1	0.412698	0.976382	0.333333	1	0.889952	0.9	0.977273	Bacteria	Proteobacteria	NA	NA	NA	NA	NA	NA	NA	NA
AQUATIC_JGPPIOII_44074	13534	0.954241	JGPPIOII_44074	ispB_15	2.5.1.90	COG0142	Octaprenyl diphosphate synthase	All-trans-octaprenyl-diphosphate synthase.	Geranylgeranyl pyrophosphate synthase	Coenzyme transport and metabolism	0.905109	0.879412	0.852632	1	0.375	1	0.875	0.978004	1	1	0.333333	0.964037	0.7	1	0.904306	0.875	0.931818	Bacteria	Bacteroidetes	Flavobacteriia	NA	NA	NA	NA	NA	NA	NA
GUT_EIMAEBAB_285205	13534	0.954241	EIMAEBAB_285205	rplA_77			50S ribosomal protein L1	NA	NA	NA	0.912409	0.859804	0.905263	1	0.4375	1	0.75	0.976405	1	1	0.412698	0.974235	0.3	1	0.901914	0.9	0.977273	Bacteria	NA	NA	NA	NA	NA	NA	TIGR01169	primary_alignment	4.3e-50
AQUATIC_MPDAFHNP_469865	13533	0.95417	MPDAFHNP_469865				hypothetical protein	NA	NA	NA	0.89781	0.870588	0.842105	1	0.5	1	0.8125	0.976905	1	1	0.375661	0.969941	0.7	1	0.916268	0.9	0.886364	Bacteria	Proteobacteria	NA	NA	NA	NA	NA	NA	NA	NA
GUT_DJCMNCLA_200756	13532	0.9541	DJCMNCLA_200756	frr_60			Ribosome-recycling factor	NA	NA	NA	0.890511	0.858824	0.857895	1	0.375	1	0.875	0.977205	1	1	0.391534	0.975845	0.266667	1	0.909091	0.95	0.965909	Bacteria	Firmicutes	Clostridia	Clostridiales	Lachnospiraceae	NA	NA	TIGR00496	primary_alignment	4.2e-39
AQUATIC_DONPKGCB_146620	13529	0.953888	DONPKGCB_146620	murA_50	2.5.1.7	COG0766	UDP-N-acetylglucosamine 1-carboxyvinyltransferase	UDP-N-acetylglucosamine 1-carboxyvinyltransferase.	UDP-N-acetylglucosamine enolpyruvyl transferase	Cell wall/membrane/envelope biogenesis	0.919708	0.906863	0.878947	1	0.4375	1	0.875	0.978404	1	1	0.338624	0.979066	0.266667	1	0.88756	0.95	0.284091	Bacteria	Actinobacteria	NA	NA	NA	NA	NA	NA	NA	NA
GUT_FBIKPOGK_177578	13529	0.953888	FBIKPOGK_177578	rpsN1_6		COG0199	30S ribosomal protein S14	NA	Ribosomal protein S14	Translation, ribosomal structure and biogenesis	0.890511	0.857843	0.842105	1	0.625	1	1	0.976005	1	1	0.391534	0.976919	0.433333	1	0.92823	0.9	0.897727	Bacteria	Firmicutes	NA	NA	NA	NA	NA	NA	NA	NA
GUT_FGCDHKDI_01612	13527	0.953747	FGCDHKDI_01612	dmlR_2			HTH-type transcriptional regulator DmlR	NA	NA	NA	0.941606	0.942157	0.810526	1	0.4375	1	0.8125	0.976805	1	1	0.291005	0.960279	0.433333	1	0.851675	0.775	0.852273	Bacteria	Proteobacteria	Gammaproteobacteria	Aeromonadales	Aeromonadaceae	Aeromonas	NA	NA	NA	NA
GUT_JOPHBBPB_133504	13525	0.953606	JOPHBBPB_133504	glnA_72	6.3.1.2	COG0174	Glutamine synthetase	Glutamine synthetase.	Glutamine synthetase	Amino acid transport and metabolism	0.919708	0.873529	0.857895	1	0.375	1	0.9375	0.973905	1	1	0.455026	0.96511	0.366667	1	0.933014	0.925	0.988636	Bacteria	Firmicutes	NA	NA	NA	NA	Firmicutes bacterium CAG:176	NA	NA	NA
GUT_JFNHOOOC_48736	13524	0.953536	JFNHOOOC_48736	rplO_15		COG0200	50S ribosomal protein L15	NA	Ribosomal protein L15	Translation, ribosomal structure and biogenesis	0.956204	0.838235	0.894737	1	0.375	1	0.8125	0.977105	1	1	0.375661	0.974235	0.6	1	0.904306	0.875	0.965909	Bacteria	NA	NA	NA	NA	NA	NA	TIGR01071	primary_alignment	1.3e-22
GUT_PNHPDADN_21389	13523	0.953465	PNHPDADN_21389	rpsG_7			30S ribosomal protein S7	NA	NA	NA	0.948905	0.82451	0.910526	1	0.625	1	0.9375	0.975305	1	1	0.365079	0.98014	0.933333	1	0.906699	0.9	0.988636	Bacteria	Firmicutes	Clostridia	NA	NA	NA	NA	TIGR01029	primary_alignment	5.7e-57
GUT_BAKAKIPE_209961	13522	0.953395	BAKAKIPE_209961		2.5.1.-	COG2873	O-acetyl-L-homoserine sulfhydrylase	Transferases. Transferring alkyl or aryl groups, other than methyl groups.Transferring alkyl or aryl groups, other than methyl groups.	O-acetylhomoserine/O-acetylserine sulfhydrylase, pyridoxal phosphate-dependent	Amino acid transport and metabolism	0.912409	0.873529	0.878947	1	0.3125	1	0.875	0.978204	1	0.99	0.375661	0.98014	0.633333	1	0.882775	0.95	0.454545	Bacteria	Firmicutes	Clostridia	Clostridiales	Ruminococcaceae	Faecalibacterium	NA	NA	NA	NA
GUT_MOHHLIKL_178533	13522	0.953395	MOHHLIKL_178533	clpX_91		COG1219	ATP-dependent Clp protease ATP-binding subunit ClpX	NA	ATP-dependent protease Clp, ATPase subunit ClpX	Posttranslational modification, protein turnover, chaperones	0.890511	0.906863	0.884211	1	0.5	1	0.8125	0.976705	1	1	0.343915	0.971551	0.3	1	0.811005	0.9	0.954545	Bacteria	Firmicutes	Clostridia	Clostridiales	NA	NA	NA	TIGR00382	primary_alignment	3.4e-84
AQUATIC_KCICJJML_436715	13522	0.953395	KCICJJML_436715	tdcF_5	3.5.4.-	COG0251	Putative reactive intermediate deaminase TdcF	Hydrolases. Acting on carbon-nitrogen bonds, other than peptide bonds.In cyclic amidines.	Enamine deaminase RidA, house cleaning of reactive enamine intermediates, YjgF/YER057c/UK114 family	Defense mechanisms	0.912409	0.92549	0.857895	1	0.3125	1	0.875	0.975805	1	1	0.386243	0.975845	0.266667	1	0.930622	0.925	0.136364	Bacteria	Proteobacteria	Alphaproteobacteria	Rhizobiales	NA	NA	NA	NA	NA	NA
GUT_PHOEJGCD_198858	13522	0.953395	PHOEJGCD_198858	dnaA_102			Chromosomal replication initiator protein DnaA	NA	NA	NA	0.927007	0.85098	0.852632	1	0.3125	1	0.875	0.976505	1	1	0.417989	0.971551	0.366667	1	0.916268	0.875	0.988636	Bacteria	Firmicutes	NA	NA	NA	NA	NA	TIGR00362	primary_alignment	1.6e-128
GUT_AKMEBKIH_175448	13521	0.953324	AKMEBKIH_175448	ftsY_68		COG0552	Signal recognition particle receptor FtsY	NA	Signal recognition particle GTPase FtsY	Intracellular trafficking, secretion, and vesicular transport	0.905109	0.881373	0.894737	1	0.375	1	0.9375	0.978104	1	1	0.396825	0.9635	0.366667	1	0.921053	0.925	0.534091	Bacteria	NA	NA	NA	NA	NA	NA	TIGR00064	primary_alignment	2.2e-91
ORAL_HMEALIKK_04580	13520	0.953254	HMEALIKK_04580	dapA_2	4.3.3.7	COG0329	4-hydroxy-tetrahydrodipicolinate synthase	4-hydroxy-tetrahydrodipicolinate synthase.	4-hydroxy-tetrahydrodipicolinate synthase/N-acetylneuraminate lyase	Amino acid transport and metabolism-Cell wall/membrane/envelope biogenesis	0.927007	0.907843	0.894737	1	0.5	1	0.8125	0.976705	1	1	0.322751	0.964573	0.366667	1	0.897129	0.85	0.625	Bacteria	Proteobacteria	NA	NA	NA	NA	NA	NA	NA	NA
AQUATIC_IJOOLKEI_274620	13518	0.953113	IJOOLKEI_274620	ilvE_100	2.6.1.42	COG0115	Branched-chain-amino-acid aminotransferase	Branched-chain-amino-acid transaminase.	Branched-chain amino acid aminotransferase/4-amino-4-deoxychorismate lyase	Amino acid transport and metabolism-Coenzyme transport and metabolism	0.919708	0.906863	0.863158	1	0.375	1	0.875	0.977405	1	1	0.354497	0.964037	0.266667	1	0.913876	0.85	0.522727	Bacteria	NA	NA	NA	NA	NA	NA	NA	NA	NA
GUT_DOJCBIKK_184126	13518	0.953113	DOJCBIKK_184126	truA_69	5.4.99.12	COG0101	tRNA pseudouridine synthase A	tRNA pseudouridine(38-40) synthase.	tRNA U38,U39,U40 pseudouridine synthase TruA	Translation, ribosomal structure and biogenesis	0.912409	0.877451	0.842105	1	0.375	1	0.875	0.978904	1	1	0.322751	0.975309	0.266667	1	0.894737	0.925	0.636364	Bacteria	NA	NA	NA	NA	NA	NA	NA	NA	NA
GUT_JMKNDGJM_43130	13516	0.952972	JMKNDGJM_43130	guaB_12	1.1.1.205	COG0516	Inosine-5'-monophosphate dehydrogenase	IMP dehydrogenase.	IMP dehydrogenase/GMP reductase	Nucleotide transport and metabolism	0.934307	0.864706	0.852632	1	0.5	1	0.8125	0.974705	1	1	0.365079	0.974772	0.333333	1	0.916268	0.9	0.977273	Bacteria	NA	NA	NA	NA	NA	NA	TIGR01302	primary_alignment	9.8e-92
AQUATIC-SEDIMENT_FPAILCCO_267159	13514	0.952831	FPAILCCO_267159	groS_62			10 kDa chaperonin	NA	NA	NA	0.89781	0.864706	0.905263	1	0.5	1	0.9375	0.977604	1	1	0.354497	0.959742	0.266667	1	0.909091	0.9	0.943182	Bacteria	NA	NA	NA	NA	NA	NA	NA	NA	NA
GUT_HGMACCDC_43732	13514	0.952831	HGMACCDC_43732	rpsD_12			30S ribosomal protein S4	NA	NA	NA	0.912409	0.868627	0.868421	1	0.5625	1	0.875	0.973605	1	1	0.37037	0.973698	0.933333	1	0.899522	0.85	0.920455	NA	NA	NA	NA	NA	NA	NA	TIGR01017	primary_alignment	3.1e-44
GUT_HPFMDOLJ_53917	13513	0.95276	HPFMDOLJ_53917	greA_27		COG0782	Transcription elongation factor GreA	NA	Transcription elongation factor, GreA/GreB family	Transcription	0.89781	0.916667	0.857895	1	0.375	1	0.9375	0.978904	1	1	0.280423	0.970478	0.233333	1	0.76555	0.85	0.954545	Bacteria	NA	NA	NA	NA	NA	NA	NA	NA	NA
GUT_FIHEEDIB_136582	13513	0.95276	FIHEEDIB_136582	rpmA_39			50S ribosomal protein L27	NA	NA	NA	0.89781	0.856863	0.915789	1	0.5	1	0.9375	0.976205	1	1	0.328042	0.969404	0.3	1	0.913876	0.9	0.977273	Bacteria	NA	NA	NA	NA	NA	NA	NA	NA	NA
GUT_CDHHGCEG_127394	13511	0.952619	CDHHGCEG_127394	dnaJ_98		COG0484	Chaperone protein DnaJ	NA	DnaJ-class molecular chaperone with C-terminal Zn finger domain	Posttranslational modification, protein turnover, chaperones	0.824818	0.857843	0.868421	1	0.625	1	0.9375	0.978304	1	1	0.37037	0.958132	0.566667	1	0.909091	0.95	0.954545	Bacteria	Firmicutes	Clostridia	Clostridiales	Ruminococcaceae	Faecalibacterium	NA	NA	NA	NA
AQUATIC_PCIBLLID_35788	13511	0.952619	PCIBLLID_35788	rplT_10		COG0292	50S ribosomal protein L20	NA	Ribosomal protein L20	Translation, ribosomal structure and biogenesis	0.868613	0.861765	0.857895	1	0.5625	1	0.8125	0.974205	1	1	0.37037	0.975845	0.933333	1	0.899522	0.85	0.954545	Eukaryota	Cercozoa	Chlorarachniophyceae	NA	NA	Partenskyella	Partenskyella glossopodia	TIGR01032	primary_alignment	3.4e-22
AQUATIC_LAOIGFBD_289998	13510	0.952549	LAOIGFBD_289998	hprA_20	1.1.1.29	COG1052	Glycerate dehydrogenase	Glycerate dehydrogenase.	Lactate dehydrogenase or related 2-hydroxyacid dehydrogenase	Energy production and conversion-Coenzyme transport and metabolism-General function prediction only	0.919708	0.909804	0.842105	1	0.6875	1	0.875	0.977904	1	1	0.301587	0.947397	0.7	1	0.863636	0.9	0.863636	Bacteria	Proteobacteria	NA	NA	NA	NA	NA	NA	NA	NA
AQUATIC_IFKFNLIA_796149	13510	0.952549	IFKFNLIA_796149				hypothetical protein	NA	NA	NA	0.919708	0.853922	0.863158	1	0.5	1	0.875	0.975905	1	1	0.354497	0.978529	0.3	1	0.901914	0.775	0.965909	Bacteria	NA	NA	NA	NA	NA	NA	NA	NA	NA
ORAL_OEPLPFGN_141820	13509	0.952478	OEPLPFGN_141820	typA_74		COG1217	GTP-binding protein TypA/BipA	NA	Predicted membrane GTPase TypA/BipA involved in stress response	Signal transduction mechanisms	0.919708	0.855882	0.821053	1	0.3125	1	0.75	0.976705	1	1	0.407407	0.970478	0.333333	1	0.901914	0.925	0.965909	Bacteria	Candidatus Absconditabacteria	NA	NA	NA	NA	SR1 bacterium human oral taxon HOT-345	TIGR01394	primary_alignment	3e-101
AQUATIC_MAKPNONM_64880	13506	0.952267	MAKPNONM_64880	rplX_32		COG0198	50S ribosomal protein L24	NA	Ribosomal protein L24	Translation, ribosomal structure and biogenesis	0.905109	0.853922	0.884211	1	0.5625	1	0.75	0.974805	1	1	0.37037	0.977456	0.266667	0.947368	0.901914	0.925	0.977273	Bacteria	Proteobacteria	Gammaproteobacteria	Thiotrichales	Piscirickettsiaceae	NA	NA	TIGR01079	primary_alignment	9.2e-39
GUT_MNCOJPAH_185348	13504	0.952126	MNCOJPAH_185348	efp_48		COG0231	Elongation factor P	NA	Translation elongation factor P (EF-P)/translation initiation factor 5A (eIF-5A)	Translation, ribosomal structure and biogenesis	0.839416	0.885294	0.852632	1	0.3125	1	0.9375	0.975705	1	1	0.37037	0.974772	0.3	1	0.844498	0.9	0.988636	Bacteria	NA	NA	NA	NA	NA	NA	NA	NA	NA
AQUATIC_KAMEICML_336035	13503	0.952055	KAMEICML_336035	ywle_2	3.9.1.2		Protein-arginine-phosphatase	Protein arginine phosphatase.	NA	NA	0.883212	0.905882	0.842105	1	0.625	1	0.8125	0.977405	1	1	0.243386	0.962963	0.266667	1	0.868421	0.925	0.875	Bacteria	Firmicutes	Bacilli	Bacillales	Bacillaceae	Bacillus	NA	NA	NA	NA
GUT_MLMGLHBH_46340	13502	0.951985	MLMGLHBH_46340	ywlC_7	2.7.7.87	COG0009	Threonylcarbamoyl-AMP synthase	L-threonylcarbamoyladenylate synthase.	tRNA A37 threonylcarbamoyladenosine synthetase subunit TsaC/SUA5/YrdC	Translation, ribosomal structure and biogenesis	0.846715	0.89902	0.831579	1	0.4375	1	0.875	0.976605	1	1	0.328042	0.958132	0.233333	1	0.913876	0.775	0.920455	Bacteria	Firmicutes	Clostridia	Clostridiales	Ruminococcaceae	Faecalibacterium	NA	NA	NA	NA
AQUATIC_EICCMCJK_14571	13499	0.951773	EICCMCJK_14571	rplL_2			50S ribosomal protein L7/L12	NA	NA	NA	0.854015	0.877451	0.884211	1	0.4375	1	0.875	0.976305	1	1	0.291005	0.962426	0.333333	1	0.906699	0.9	0.977273	Bacteria	NA	NA	NA	NA	NA	NA	NA	NA	NA
GUT_IACOMADL_185525	13498	0.951703	IACOMADL_185525	ppdK_46	2.7.9.1	COG0574	Pyruvate, phosphate dikinase	Pyruvate, phosphate dikinase.	Phosphoenolpyruvate synthase/pyruvate phosphate dikinase	Carbohydrate transport and metabolism	0.905109	0.887255	0.831579	1	0.4375	1	0.9375	0.975405	1	1	0.306878	0.962963	0.366667	1	0.899522	0.875	0.965909	Bacteria	Bacteroidetes	Bacteroidia	Bacteroidales	Rikenellaceae	NA	NA	NA	NA	NA
AQUATIC_DICGNHLP_381345	13496	0.951562	DICGNHLP_381345	rplM_128		COG0102	50S ribosomal protein L13	NA	Ribosomal protein L13	Translation, ribosomal structure and biogenesis	0.919708	0.851961	0.889474	1	0.4375	1	0.875	0.976405	1	1	0.349206	0.978529	0.333333	1	0.851675	0.875	0.920455	Bacteria	Proteobacteria	NA	NA	NA	NA	NA	TIGR01066	primary_alignment	4.7e-36
AQUATIC-SEDIMENT_KFNIIJPM_83801	13494	0.951421	KFNIIJPM_83801	ilvG_7	2.2.1.6		Acetolactate synthase isozyme 2 large subunit	Acetolactate synthase.	NA	NA	0.919708	0.912745	0.878947	1	0.375	1	0.875	0.974905	1	0.98	0.338624	0.953301	0.466667	1	0.870813	0.875	0.840909	Bacteria	NA	NA	NA	NA	NA	bacterium BMS3Abin14	NA	NA	NA
GUT_KEIBPJKP_37335	13493	0.95135	KEIBPJKP_37335	rsmG_9	2.1.1.-	COG0357	Ribosomal RNA small subunit methyltransferase G	Transferases. Transferring one-carbon groups.Methyltransferases.	16S rRNA G527 N7-methylase RsmG (former glucose-inhibited division protein B)	Translation, ribosomal structure and biogenesis	0.919708	0.898039	0.784211	1	0.375	1	0.75	0.975005	1	1	0.354497	0.961889	0.3	0.842105	0.911483	0.7	0.954545	Bacteria	Firmicutes	Clostridia	Clostridiales	Ruminococcaceae	Faecalibacterium	NA	TIGR00138	primary_alignment	1.3e-46
GUT_DICFAIOJ_157772	13490	0.951139	DICFAIOJ_157772				hypothetical protein	NA	NA	NA	0.927007	0.839216	0.894737	1	0.5625	1	1	0.973305	1	1	0.396825	0.962426	0.966667	1	0.916268	0.925	0.977273	Bacteria	Firmicutes	NA	NA	NA	NA	NA	Ribosomal_S8	primary_alignment	2.3e-46
AQUATIC-SEDIMENT_AOMANLNM_323614	13490	0.951139	AOMANLNM_323614	yknZ_15		COG0577	putative ABC transporter permease YknZ	NA	ABC-type antimicrobial peptide transport system, permease component	Defense mechanisms	0.79562	0.895098	0.868421	1	0.4375	1	1	0.980404	1	1	0.296296	0.975309	0.266667	1	0.753589	0.95	0.75	Bacteria	NA	NA	NA	NA	NA	NA	NA	NA	NA
GUT_EBMOMHFH_214478	13490	0.951139	EBMOMHFH_214478	pyrD_68	1.3.1.14	COG0167	Dihydroorotate dehydrogenase B (NAD(+)), catalytic subunit	Dihydroorotate dehydrogenase (NAD(+)).	Dihydroorotate dehydrogenase	Nucleotide transport and metabolism	0.89781	0.888235	0.842105	1	0.3125	1	0.875	0.977405	1	1	0.359788	0.969404	0.233333	1	0.901914	0.8	0.477273	Bacteria	Firmicutes	Clostridia	Clostridiales	NA	NA	NA	NA	NA	NA
GUT_IENFAFMJ_152976	13489	0.951068	IENFAFMJ_152976	purA_53	6.3.4.4	COG0104	Adenylosuccinate synthetase	Adenylosuccinate synthase.	Adenylosuccinate synthase	Nucleotide transport and metabolism	0.934307	0.860784	0.852632	1	0.3125	1	0.75	0.976605	1	1	0.359788	0.969404	0.466667	1	0.844498	0.875	0.977273	Bacteria	NA	NA	NA	NA	NA	NA	NA	NA	NA
GUT_PBJLCFIF_171842	13488	0.950998	PBJLCFIF_171842	smpB_52		COG0691	SsrA-binding protein	NA	tmRNA-binding protein	Posttranslational modification, protein turnover, chaperones	0.912409	0.835294	0.857895	0.962963	0.375	1	0.75	0.977205	1	1	0.391534	0.968331	0.266667	1	0.901914	0.9	0.954545	Bacteria	Firmicutes	NA	NA	NA	NA	NA	TIGR00086	primary_alignment	1.2e-32
AQUATIC_OHFJCMOB_464729	13488	0.950998	OHFJCMOB_464729	prmC_242	2.1.1.297		Release factor glutamine methyltransferase	Peptide chain release factor N(5)-glutamine methyltransferase.	NA	NA	0.905109	0.856863	0.831579	1	0.3125	1	0.8125	0.977105	1	1	0.338624	0.969941	0.266667	1	0.882775	0.85	0.965909	Bacteria	Bacteroidetes	Flavobacteriia	Flavobacteriales	Cryomorphaceae	NA	Cryomorphaceae bacterium	NA	NA	NA
AQUATIC_CMDCBJLL_475299	13488	0.950998	CMDCBJLL_475299	rpsF_55		COG0360	30S ribosomal protein S6	NA	Ribosomal protein S6	Translation, ribosomal structure and biogenesis	0.927007	0.834314	0.842105	1	0.375	1	0.6875	0.974705	1	1	0.417989	0.974772	0.3	1	0.930622	0.825	0.954545	NA	NA	NA	NA	NA	NA	NA	TIGR00166	primary_alignment	2.2e-19
GUT_FMACMOHK_204665	13485	0.950786	FMACMOHK_204665	arnC_143	2.4.2.53		Undecaprenyl-phosphate 4-deoxy-4-formamido-L-arabinose transferase	Undecaprenyl-phosphate 4-deoxy-4-formamido-L-arabinose transferase.	NA	NA	0.810219	0.870588	0.831579	1	0.5	1	0.9375	0.978604	1	1	0.243386	0.975309	0.3	1	0.849282	0.925	0.897727	Bacteria	Bacteroidetes	Bacteroidia	Bacteroidales	NA	NA	NA	NA	NA	NA
ORAL_ADMNFLMJ_94338	13484	0.950716	ADMNFLMJ_94338	rpmG2_21			50S ribosomal protein L33 2	NA	NA	NA	0.905109	0.870588	0.831579	0.962963	0.3125	1	0.875	0.970106	0.75	0.96	0.455026	0.980676	0.833333	1	0.937799	0.875	0.670455	Bacteria	NA	NA	NA	NA	NA	NA	NA	NA	NA
GUT_JIEBCEDA_70185	13483	0.950645	JIEBCEDA_70185	gluQ_1	6.1.1.-		Glutamyl-Q tRNA(Asp) synthetase	Ligases. Forming carbon-oxygen bonds.Ligases forming aminoacyl-tRNA and related compounds.	NA	NA	0.919708	0.869608	0.847368	1	0.375	1	0.875	0.977205	1	1	0.291005	0.960816	0.333333	1	0.885167	0.75	0.977273	Bacteria	Firmicutes	Clostridia	Clostridiales	NA	NA	NA	NA	NA	NA
GUT_NAFBPGKE_190609	13483	0.950645	NAFBPGKE_190609	aptB_58	2.2.1.-	COG3958	Apulose-4-phosphate transketolase subunit B	Transferases. Transferring aldehyde or ketonic groups.Transketolases and transaldolases.	Transketolase, C-terminal subunit	Carbohydrate transport and metabolism	0.912409	0.826471	0.878947	1	0.4375	1	0.875	0.977405	1	1	0.365079	0.967257	0.5	1	0.933014	0.95	0.715909	Bacteria	Firmicutes	NA	NA	NA	NA	NA	NA	NA	NA
GUT_BADMEHLD_197016	13483	0.950645	BADMEHLD_197016	eno_77	4.2.1.11	COG0148	Enolase	Phosphopyruvate hydratase.	Enolase	Carbohydrate transport and metabolism	0.919708	0.854902	0.852632	1	0.3125	1	1	0.975705	1	0.99	0.338624	0.976919	0.3	1	0.91866	0.9	0.647727	NA	NA	NA	NA	NA	NA	NA	NA	NA	NA
AQUATIC_MIDBDCJA_419792	13482	0.950575	MIDBDCJA_419792	ychF_137		COG0012	Ribosome-binding ATPase YchF	NA	Ribosome-binding ATPase YchF, GTP1/OBG family	Translation, ribosomal structure and biogenesis	0.927007	0.872549	0.842105	1	0.4375	1	0.875	0.977405	1	1	0.349206	0.974772	0.2	1	0.921053	0.825	0.318182	Bacteria	NA	NA	NA	NA	NA	NA	TIGR00092	primary_alignment	1.8e-41
AQUATIC_DBBLLCAN_194074	13481	0.950504	DBBLLCAN_194074	rsfS_77			Ribosomal silencing factor RsfS	NA	NA	NA	0.883212	0.915686	0.794737	1	0.1875	1	0.8125	0.975605	1	1	0.322751	0.952228	0.233333	1	0.875598	0.825	0.977273	Bacteria	NA	NA	NA	NA	NA	NA	TIGR00090	primary_alignment	3.3e-23
GUT_EKKLOLII_90484	13480	0.950434	EKKLOLII_90484	murB_30	1.3.1.98	COG0812	UDP-N-acetylenolpyruvoylglucosamine reductase	UDP-N-acetylmuramate dehydrogenase.	UDP-N-acetylenolpyruvoylglucosamine reductase	Cell wall/membrane/envelope biogenesis	0.912409	0.862745	0.805263	1	0.3125	1	0.8125	0.977005	1	0.98	0.301587	0.968867	0.266667	0.947368	0.894737	0.875	0.931818	Bacteria	Firmicutes	Clostridia	Clostridiales	Lachnospiraceae	Roseburia	NA	NA	NA	NA
AQUATIC-SEDIMENT_KBJFLFAD_38253	13479	0.950363	KBJFLFAD_38253				hypothetical protein	NA	NA	NA	0.875912	0.935294	0.852632	1	0.4375	1	0.9375	0.977105	1	1	0.328042	0.951154	0.433333	1	0.885167	0.95	0.215909	Bacteria	NA	NA	NA	NA	NA	NA	NA	NA	NA
GUT_DOCLKABB_112998	13479	0.950363	DOCLKABB_112998	ddlA_14	6.3.2.4	COG1181	D-alanine--D-alanine ligase A	D-alanine--D-alanine ligase.	D-alanine-D-alanine ligase or related ATP-grasp enzyme	Cell wall/membrane/envelope biogenesis-General function prediction only	0.89781	0.862745	0.821053	1	0.375	1	0.8125	0.975405	1	1	0.354497	0.964037	0.266667	1	0.904306	0.9	0.977273	Bacteria	Firmicutes	Clostridia	Clostridiales	Ruminococcaceae	Faecalibacterium	NA	NA	NA	NA
AQUATIC_OMIMCCFL_82006	13477	0.950222	OMIMCCFL_82006	rpmC_17			50S ribosomal protein L29	NA	NA	NA	0.883212	0.870588	0.9	1	0.5	1	0.875	0.977804	1	1	0.359788	0.959742	0.233333	1	0.803828	0.925	0.965909	Bacteria	NA	NA	NA	NA	NA	NA	NA	NA	NA
AQUATIC_DEJLGBHF_297583	13476	0.950152	DEJLGBHF_297583	dnaN_99			Beta sliding clamp	NA	NA	NA	0.868613	0.879412	0.821053	1	0.375	1	0.6875	0.975205	1	1	0.31746	0.965647	0.266667	1	0.889952	0.875	0.965909	Bacteria	Proteobacteria	Alphaproteobacteria	Pelagibacterales	NA	NA	NA	TIGR00663	primary_alignment	8.1e-35
ORAL_LIBGIBFG_31144	13475	0.950081	LIBGIBFG_31144	aspS_12	6.1.1.12		Aspartate--tRNA ligase	Aspartate--tRNA ligase.	NA	NA	0.89781	0.836275	0.857895	1	0.4375	1	0.9375	0.976305	1	1	0.328042	0.972088	0.233333	1	0.904306	0.875	0.931818	NA	NA	NA	NA	NA	NA	NA	TIGR00459	secondary_alignment	3.8e-27
AQUATIC_IEOOHOKA_573906	13474	0.950011	IEOOHOKA_573906	rpsB_122		COG0052	30S ribosomal protein S2	NA	Ribosomal protein S2	Translation, ribosomal structure and biogenesis	0.890511	0.853922	0.878947	1	0.5625	1	0.75	0.974405	1	1	0.296296	0.967257	0.833333	1	0.889952	0.875	0.943182	Bacteria	NA	NA	NA	NA	NA	NA	TIGR01011	primary_alignment	1.1e-50
GUT_OENEEDAF_113379	13471	0.949799	OENEEDAF_113379	alr1_25	5.1.1.1		Alanine racemase 1	Alanine racemase.	NA	NA	0.912409	0.885294	0.815789	1	0.3125	1	0.875	0.975105	1	1	0.31746	0.967794	0.233333	1	0.868421	0.825	0.863636	Bacteria	Firmicutes	Clostridia	Clostridiales	Ruminococcaceae	Faecalibacterium	NA	NA	NA	NA
AQUATIC_JHLMOPBE_94578	13471	0.949799	JHLMOPBE_94578				hypothetical protein	NA	NA	NA	0.919708	0.851961	0.857895	1	0.5625	1	0.875	0.975305	1	1	0.31746	0.969404	0.266667	1	0.875598	0.85	0.988636	NA	NA	NA	NA	NA	NA	NA	TIGR03953	primary_alignment	1.6e-13
AQUATIC_IANOAMPD_704209	13471	0.949799	IANOAMPD_704209	gyrA_249	5.6.2.2	COG0188	DNA gyrase subunit A	DNA topoisomerase (ATP-hydrolyzing).	DNA gyrase/topoisomerase IV, subunit A	Replication, recombination and repair	0.948905	0.880392	0.821053	1	0.375	1	0.8125	0.974405	1	1	0.322751	0.966184	0.266667	0.894737	0.875598	0.775	0.954545	Bacteria	Proteobacteria	Alphaproteobacteria	Pelagibacterales	NA	NA	NA	TIGR01063	primary_alignment	8.1e-44
GUT_LEINACEJ_21943	13471	0.949799	LEINACEJ_21943				hypothetical protein	NA	NA	NA	0.912409	0.851961	0.857895	1	0.4375	1	0.8125	0.974005	1	1	0.338624	0.96511	0.266667	1	0.923445	0.875	0.988636	Bacteria	NA	NA	NA	NA	NA	NA	NA	NA	NA
GUT_PACPKAIK_146902	13470	0.949729	PACPKAIK_146902				hypothetical protein	NA	NA	NA	0.890511	0.884314	0.847368	1	0.4375	1	0.8125	0.976705	1	1	0.301587	0.949544	0.233333	1	0.88756	0.825	0.965909	Bacteria	Firmicutes	NA	NA	NA	NA	NA	NA	NA	NA
MOUSE_BGFLIMNK_124083	13468	0.949588	BGFLIMNK_124083	uppS_29	2.5.1.-	COG0020	Isoprenyl transferase	Transferases. Transferring alkyl or aryl groups, other than methyl groups.Transferring alkyl or aryl groups, other than methyl groups.	Undecaprenyl pyrophosphate synthase	Lipid transport and metabolism	0.89781	0.837255	0.842105	1	0.3125	1	0.875	0.974505	1	1	0.37037	0.972625	0.466667	1	0.911483	0.875	0.897727	Bacteria	NA	NA	NA	NA	NA	NA	NA	NA	NA
GUT_MDFIBNBF_18238	13467	0.949517	MDFIBNBF_18238	metK_10	2.5.1.6		S-adenosylmethionine synthase	Methionine adenosyltransferase.	NA	NA	0.824818	0.835294	0.847368	1	0.6875	1	0.9375	0.977005	1	1	0.285714	0.965647	0.6	1	0.897129	0.925	0.977273	Bacteria	NA	NA	NA	NA	NA	NA	NA	NA	NA
AQUATIC_GCGBBGGF_163035	13467	0.949517	GCGBBGGF_163035	rpmF_25		COG0333	50S ribosomal protein L32	NA	Ribosomal protein L32	Translation, ribosomal structure and biogenesis	0.905109	0.870588	0.831579	1	0.1875	1	0.8125	0.975805	1	1	0.243386	0.971551	0.266667	1	0.87799	0.8	0.954545	Bacteria	Lentisphaerae	NA	NA	NA	NA	NA	NA	NA	NA
AQUATIC_OAGJODKH_583789	13466	0.949447	OAGJODKH_583789	fumC_237	4.2.1.2	COG0114	Fumarate hydratase class II	Fumarate hydratase.	Fumarate hydratase class II	Energy production and conversion	0.875912	0.893137	0.805263	1	0.625	1	0.75	0.972406	1	0.99	0.37037	0.961889	0.3	1	0.911483	0.925	0.818182	Bacteria	NA	NA	NA	NA	NA	NA	TIGR00928	secondary_alignment	2.8e-08
GUT_FBABEBCB_150239	13465	0.949376	FBABEBCB_150239	cysK1_22	2.5.1.47	COG0031	O-acetylserine sulfhydrylase	Cysteine synthase.	Cysteine synthase	Amino acid transport and metabolism	0.919708	0.890196	0.852632	1	0.4375	1	0.8125	0.978004	1	1	0.338624	0.962963	0.266667	1	0.904306	0.925	0.136364	Bacteria	Firmicutes	NA	NA	NA	NA	NA	NA	NA	NA
GUT_OHPLAMHP_144856	13464	0.949306	OHPLAMHP_144856	alaS_49	6.1.1.7		Alanine--tRNA ligase	Alanine--tRNA ligase.	NA	NA	0.788321	0.880392	0.836842	1	0.3125	1	0.8125	0.975905	1	1	0.322751	0.959206	0.333333	1	0.894737	0.8	0.931818	Bacteria	Firmicutes	Clostridia	Clostridiales	Lachnospiraceae	NA	Lachnospiraceae bacterium	TIGR00344	primary_alignment	1.6e-18
AQUATIC_MFIPGIGM_313571	13461	0.949094	MFIPGIGM_313571	secA1_7		COG0653	Protein translocase subunit SecA 1	NA	Preprotein translocase subunit SecA (ATPase, RNA helicase)	Intracellular trafficking, secretion, and vesicular transport	0.89781	0.876471	0.815789	1	0.375	1	0.75	0.976705	1	1	0.291005	0.959742	0.233333	1	0.856459	0.875	0.965909	Bacteria	NA	NA	NA	NA	NA	NA	TIGR00963	primary_alignment	1.6e-46
ORAL_ANFKOCIJ_74891	13460	0.949023	ANFKOCIJ_74891	nagB_17	3.5.99.6	COG0363	Glucosamine-6-phosphate deaminase	Glucosamine-6-phosphate deaminase.	6-phosphogluconolactonase/Glucosamine-6-phosphate isomerase/deaminase	Carbohydrate transport and metabolism	0.868613	0.853922	0.731579	1	0.5	1	0.75	0.976705	1	1	0.301587	0.960816	0.7	0.947368	0.911483	0.825	0.988636	Bacteria	NA	NA	NA	NA	NA	NA	NA	NA	NA
GUT_DPJKPGLF_219061	13459	0.948953	DPJKPGLF_219061	def_71	3.5.1.88	COG0242	Peptide deformylase	Peptide deformylase.	Peptide deformylase	Translation, ribosomal structure and biogenesis	0.934307	0.855882	0.863158	1	0.375	1	0.8125	0.977904	1	1	0.343915	0.969941	0.3	1	0.76555	0.875	0.954545	Bacteria	Firmicutes	NA	NA	NA	NA	NA	NA	NA	NA
GUT_DKJEIPCO_128471	13459	0.948953	DKJEIPCO_128471	rplI_52		COG0359	50S ribosomal protein L9	NA	Ribosomal protein L9	Translation, ribosomal structure and biogenesis	0.905109	0.827451	0.842105	1	0.375	1	0.875	0.976605	1	1	0.333333	0.96672	0.266667	1	0.906699	0.8	0.977273	Bacteria	Bacteroidetes	Bacteroidia	Bacteroidales	Rikenellaceae	Alistipes	Alistipes ihumii	TIGR00158	primary_alignment	5.5e-30
AQUATIC_BMOLPONH_45952	13457	0.948812	BMOLPONH_45952	mrdB_9	2.4.1.129	COG0772	Peptidoglycan glycosyltransferase MrdB	Peptidoglycan glycosyltransferase.	Peptodoglycan polymerase FtsW/RodA/SpoVE	Cell cycle control, cell division, chromosome partitioning	0.868613	0.904902	0.826316	1	0.3125	1	0.8125	0.977105	1	1	0.232804	0.950081	0.266667	0.947368	0.856459	0.825	0.920455	Bacteria	NA	NA	NA	NA	NA	NA	NA	NA	NA
ORAL_KILOPNFN_47191	13455	0.948671	KILOPNFN_47191	hisS_22	6.1.1.21		Histidine--tRNA ligase	Histidine--tRNA ligase.	NA	NA	0.919708	0.838235	0.805263	1	0.5	1	0.8125	0.976205	1	1	0.312169	0.966184	0.233333	0.947368	0.904306	0.825	0.977273	Bacteria	NA	NA	NA	NA	NA	NA	TIGR00442	primary_alignment	2.2e-60
AQUATIC_JHEPLEIA_82442	13455	0.948671	JHEPLEIA_82442	rplW_31		COG0089	50S ribosomal protein L23	NA	Ribosomal protein L23	Translation, ribosomal structure and biogenesis	0.919708	0.859804	0.863158	1	0.4375	1	0.8125	0.976705	1	1	0.338624	0.9635	0.266667	1	0.80622	0.9	0.965909	Bacteria	Planctomycetes	NA	NA	NA	NA	Planctomycetes bacterium	NA	NA	NA
GUT_DGHFJKKE_146554	13455	0.948671	DGHFJKKE_146554	pth_48	3.1.1.29	COG0193	Peptidyl-tRNA hydrolase	Aminoacyl-tRNA hydrolase.	Peptidyl-tRNA hydrolase	Translation, ribosomal structure and biogenesis	0.912409	0.852941	0.815789	1	0.3125	1	0.8125	0.974905	1	1	0.31746	0.9635	0.233333	1	0.911483	0.85	0.965909	Bacteria	NA	NA	NA	NA	NA	NA	NA	NA	NA
GUT_IBDJFJPD_35514	13455	0.948671	IBDJFJPD_35514	era_13		COG1159	GTPase Era	NA	GTPase Era, involved in 16S rRNA processing	Translation, ribosomal structure and biogenesis	0.890511	0.836275	0.821053	1	0.3125	1	0.75	0.975805	1	1	0.375661	0.967257	0.266667	1	0.897129	0.9	0.920455	Bacteria	Firmicutes	Clostridia	Clostridiales	NA	NA	NA	TIGR00436	primary_alignment	3.7e-33
AQUATIC_NKLIIIII_131586	13454	0.9486	NKLIIIII_131586	rpmD_39		COG1841	50S ribosomal protein L30	NA	Ribosomal protein L30/L7E	Translation, ribosomal structure and biogenesis	0.839416	0.85	0.831579	1	0.125	1	0.8125	0.971506	1	1	0.417989	0.980676	0.333333	1	0.885167	0.875	0.988636	Bacteria	Tenericutes	NA	NA	NA	Candidatus Izimaplasma	Candidatus Izimaplasma sp. HR2	NA	NA	NA
GUT_CKLFIMJP_249852	13454	0.9486	CKLFIMJP_249852	gdh_46	1.4.1.4	COG0334	NADP-specific glutamate dehydrogenase	Glutamate dehydrogenase (NADP(+)).	Glutamate dehydrogenase/leucine dehydrogenase	Amino acid transport and metabolism	0.919708	0.85	0.821053	1	0.6875	1	0.875	0.977904	1	1	0.386243	0.972088	0.3	1	0.913876	0.925	0.147727	Bacteria	Firmicutes	NA	NA	NA	NA	NA	NA	NA	NA
MOUSE_HGLKKODN_306477	13454	0.9486	HGLKKODN_306477	grpE_84		COG0576	Protein GrpE	NA	Molecular chaperone GrpE (heat shock protein HSP-70)	Posttranslational modification, protein turnover, chaperones	0.89781	0.827451	0.847368	1	0.625	1	0.75	0.974605	1	1	0.343915	0.973162	0.333333	1	0.899522	0.9	0.931818	Bacteria	Firmicutes	Clostridia	Clostridiales	NA	NA	NA	GrpE	primary_alignment	8.1e-37
AQUATIC_BGIADDCA_531988	13454	0.9486	BGIADDCA_531988	lepA_228	3.6.5.-		Elongation factor 4	Hydrolases. Acting on acid anhydrides.Acting on GTP; involved in cellular and subcellular movement.	NA	NA	0.868613	0.838235	0.873684	1	0.4375	1	0.8125	0.977205	1	1	0.322751	0.956522	0.433333	1	0.897129	0.8	0.943182	Bacteria	NA	NA	NA	NA	NA	NA	TIGR01393	primary_alignment	2.2e-57
AQUATIC_IHOMGEGK_543294	13453	0.94853	IHOMGEGK_543294	tyrS_178	6.1.1.1	COG0162	Tyrosine--tRNA ligase	Tyrosine--tRNA ligase.	Tyrosyl-tRNA synthetase	Translation, ribosomal structure and biogenesis	0.890511	0.827451	0.815789	1	0.4375	1	0.8125	0.975805	1	1	0.328042	0.968867	0.466667	1	0.901914	0.85	0.977273	Bacteria	Proteobacteria	Alphaproteobacteria	NA	NA	NA	NA	NA	NA	NA
GUT_ONIFGGNK_02834	13453	0.94853	ONIFGGNK_02834	rplU_2		COG0261	50S ribosomal protein L21	NA	Ribosomal protein L21	Translation, ribosomal structure and biogenesis	0.868613	0.857843	0.889474	1	0.3125	1	0.875	0.973405	1	1	0.359788	0.976919	0.3	1	0.901914	0.9	0.579545	Bacteria	Firmicutes	Tissierellia	NA	NA	Sedimentibacter	NA	TIGR00061	primary_alignment	2.6e-41
GUT_DOBLLEBA_117824	13452	0.948459	DOBLLEBA_117824	miaB_40	2.8.4.3	COG0621	tRNA-2-methylthio-N(6)-dimethylallyladenosine synthase	tRNA-2-methylthio-N(6)-dimethylallyladenosine synthase.	tRNA A37 methylthiotransferase MiaB	Translation, ribosomal structure and biogenesis	0.890511	0.892157	0.852632	1	0.375	1	0.875	0.979004	1	1	0.285714	0.958132	0.566667	1	0.892344	0.85	0.102273	Bacteria	NA	NA	NA	NA	NA	NA	NA	NA	NA
GUT_KDPNKOLF_23533	13452	0.948459	KDPNKOLF_23533	nanK_3	2.7.1.60		N-acetylmannosamine kinase	N-acylmannosamine kinase.	NA	NA	0.854015	0.865686	0.742105	1	0.625	1	0.8125	0.978204	1	1	0.248677	0.967794	0.266667	1	0.861244	0.8	0.909091	Bacteria	NA	NA	NA	NA	NA	NA	NA	NA	NA
GUT_LBBDLHIO_43434	13448	0.948177	LBBDLHIO_43434	glyA_11	2.1.2.1	COG0112	Serine hydroxymethyltransferase	Glycine hydroxymethyltransferase.	Glycine/serine hydroxymethyltransferase	Amino acid transport and metabolism	0.89781	0.865686	0.847368	1	0.375	1	0.8125	0.975605	1	1	0.31746	0.966184	0.4	1	0.825359	0.925	0.863636	Bacteria	NA	NA	NA	NA	NA	NA	NA	NA	NA
AQUATIC_OPAOIPCC_654054	13447	0.948107	OPAOIPCC_654054	prs_192	2.7.6.1	COG0462	Ribose-phosphate pyrophosphokinase	Ribose-phosphate diphosphokinase.	Phosphoribosylpyrophosphate synthetase	Nucleotide transport and metabolism	0.883212	0.852941	0.857895	1	0.5	1	0.9375	0.970906	1	1	0.354497	0.969941	0.333333	1	0.904306	0.9	0.988636	Bacteria	Proteobacteria	NA	NA	NA	NA	NA	NA	NA	NA
GUT_HBLBHBMA_57815	13446	0.948036	HBLBHBMA_57815				hypothetical protein	NA	NA	NA	0.824818	0.903922	0.794737	1	0.375	1	0.8125	0.976505	1	1	0.338624	0.96511	0.233333	1	0.882775	0.85	0.318182	Bacteria	Firmicutes	NA	NA	NA	NA	NA	NA	NA	NA
ORAL_EGCHACGJ_29806	13442	0.947754	EGCHACGJ_29806	infC_16			Translation initiation factor IF-3	NA	NA	NA	0.817518	0.860784	0.9	1	0.4375	1	0.8125	0.973105	1	1	0.338624	0.961889	0.266667	1	0.885167	0.925	0.943182	NA	NA	NA	NA	NA	NA	NA	TIGR00168	primary_alignment	5.4e-41
GUT_PKJGGHEP_261776	13440	0.947613	PKJGGHEP_261776	perR_79		COG0735	Peroxide-responsive repressor PerR	NA	Fe2+ or Zn2+ uptake regulation protein Fur/Zur	Inorganic ion transport and metabolism	0.890511	0.887255	0.868421	1	0.4375	1	0.9375	0.976705	1	1	0.328042	0.946323	0.3	1	0.909091	0.9	0.375	Bacteria	Firmicutes	Clostridia	Clostridiales	Lachnospiraceae	Coprococcus	NA	NA	NA	NA
AQUATIC_DEJLGBHF_541022	13439	0.947543	DEJLGBHF_541022	paaF_67	4.2.1.17	COG1024	2,3-dehydroadipyl-CoA hydratase	Enoyl-CoA hydratase.	Enoyl-CoA hydratase/carnithine racemase	Lipid transport and metabolism	0.89781	0.92549	0.878947	1	0.625	1	0.9375	0.972006	1	1	0.349206	0.952228	0.533333	1	0.897129	0.95	0.170455	Bacteria	NA	NA	NA	NA	NA	NA	NA	NA	NA
GUT_EPIJHGIC_130402	13439	0.947543	EPIJHGIC_130402	yncF_7	3.6.1.23	COG0756	putative deoxyuridine 5'-triphosphate nucleotidohydrolase YncF	dUTP diphosphatase.	dUTP pyrophosphatase (dUTPase)	Nucleotide transport and metabolism-Defense mechanisms	0.80292	0.838235	0.794737	1	0.25	1	0.75	0.976005	1	1	0.349206	0.96511	0.666667	1	0.880383	0.85	0.965909	Bacteria	Firmicutes	Clostridia	Clostridiales	NA	NA	NA	NA	NA	NA
GUT_OOEJDGJG_111459	13436	0.947331	OOEJDGJG_111459	relA_42	2.7.6.5	COG0317	GTP pyrophosphokinase	GTP diphosphokinase.	(p)ppGpp synthase/hydrolase, HD superfamily	Signal transduction mechanisms-Transcription	0.919708	0.860784	0.805263	1	0.3125	1	0.8125	0.976205	1	1	0.343915	0.945786	0.233333	1	0.882775	0.875	0.965909	Bacteria	Bacteroidetes	Bacteroidia	Bacteroidales	NA	NA	NA	NA	NA	NA
AQUATIC_MOKFKNLJ_139255	13435	0.947261	MOKFKNLJ_139255	cysS_46	6.1.1.16	COG0215	Cysteine--tRNA ligase	Cysteine--tRNA ligase.	Cysteinyl-tRNA synthetase	Translation, ribosomal structure and biogenesis	0.883212	0.805882	0.842105	1	0.4375	1	0.875	0.975905	1	0.99	0.37037	0.969404	0.266667	1	0.897129	0.875	0.943182	Bacteria	Proteobacteria	Gammaproteobacteria	NA	NA	Candidatus Thioglobus	Candidatus Thioglobus sp.	TIGR00435	primary_alignment	1.5e-19
ORAL_GGDEOLBI_185094	13435	0.947261	GGDEOLBI_185094	dtd_70	3.1.1.96	COG1490	D-aminoacyl-tRNA deacylase	D-aminoacyl-tRNA deacylase.	D-aminoacyl-tRNA deacylase	Translation, ribosomal structure and biogenesis	0.905109	0.823529	0.805263	1	0.3125	1	0.6875	0.976405	1	1	0.322751	0.967257	0.2	0.947368	0.904306	0.825	0.943182	Bacteria	NA	NA	NA	NA	NA	NA	NA	NA	NA
AQUATIC_LCOIFHDF_205769	13434	0.94719	LCOIFHDF_205769	sufB_65		COG0719	FeS cluster assembly protein SufB	NA	Fe-S cluster assembly scaffold protein SufB	Posttranslational modification, protein turnover, chaperones	0.846715	0.836275	0.852632	0.740741	0.625	1	0.875	0.972605	1	1	0.386243	0.967794	0.3	1	0.909091	0.925	0.931818	Bacteria	Candidatus Marinimicrobia	NA	NA	NA	NA	NA	NA	NA	NA
GUT_IMLGPPDM_93642	13434	0.94719	IMLGPPDM_93642	TSFM_5			Elongation factor Ts, mitochondrial	NA	NA	NA	0.737226	0.863725	0.847368	1	0.375	1	0.875	0.972705	1	1	0.322751	0.968867	0.266667	1	0.899522	0.9	0.931818	Bacteria	NA	NA	NA	NA	NA	NA	TIGR00116	primary_alignment	2e-17
AQUATIC_CCHMMDGG_126831	13433	0.94712	CCHMMDGG_126831	ribR_4	2.7.1.26	COG0196	RNA-binding riboflavin kinase RibR	Riboflavin kinase.	FAD synthase	Coenzyme transport and metabolism	0.890511	0.841176	0.810526	1	0.3125	1	0.875	0.976605	1	1	0.296296	0.961353	0.266667	1	0.892344	0.825	0.875	Bacteria	Bacteroidetes	Flavobacteriia	Flavobacteriales	Cryomorphaceae	NA	Cryomorphaceae bacterium	TIGR00083	primary_alignment	7.5e-17
AQUATIC-SEDIMENT_LHMIBGGG_378398	13433	0.94712	LHMIBGGG_378398	adk_61	2.7.4.3	COG0563	Adenylate kinase	Adenylate kinase.	Adenylate kinase or related kinase	Nucleotide transport and metabolism	0.912409	0.836275	0.884211	1	0.375	1	0.75	0.976805	1	1	0.328042	0.958132	0.266667	1	0.834928	0.875	0.977273	Bacteria	NA	NA	NA	NA	NA	NA	NA	NA	NA
GUT_ENCJHPNO_89896	13431	0.946979	ENCJHPNO_89896	rpsI_23			30S ribosomal protein S9	NA	NA	NA	0.912409	0.858824	0.878947	1	0.625	1	0.9375	0.973805	1	1	0.291005	0.96672	0.466667	1	0.799043	0.875	0.965909	Bacteria	NA	NA	NA	NA	NA	NA	Ribosomal_S9	primary_alignment	1.8e-48
COW_PJOFEJDN_87289	13429	0.946838	PJOFEJDN_87289	atpG_25			ATP synthase gamma chain	NA	NA	NA	0.810219	0.911765	0.915789	1	0.3125	1	1	0.975905	1	1	0.291005	0.971551	0.4	1	0.763158	0.925	0.284091	Bacteria	NA	NA	NA	NA	NA	NA	TIGR01146	primary_alignment	4.4e-36
AQUATIC_MMNILJGJ_383681	13429	0.946838	MMNILJGJ_383681	tpiA_115	5.3.1.1	COG0149	Triosephosphate isomerase	Triose-phosphate isomerase.	Triosephosphate isomerase	Carbohydrate transport and metabolism	0.905109	0.852941	0.810526	1	0.5	1	0.8125	0.972106	1	1	0.306878	0.971551	0.266667	1	0.892344	0.8	0.931818	Bacteria	Verrucomicrobia	Verrucomicrobiae	Verrucomicrobiales	Verrucomicrobiaceae	NA	Verrucomicrobiaceae bacterium	NA	NA	NA
GUT_IBNENMBC_15214	13429	0.946838	IBNENMBC_15214	degP	3.4.21.107	COG0265	Periplasmic serine endoprotease DegP	Peptidase Do.	Periplasmic serine protease, S1-C subfamily, contain C-terminal PDZ domain	Posttranslational modification, protein turnover, chaperones	0.875912	0.870588	0.810526	1	0.375	1	0.8125	0.973405	1	1	0.285714	0.958132	0.233333	1	0.889952	0.85	0.977273	Bacteria	Actinobacteria	Coriobacteriia	Coriobacteriales	Coriobacteriaceae	NA	NA	TIGR00054	secondary_alignment	1.2e-05
GUT_CAELGLLO_250771	13427	0.946697	CAELGLLO_250771	pgk_81	2.7.2.3	COG0126	Phosphoglycerate kinase	Phosphoglycerate kinase.	3-phosphoglycerate kinase	Carbohydrate transport and metabolism	0.751825	0.822549	0.863158	1	0.5625	1	0.875	0.975605	1	1	0.322751	0.9635	0.466667	1	0.904306	0.9	0.931818	Bacteria	NA	NA	NA	NA	NA	NA	NA	NA	NA
GUT_GEIHPDMG_141650	13427	0.946697	GEIHPDMG_141650	rpoB_39	2.7.7.6	COG0085	DNA-directed RNA polymerase subunit beta	DNA-directed RNA polymerase.	DNA-directed RNA polymerase, beta subunit/140 kD subunit	Transcription	0.905109	0.862745	0.831579	1	0.4375	1	0.75	0.972206	1	1	0.354497	0.947397	0.933333	1	0.882775	0.825	0.977273	Bacteria	Firmicutes	NA	NA	NA	NA	NA	TIGR02013	primary_alignment	4.9e-221
AQUATIC_FGMCNMFA_941746	13427	0.946697	FGMCNMFA_941746	leuB_305	1.1.1.85		3-isopropylmalate dehydrogenase	3-isopropylmalate dehydrogenase.	NA	NA	0.883212	0.885294	0.873684	1	0.5	1	0.9375	0.975105	1	0.98	0.322751	0.9635	0.366667	1	0.892344	0.95	0.125	Bacteria	NA	NA	NA	NA	NA	NA	NA	NA	NA
AQUATIC_OPEGBGNI_113065	13426	0.946626	OPEGBGNI_113065	atpA_53	7.1.2.2		ATP synthase subunit alpha	H(+)-transporting two-sector ATPase.	NA	NA	0.912409	0.880392	0.9	1	0.625	1	0.75	0.974005	1	0.96	0.306878	0.959742	0.966667	1	0.789474	0.925	0.636364	NA	NA	NA	NA	NA	NA	NA	TIGR01039	secondary_alignment	5.1e-09
GUT_BIICBFDN_55147	13424	0.946485	BIICBFDN_55147	lexA_9	3.4.21.88		LexA repressor	Repressor LexA.	NA	NA	0.875912	0.898039	0.826316	1	0.125	1	0.8125	0.975305	1	1	0.312169	0.94847	0.266667	1	0.796651	0.85	0.977273	Bacteria	NA	NA	NA	NA	NA	NA	NA	NA	NA
GUT_PNCLOKNA_14298	13420	0.946203	PNCLOKNA_14298				hypothetical protein	NA	NA	NA	0.810219	0.813725	0.868421	1	0.3125	1	0.875	0.976005	1	1	0.322751	0.972088	0.5	1	0.849282	0.775	0.977273	Bacteria	NA	NA	NA	NA	NA	NA	TIGR00059	primary_alignment	5.5e-42
AQUATIC_GLNPBNGK_101965	13420	0.946203	GLNPBNGK_101965	gntK_4	2.7.1.12	COG3265	Thermoresistant gluconokinase	Gluconokinase.	Gluconate kinase	Carbohydrate transport and metabolism	0.868613	0.933333	0.852632	1	0.375	1	0.875	0.976205	1	1	0.21164	0.949544	0.333333	1	0.868421	0.85	0.147727	Bacteria	Proteobacteria	Gammaproteobacteria	Alteromonadales	Alteromonadaceae	Paraglaciecola	NA	NA	NA	NA
AQUATIC_ABHDMMNP_85199	13419	0.946133	ABHDMMNP_85199	fabB_25	2.3.1.41		3-oxoacyl-[acyl-carrier-protein] synthase 1	Beta-ketoacyl-[acyl-carrier-protein] synthase I.	NA	NA	0.868613	0.866667	0.9	1	0.375	1	0.9375	0.974505	1	1	0.306878	0.975309	0.266667	1	0.892344	0.925	0.113636	Bacteria	Proteobacteria	Gammaproteobacteria	NA	NA	NA	NA	NA	NA	NA
GUT_HPMCNLAA_181327	13418	0.946062	HPMCNLAA_181327	rplE_47			50S ribosomal protein L5	NA	NA	NA	0.912409	0.869608	0.878947	1	0.5	1	1	0.972505	1	1	0.349206	0.975845	0.266667	1	0.789474	0.875	0.647727	Bacteria	NA	NA	NA	NA	NA	NA	NA	NA	NA
GUT_CFMABDGA_31367	13418	0.946062	CFMABDGA_31367	cmk_43	2.7.4.25	COG0283	Cytidylate kinase	(d)CMP kinase.	Cytidylate kinase	Nucleotide transport and metabolism	0.846715	0.862745	0.810526	1	0.25	1	0.8125	0.974205	1	1	0.291005	0.958132	0.266667	1	0.894737	0.8	0.897727	Bacteria	Firmicutes	Clostridia	Clostridiales	Ruminococcaceae	NA	NA	NA	NA	NA
GUT_OGKEGDEM_202825	13416	0.945921	OGKEGDEM_202825	pyrB_59	2.1.3.2	COG0540	Aspartate carbamoyltransferase catalytic subunit	Aspartate carbamoyltransferase.	Aspartate carbamoyltransferase, catalytic subunit	Nucleotide transport and metabolism	0.919708	0.788235	0.857895	1	0.4375	1	0.9375	0.975705	1	1	0.343915	0.968331	0.3	1	0.906699	0.875	0.863636	Bacteria	Firmicutes	Clostridia	Clostridiales	NA	NA	NA	NA	NA	NA
AQUATIC-SEDIMENT_JCCLAIJH_133573	13415	0.945851	JCCLAIJH_133573	rhlE_44	3.6.4.13	COG0513	ATP-dependent RNA helicase RhlE	RNA helicase.	Superfamily II DNA and RNA helicase	Replication, recombination and repair	0.890511	0.904902	0.842105	0.962963	0.375	1	0.875	0.973605	1	1	0.26455	0.954911	0.7	1	0.755981	0.775	0.931818	Bacteria	Chloroflexi	NA	NA	NA	NA	NA	TIGR00631	secondary_alignment	2e-08
GUT_PIKFDJBD_29642	13413	0.94571	PIKFDJBD_29642	ybeY_10	3.1.-.-	COG0319	Endoribonuclease YbeY	Hydrolases. Acting on ester bonds.	ssRNA-specific RNase YbeY, 16S rRNA maturation enzyme	Translation, ribosomal structure and biogenesis	0.89781	0.846078	0.8	1	0.25	1	0.8125	0.973805	1	1	0.269841	0.962963	0.3	1	0.897129	0.85	0.920455	NA	NA	NA	NA	NA	NA	NA	TIGR00043	primary_alignment	1.5e-30
GUT_ELBDLJEG_22383	13413	0.94571	ELBDLJEG_22383	rsmA_9	2.1.1.182	COG0030	Ribosomal RNA small subunit methyltransferase A	16S rRNA (adenine(1518)-N(6)/adenine(1519)-N(6))-dimethyltransferase.	16S rRNA A1518 and A1519 N6-dimethyltransferase RsmA/KsgA/DIM1 (may also have DNA glycosylase/AP lyase activity)	Translation, ribosomal structure and biogenesis	0.912409	0.826471	0.810526	1	0.375	1	0.75	0.976605	1	1	0.280423	0.953838	0.233333	0.947368	0.897129	0.875	0.965909	Bacteria	Firmicutes	Clostridia	Clostridiales	Ruminococcaceae	Faecalibacterium	NA	TIGR00755	primary_alignment	2.4e-47
GUT_OOLGBANH_99967	13413	0.94571	OOLGBANH_99967	recF_39			DNA replication and repair protein RecF	NA	NA	NA	0.948905	0.848039	0.736842	1	0.375	1	0.875	0.974505	1	1	0.280423	0.96672	0.3	1	0.868421	0.625	0.977273	Bacteria	Firmicutes	NA	NA	NA	NA	NA	NA	NA	NA
SKIN_MGFGINIP_136284	13411	0.945569	MGFGINIP_136284	gloB_36	3.1.2.6	COG0491	Hydroxyacylglutathione hydrolase GloB	Hydroxyacylglutathione hydrolase.	Glyoxylase or a related metal-dependent hydrolase, beta-lactamase superfamily II	General function prediction only	0.905109	0.904902	0.826316	1	0.3125	1	0.8125	0.972505	1	1	0.333333	0.961353	0.3	1	0.904306	0.95	0.102273	Bacteria	Proteobacteria	Betaproteobacteria	Burkholderiales	Oxalobacteraceae	Massilia	Massilia oculi	NA	NA	NA
GUT_OHKPCBOC_88535	13410	0.945498	OHKPCBOC_88535	rpmB_28			50S ribosomal protein L28	NA	NA	NA	0.781022	0.85098	0.826316	1	0.375	1	0.9375	0.975005	1	1	0.37037	0.975845	0.3	1	0.901914	0.9	0.238636	Bacteria	NA	NA	NA	NA	NA	NA	NA	NA	NA
GUT_FLAKGJOC_153941	13409	0.945428	FLAKGJOC_153941	pheT_62	6.1.1.20		Phenylalanine--tRNA ligase beta subunit	Phenylalanine--tRNA ligase.	NA	NA	0.883212	0.821569	0.815789	1	0.375	1	0.875	0.974705	1	1	0.407407	0.959206	0.266667	1	0.889952	0.85	0.840909	Bacteria	Firmicutes	Clostridia	Clostridiales	Ruminococcaceae	NA	NA	TIGR00472	primary_alignment	3.8e-79
AQUATIC_ILCAOEBN_93162	13407	0.945287	ILCAOEBN_93162	coaBC_18	6.3.2.5		Coenzyme A biosynthesis bifunctional protein CoaBC	Phosphopantothenate--cysteine ligase (CTP).	NA	NA	0.883212	0.841176	0.805263	1	0.375	1	0.75	0.975105	1	1	0.312169	0.954375	0.3	1	0.87799	0.875	0.931818	Bacteria	Proteobacteria	Alphaproteobacteria	Rhodobacterales	Rhodobacteraceae	NA	NA	NA	NA	NA
GUT_BHDHHCBJ_63047	13406	0.945216	BHDHHCBJ_63047	trpE_9	4.1.3.27	COG0147	Anthranilate synthase component 1	Anthranilate synthase.	Anthranilate/para-aminobenzoate synthases component I	Amino acid transport and metabolism-Coenzyme transport and metabolism	0.817518	0.92549	0.847368	0.962963	0.3125	1	0.8125	0.973905	1	1	0.301587	0.951691	0.4	1	0.88756	0.825	0.125	Bacteria	NA	NA	NA	NA	NA	NA	NA	NA	NA
AQUATIC_KFEBAEPM_752421	13406	0.945216	KFEBAEPM_752421	purB_259	4.3.2.2	COG0015	Adenylosuccinate lyase	Adenylosuccinate lyase.	Adenylosuccinate lyase	Nucleotide transport and metabolism	0.912409	0.842157	0.842105	1	0.375	1	0.8125	0.975105	1	1	0.243386	0.971014	0.366667	1	0.782297	0.925	0.977273	Bacteria	Proteobacteria	Alphaproteobacteria	Pelagibacterales	NA	NA	NA	TIGR00928	primary_alignment	2.3e-38
ORAL_KACJJIDL_40839	13403	0.945005	KACJJIDL_40839	ruvA_18	3.6.4.12	COG0632	Holliday junction ATP-dependent DNA helicase RuvA	DNA helicase.	Holliday junction resolvasome RuvABC DNA-binding subunit	Replication, recombination and repair	0.890511	0.832353	0.842105	1	0.4375	1	0.8125	0.974205	1	1	0.301587	0.959206	0.233333	1	0.882775	0.775	0.943182	Bacteria	Bacteroidetes	Bacteroidia	Bacteroidales	Prevotellaceae	Prevotella	NA	TIGR00084	primary_alignment	9.8e-16
GUT_OGGNGBNM_133325	13401	0.944864	OGGNGBNM_133325	coaD_42	2.7.7.3	COG0669	Phosphopantetheine adenylyltransferase	Pantetheine-phosphate adenylyltransferase.	Phosphopantetheine adenylyltransferase	Coenzyme transport and metabolism	0.890511	0.816667	0.852632	1	0.25	1	0.8125	0.974105	1	1	0.359788	0.962963	0.266667	1	0.88756	0.775	0.886364	Bacteria	Firmicutes	Clostridia	NA	NA	NA	NA	TIGR01510	primary_alignment	2.7e-56
GUT_AGKCHNKE_106752	13400	0.944793	AGKCHNKE_106752	tsaD_50	2.3.1.234	COG0533	tRNA N6-adenosine threonylcarbamoyltransferase	N(6)-L-threonylcarbamoyladenine synthase.	tRNA A37 threonylcarbamoyltransferase TsaD	Translation, ribosomal structure and biogenesis	0.773723	0.834314	0.826316	1	0.5	1	0.75	0.975205	1	1	0.31746	0.959206	0.3	1	0.873206	0.825	0.954545	Bacteria	NA	NA	NA	NA	NA	NA	TIGR03723	primary_alignment	3.6e-67
ORAL_PCHJHJMF_127993	13399	0.944723	PCHJHJMF_127993	purN_42	2.1.2.2		Phosphoribosylglycinamide formyltransferase	Phosphoribosylglycinamide formyltransferase 1.	NA	NA	0.919708	0.869608	0.831579	1	0.5	1	0.75	0.973605	1	1	0.338624	0.959742	0.366667	1	0.925837	0.85	0.136364	Bacteria	NA	NA	NA	NA	NA	NA	TIGR00460	secondary_alignment	1.7e-12
AQUATIC_MMFNCOCH_345453	13399	0.944723	MMFNCOCH_345453	pyrC_179	3.5.2.3		Dihydroorotase	Dihydroorotase.	NA	NA	0.781022	0.85	0.831579	1	0.3125	1	0.875	0.974405	1	1	0.296296	0.962963	0.3	1	0.856459	0.875	0.863636	Bacteria	NA	NA	NA	NA	NA	uncultured bacterium	NA	NA	NA
GUT_ECNEMJNA_141863	13398	0.944652	ECNEMJNA_141863				hypothetical protein	NA	NA	NA	0.861314	0.90098	0.831579	1	0.5	1	0.875	0.974005	1	1	0.269841	0.953838	0.266667	1	0.748804	0.8	0.954545	Bacteria	Firmicutes	Clostridia	Clostridiales	NA	NA	NA	TIGR00472	secondary_alignment	2.3e-06
AQUATIC_JMEGOFCN_294048	13398	0.944652	JMEGOFCN_294048	rsmI_129	2.1.1.198	COG0313	Ribosomal RNA small subunit methyltransferase I	16S rRNA (cytidine(1402)-2'-O)-methyltransferase.	16S rRNA C1402 (ribose-2'-O) methylase RsmI	Translation, ribosomal structure and biogenesis	0.890511	0.82549	0.836842	1	0.3125	1	0.875	0.976505	1	1	0.259259	0.959742	0.266667	1	0.84689	0.775	0.965909	NA	NA	NA	NA	NA	NA	NA	NA	NA	NA
AQUATIC_FEFPDLGB_125796	13397	0.944582	FEFPDLGB_125796	hisF_35	4.3.2.10	COG0107	Imidazole glycerol phosphate synthase subunit HisF	Imidazole glycerol-phosphate synthase.	Imidazole glycerol phosphate synthase subunit HisF	Amino acid transport and metabolism	0.912409	0.869608	0.857895	1	0.5	1	0.9375	0.977205	1	0.99	0.380952	0.935588	0.333333	1	0.911483	0.975	0.0795455	Bacteria	Proteobacteria	Gammaproteobacteria	Oceanospirillales	Alcanivoracaceae	Alcanivorax	NA	NA	NA	NA
GUT_AFHKJFLB_153484	13396	0.944511	AFHKJFLB_153484	der_87		COG1160	GTPase Der	NA	Double Era-like domain GTPase Der	Translation, ribosomal structure and biogenesis	0.883212	0.82549	0.821053	1	0.4375	1	0.8125	0.974005	1	1	0.31746	0.955448	0.3	1	0.906699	0.8	0.920455	Bacteria	Firmicutes	NA	NA	NA	NA	NA	TIGR03594	primary_alignment	1.8e-89
GUT_DLNHIINO_207201	13395	0.944441	DLNHIINO_207201	aroE_53	1.1.1.25	COG0169	Shikimate dehydrogenase (NADP(+))	Shikimate dehydrogenase.	Shikimate 5-dehydrogenase	Amino acid transport and metabolism	0.912409	0.861765	0.821053	1	0.375	1	0.75	0.975505	1	1	0.275132	0.960816	0.3	1	0.873206	0.85	0.409091	Bacteria	Firmicutes	Clostridia	Clostridiales	NA	NA	NA	NA	NA	NA
GUT_CKBDCPLF_119055	13395	0.944441	CKBDCPLF_119055	exoA_33	3.1.11.2	COG0708	Exodeoxyribonuclease	Exodeoxyribonuclease III.	Exonuclease III	Replication, recombination and repair	0.80292	0.856863	0.836842	1	0.4375	1	0.8125	0.972805	1	1	0.296296	0.956522	0.266667	1	0.870813	0.8	0.977273	Bacteria	Firmicutes	Clostridia	Clostridiales	Lachnospiraceae	NA	NA	NA	NA	NA
GUT_ADJBHBLL_165809	13394	0.94437	ADJBHBLL_165809	rpoA_57	2.7.7.6	COG0202	DNA-directed RNA polymerase subunit alpha	DNA-directed RNA polymerase.	DNA-directed RNA polymerase, alpha subunit/40 kD subunit	Transcription	0.927007	0.811765	0.805263	1	0.4375	1	0.875	0.976405	1	1	0.37037	0.974235	0.233333	1	0.88756	0.875	0.306818	Bacteria	NA	NA	NA	NA	NA	NA	TIGR02027	primary_alignment	8.7e-65
AQUATIC-SEDIMENT_PFICDMIE_474239	13393	0.9443	PFICDMIE_474239	purE_65	5.4.99.18	COG0041	N5-carboxyaminoimidazole ribonucleotide mutase	5-(carboxyamino)imidazole ribonucleotide mutase.	Phosphoribosylcarboxyaminoimidazole (NCAIR) mutase	Nucleotide transport and metabolism	0.890511	0.839216	0.836842	1	0.375	1	0.8125	0.975905	1	1	0.349206	0.96511	0.233333	1	0.911483	0.875	0.170455	NA	NA	NA	NA	NA	NA	NA	NA	NA	NA
AQUATIC_EICCMCJK_130521	13393	0.9443	EICCMCJK_130521				hypothetical protein	NA	NA	NA	0.919708	0.846078	0.831579	1	0.3125	1	0.8125	0.974005	1	1	0.333333	0.969941	0.266667	1	0.76555	0.85	0.909091	Bacteria	NA	NA	NA	NA	NA	NA	NA	NA	NA
MOUSE_JPBKPGLJ_107433	13390	0.944088	JPBKPGLJ_107433	rpsM_34		COG0099	30S ribosomal protein S13	NA	Ribosomal protein S13	Translation, ribosomal structure and biogenesis	0.80292	0.845098	0.884211	1	0.4375	1	0.75	0.971106	1	1	0.285714	0.967257	0.8	1	0.858852	0.775	0.840909	Bacteria	NA	NA	NA	NA	NA	NA	NA	NA	NA
GUT_LHGKGGEH_131338	13388	0.943947	LHGKGGEH_131338	yclM_18	2.7.2.4	COG0527	Aspartokinase 3	Aspartate kinase.	Aspartate kinase	Amino acid transport and metabolism	0.817518	0.853922	0.868421	1	0.3125	1	0.875	0.973805	1	1	0.349206	0.9635	0.2	1	0.909091	0.875	0.284091	NA	NA	NA	NA	NA	NA	NA	NA	NA	NA
GUT_AAMKINAC_106891	13387	0.943876	AAMKINAC_106891	folE_20	3.5.4.16	COG0302	GTP cyclohydrolase 1	GTP cyclohydrolase I.	GTP cyclohydrolase I	Coenzyme transport and metabolism	0.810219	0.837255	0.836842	0.888889	0.375	1	1	0.975205	1	1	0.338624	0.968867	0.266667	1	0.87799	0.9	0.409091	Bacteria	NA	NA	NA	NA	NA	NA	NA	NA	NA
GUT_JCKJEGBD_163612	13387	0.943876	JCKJEGBD_163612	recR_52		COG0353	Recombination protein RecR	NA	Recombinational DNA repair protein RecR	Replication, recombination and repair	0.905109	0.732353	0.847368	1	0.375	1	0.875	0.977305	1	0.99	0.365079	0.969404	0.2	1	0.91866	0.9	0.977273	Bacteria	NA	NA	NA	NA	NA	NA	TIGR00615	primary_alignment	1.8e-46
GUT_FLGMDLDN_67396	13383	0.943594	FLGMDLDN_67396	argB_19	2.7.2.8	COG0548	Acetylglutamate kinase	Acetylglutamate kinase.	N-acetylglutamate kinase	Amino acid transport and metabolism	0.883212	0.876471	0.831579	1	0.3125	1	0.875	0.975505	1	1	0.359788	0.932367	0.433333	1	0.913876	0.8	0.318182	Bacteria	Bacteroidetes	Bacteroidia	Bacteroidales	Bacteroidaceae	NA	NA	NA	NA	NA
AQUATIC-SEDIMENT_AOMANLNM_108829	13383	0.943594	AOMANLNM_108829				hypothetical protein	NA	NA	NA	0.868613	0.87451	0.878947	1	0.3125	1	0.9375	0.974705	1	1	0.312169	0.947933	0.3	1	0.889952	0.925	0.215909	Bacteria	NA	NA	NA	NA	NA	NA	NA	NA	NA
ORAL_HBIDOGIA_215263	13381	0.943453	HBIDOGIA_215263	rpmH_45			50S ribosomal protein L34	NA	NA	NA	0.759124	0.887255	0.768421	1	0.3125	1	0.875	0.974605	1	1	0.343915	0.974772	0.266667	1	0.703349	0.75	0.818182	Bacteria	NA	NA	NA	NA	NA	NA	NA	NA	NA
AQUATIC_IAEFPOEG_779681	13380	0.943383	IAEFPOEG_779681	ssb_203			Single-stranded DNA-binding protein	NA	NA	NA	0.927007	0.693137	0.884211	1	0.375	1	0.875	0.979204	1	1	0.343915	0.973698	0.366667	1	0.909091	0.875	0.965909	Bacteria	Proteobacteria	Alphaproteobacteria	Pelagibacterales	NA	NA	NA	NA	NA	NA
AQUATIC_ADCFFAOD_293054	13379	0.943312	ADCFFAOD_293054	rho_110	3.6.4.-	COG1158	Transcription termination factor Rho	Hydrolases. Acting on acid anhydrides.Acting on ATP; involved in cellular and subcellular movement.	Transcription termination factor Rho	Transcription	0.89781	0.895098	0.868421	1	0.375	1	0.9375	0.973805	1	1	0.31746	0.938272	0.333333	1	0.880383	0.9	0.238636	Bacteria	NA	NA	NA	NA	NA	NA	TIGR01039	secondary_alignment	1.5e-09
AQUATIC_FKCFCDKC_30408	13378	0.943242	FKCFCDKC_30408	ygfA_4	6.3.3.2	COG0212	5-formyltetrahydrofolate cyclo-ligase	5-formyltetrahydrofolate cyclo-ligase.	5-formyltetrahydrofolate cyclo-ligase	Coenzyme transport and metabolism	0.759124	0.862745	0.778947	1	0.375	1	0.6875	0.973705	1	1	0.275132	0.958132	0.233333	1	0.866029	0.7	0.931818	NA	NA	NA	NA	NA	NA	NA	NA	NA	NA
AQUATIC_LKCJDHDB_140562	13378	0.943242	LKCJDHDB_140562				hypothetical protein	NA	NA	NA	0.883212	0.890196	0.821053	1	0.5625	1	0.875	0.975605	1	0.99	0.269841	0.917338	0.333333	1	0.861244	0.825	0.863636	Bacteria	NA	NA	NA	NA	NA	NA	NA	NA	NA
GUT_GAPHNMLL_96565	13378	0.943242	GAPHNMLL_96565	groL_26			60 kDa chaperonin	NA	NA	NA	0.810219	0.758824	0.9	1	0.5625	1	0.9375	0.973905	1	1	0.37037	0.969941	0.3	1	0.894737	0.925	0.977273	Bacteria	Firmicutes	Clostridia	NA	NA	NA	NA	NA	NA	NA
GUT_LEEAHADB_63107	13376	0.943101	LEEAHADB_63107	ruvB_24	3.6.4.12	COG2255	Holliday junction ATP-dependent DNA helicase RuvB	DNA helicase.	Holliday junction resolvasome RuvABC, ATP-dependent DNA helicase subunit RuvB	Replication, recombination and repair	0.890511	0.838235	0.805263	1	0.375	1	0.8125	0.975205	1	1	0.291005	0.96511	0.2	1	0.88756	0.875	0.386364	Bacteria	NA	NA	NA	NA	NA	NA	TIGR00635	primary_alignment	4.5e-99
NASAL_PCEKFENO_105552	13375	0.94303	PCEKFENO_105552	nrdR_25		COG1327	Transcriptional repressor NrdR	NA	Transcriptional regulator NrdR, contains Zn-ribbon and ATP-cone domains	Transcription	0.890511	0.834314	0.8	1	0.375	1	0.75	0.968306	1	0.98	0.386243	0.96672	0.133333	1	0.897129	0.9	0.977273	Bacteria	Firmicutes	NA	NA	NA	NA	NA	NA	NA	NA
AQUATIC_ICNENHKI_336057	13374	0.94296	ICNENHKI_336057	rimP_47		COG0779	Ribosome maturation factor RimP	NA	Ribosome maturation factor RimP	Translation, ribosomal structure and biogenesis	0.89781	0.859804	0.789474	1	0.4375	1	0.75	0.974905	1	1	0.291005	0.942029	0.166667	1	0.870813	0.775	0.795455	Bacteria	NA	NA	NA	NA	NA	NA	DUF150	primary_alignment	1.6e-15
AQUATIC_IAEFPOEG_1050897	13372	0.942819	IAEFPOEG_1050897	pgsA_444	2.7.8.5		CDP-diacylglycerol--glycerol-3-phosphate 3-phosphatidyltransferase	CDP-diacylglycerol--glycerol-3-phosphate 1-phosphatidyltransferase.	NA	NA	0.824818	0.843137	0.831579	1	0.4375	1	0.75	0.972206	1	1	0.338624	0.957059	0.333333	1	0.897129	0.825	0.670455	Bacteria	Proteobacteria	NA	NA	NA	NA	NA	NA	NA	NA
AQUATIC_PDMLPICH_605104	13372	0.942819	PDMLPICH_605104	pta_58	2.3.1.8	COG0280	Phosphate acetyltransferase	Phosphate acetyltransferase.	Phosphotransacetylase (includes Pta, EutD and phosphobutyryltransferase)	Energy production and conversion	0.832117	0.87549	0.8	1	0.125	1	0.8125	0.974705	1	1	0.285714	0.953301	0.233333	1	0.76555	0.85	0.954545	Bacteria	NA	NA	NA	NA	NA	NA	NA	NA	NA
GUT_AMIIKMNM_157906	13370	0.942678	AMIIKMNM_157906	topA_56	5.6.2.1		DNA topoisomerase 1	DNA topoisomerase.	NA	NA	0.883212	0.847059	0.789474	1	0.3125	1	0.6875	0.974205	1	1	0.269841	0.94686	0.233333	1	0.868421	0.825	0.943182	Bacteria	Firmicutes	Clostridia	Clostridiales	Lachnospiraceae	NA	NA	NA	NA	NA
GUT_GLDFPIJD_201457	13370	0.942678	GLDFPIJD_201457	rsmH_94	2.1.1.199	COG0275	Ribosomal RNA small subunit methyltransferase H	16S rRNA (cytosine(1402)-N(4))-methyltransferase.	16S rRNA C1402 N4-methylase RsmH	Translation, ribosomal structure and biogenesis	0.708029	0.811765	0.815789	1	0.25	1	0.8125	0.975005	1	1	0.301587	0.964573	0.4	1	0.880383	0.775	0.931818	Bacteria	Firmicutes	NA	NA	NA	NA	NA	TIGR00006	secondary_alignment	5.5e-46
AQUATIC_GACBEJCL_692278	13368	0.942537	GACBEJCL_692278	nadK_220	2.7.1.23		NAD kinase	NAD(+) kinase.	NA	NA	0.890511	0.840196	0.852632	1	0.4375	1	0.75	0.974205	1	1	0.296296	0.938272	0.266667	1	0.868421	0.825	0.931818	Bacteria	NA	NA	NA	NA	NA	NA	NA	NA	NA
GUT_OJOMMCEJ_117208	13367	0.942466	OJOMMCEJ_117208	carB_49	6.3.5.5		Carbamoyl-phosphate synthase large chain	Carbamoyl-phosphate synthase (glutamine-hydrolyzing).	NA	NA	0.839416	0.811765	0.831579	1	0.375	1	0.8125	0.976005	1	1	0.312169	0.945786	0.366667	1	0.870813	0.925	0.886364	Bacteria	Firmicutes	Clostridia	Clostridiales	NA	NA	NA	NA	NA	NA
AQUATIC_LKCJDHDB_325030	13366	0.942396	LKCJDHDB_325030	uppP_83	3.6.1.27	COG1968	Undecaprenyl-diphosphatase	Undecaprenyl-diphosphate phosphatase.	Undecaprenyl pyrophosphate phosphatase	Lipid transport and metabolism	0.744526	0.814706	0.826316	1	0.3125	1	0.875	0.975505	1	1	0.349206	0.966184	0.3	0.947368	0.897129	0.8	0.511364	Bacteria	Bacteroidetes	NA	NA	NA	NA	NA	NA	NA	NA
GUT_HGDEBMBF_172243	13365	0.942325	HGDEBMBF_172243	mraZ_55			Transcriptional regulator MraZ	NA	NA	NA	0.810219	0.851961	0.847368	1	0.125	1	0.875	0.972306	1	0.98	0.296296	0.937735	0.233333	1	0.916268	0.85	0.954545	Bacteria	Firmicutes	Clostridia	Clostridiales	Lachnospiraceae	Roseburia	NA	NA	NA	NA
GUT_ELCNIDCE_147264	13365	0.942325	ELCNIDCE_147264	ugd_42	1.1.1.22	COG1004	UDP-glucose 6-dehydrogenase	UDP-glucose 6-dehydrogenase.	UDP-glucose 6-dehydrogenase	Cell wall/membrane/envelope biogenesis	0.89781	0.89902	0.836842	1	0.4375	1	0.9375	0.975105	1	1	0.296296	0.926999	0.6	1	0.88756	0.9	0.102273	Bacteria	NA	NA	NA	NA	NA	NA	NA	NA	NA
GUT_POGAGMEC_145706	13364	0.942255	POGAGMEC_145706	purM_32	6.3.3.1		Phosphoribosylformylglycinamidine cyclo-ligase	Phosphoribosylformylglycinamidine cyclo-ligase.	NA	NA	0.875912	0.836275	0.821053	1	0.25	1	0.875	0.974405	1	1	0.380952	0.961353	0.333333	1	0.892344	0.875	0.181818	Bacteria	NA	NA	NA	NA	NA	NA	NA	NA	NA
GUT_OGKEGDEM_267288	13364	0.942255	OGKEGDEM_267288				hypothetical protein	NA	NA	NA	0.905109	0.89902	0.752632	1	0.125	1	0.75	0.972605	1	0.97	0.222222	0.961353	0.333333	1	0.751196	0.625	0.965909	Bacteria	Firmicutes	Clostridia	Clostridiales	Ruminococcaceae	Faecalibacterium	NA	NA	NA	NA
AQUATIC_FLLAMGEE_1088396	13363	0.942184	FLLAMGEE_1088396	infB_309			Translation initiation factor IF-2	NA	NA	NA	0.905109	0.778431	0.821053	1	0.4375	1	0.75	0.975305	1	1	0.343915	0.973162	0.333333	1	0.803828	0.9	0.920455	Bacteria	Proteobacteria	Alphaproteobacteria	Pelagibacterales	NA	NA	NA	TIGR00487	primary_alignment	9e-58
AQUATIC_JBBBPINK_114975	13363	0.942184	JBBBPINK_114975	dhfrIII_6	1.5.1.3		Dihydrofolate reductase type 3	Dihydrofolate reductase.	NA	NA	0.875912	0.840196	0.752632	1	0.1875	1	0.75	0.971606	1	1	0.31746	0.961353	0.3	0.947368	0.87799	0.825	0.875	Bacteria	NA	NA	NA	NA	NA	NA	NA	NA	NA
GUT_AEMPEEKA_62791	13361	0.942043	AEMPEEKA_62791	ybeZ_2		COG1702	PhoH-like protein	NA	Phosphate starvation-inducible protein PhoH, predicted ATPase	Signal transduction mechanisms	0.905109	0.796078	0.831579	1	0.375	1	0.875	0.972805	1	1	0.349206	0.952228	0.233333	1	0.906699	0.9	0.920455	Bacteria	Firmicutes	Clostridia	Clostridiales	Lachnospiraceae	NA	NA	NA	NA	NA
GUT_AOLCINPE_56276	13361	0.942043	AOLCINPE_56276	mnmA_19	2.8.1.13		tRNA-specific 2-thiouridylase MnmA	tRNA-uridine 2-sulfurtransferase.	NA	NA	0.846715	0.810784	0.842105	1	0.3125	1	0.875	0.975605	1	1	0.269841	0.954375	0.2	0.894737	0.854067	0.825	0.954545	Bacteria	Firmicutes	Clostridia	Clostridiales	Lachnospiraceae	NA	NA	TIGR00420	primary_alignment	7.4e-41
AQUATIC_BGEJILAA_268943	13361	0.942043	BGEJILAA_268943	murG_86	2.4.1.227	COG0707	UDP-N-acetylglucosamine--N-acetylmuramyl-(pentapeptide) pyrophosphoryl-undecaprenol N-acetylglucosamine transferase	Undecaprenyldiphospho-muramoylpentapeptide beta-N-/acetylglucosaminyltransferase.	UDP-N-acetylglucosamine:LPS N-acetylglucosamine transferase	Cell wall/membrane/envelope biogenesis	0.883212	0.780392	0.836842	1	0.4375	1	0.6875	0.975805	1	1	0.31746	0.954375	0.266667	1	0.889952	0.775	0.954545	Bacteria	NA	NA	NA	NA	NA	NA	NA	NA	NA
GUT_BKAKPAFK_122241	13361	0.942043	BKAKPAFK_122241	recA_38			Protein RecA	NA	NA	NA	0.861314	0.892157	0.884211	1	0.3125	1	0.8125	0.975205	1	1	0.296296	0.953301	0.566667	1	0.751196	0.825	0.261364	Bacteria	Firmicutes	Clostridia	Clostridiales	NA	NA	NA	TIGR02012	primary_alignment	1e-53
GUT_NBHIIODO_172480	13360	0.941973	NBHIIODO_172480	baeC_3	2.3.1.39	COG0331	Polyketide biosynthesis malonyl CoA-acyl carrier protein transacylase BaeC	[Acyl-carrier-protein] S-malonyltransferase.	Malonyl CoA-acyl carrier protein transacylase	Lipid transport and metabolism	0.883212	0.861765	0.852632	1	0.4375	1	0.875	0.971706	1	1	0.269841	0.9635	0.233333	1	0.858852	0.85	0.431818	NA	NA	NA	NA	NA	NA	NA	NA	NA	NA
GUT_PBMICPMC_147037	13360	0.941973	PBMICPMC_147037	rplC_38		COG0087	50S ribosomal protein L3	NA	Ribosomal protein L3	Translation, ribosomal structure and biogenesis	0.766423	0.822549	0.868421	1	0.4375	1	0.8125	0.974405	1	1	0.301587	0.975845	0.433333	1	0.866029	0.8	0.329545	Bacteria	Elusimicrobia	Elusimicrobia	Elusimicrobiales	NA	NA	NA	TIGR03625	primary_alignment	2.3e-29
AQUATIC_ACOJONDH_479179	13359	0.941902	ACOJONDH_479179	uvrC_207		COG0322	UvrABC system protein C	NA	Excinuclease UvrABC, nuclease subunit	Replication, recombination and repair	0.890511	0.815686	0.831579	1	0.375	1	0.8125	0.972805	1	1	0.349206	0.950081	0.266667	1	0.880383	0.75	0.931818	Bacteria	Proteobacteria	NA	NA	NA	NA	NA	TIGR00194	primary_alignment	7.3e-41
AQUATIC_COEAMCCL_162976	13359	0.941902	COEAMCCL_162976	cspC_6			Cold shock-like protein CspC	NA	NA	NA	0.934307	0.976471	0.878947	1	0.5	1	1	0.965007	0.75	0.96	0.386243	0.934514	0.4	1	0.818182	0.975	0.181818	Bacteria	Bacteroidetes	Saprospiria	Saprospirales	Lewinellaceae	Lewinella	Lewinella xylanilytica	NA	NA	NA
ORAL_DJBLGHMJ_77768	13358	0.941832	DJBLGHMJ_77768	miaA_39	2.5.1.75	COG0324	tRNA dimethylallyltransferase	tRNA dimethylallyltransferase.	tRNA A37 N6-isopentenylltransferase MiaA	Translation, ribosomal structure and biogenesis	0.890511	0.837255	0.821053	1	0.25	1	0.8125	0.975005	1	1	0.280423	0.958669	0.3	1	0.837321	0.75	0.625	Bacteria	NA	NA	NA	NA	NA	NA	NA	NA	NA
GUT_FCPMNCDH_16301	13358	0.941832	FCPMNCDH_16301	argH_3	4.3.2.1	COG0165	Argininosuccinate lyase	Argininosuccinate lyase.	Argininosuccinate lyase	Amino acid transport and metabolism	0.868613	0.863725	0.826316	1	0.375	1	0.8125	0.974705	1	1	0.306878	0.949544	0.366667	1	0.892344	0.8	0.181818	Bacteria	Firmicutes	Clostridia	Clostridiales	NA	NA	NA	NA	NA	NA
GUT_ONFAMHNI_78892	13357	0.941761	ONFAMHNI_78892	rpoC_26	2.7.7.6	COG0086	DNA-directed RNA polymerase subunit beta'	DNA-directed RNA polymerase.	DNA-directed RNA polymerase, beta' subunit/160 kD subunit	Transcription	0.927007	0.796078	0.857895	1	0.375	1	0.875	0.974405	1	1	0.31746	0.947933	0.266667	1	0.875598	0.725	0.977273	Bacteria	Firmicutes	Clostridia	Clostridiales	NA	NA	NA	TIGR02386	primary_alignment	4.5e-257
GLACIER-OR-PERMAFROST_ANOIKPIM_41435	13356	0.941691	ANOIKPIM_41435	folD_12		COG0190	Bifunctional protein FolD protein	NA	5,10-methylene-tetrahydrofolate dehydrogenase/Methenyl tetrahydrofolate cyclohydrolase	Coenzyme transport and metabolism	0.824818	0.826471	0.873684	1	0.4375	1	0.875	0.974205	1	1	0.296296	0.959206	0.2	1	0.873206	0.9	0.511364	NA	NA	NA	NA	NA	NA	NA	NA	NA	NA
GUT_MKHBDJON_181238	13356	0.941691	MKHBDJON_181238	pncC_17	3.5.1.42	COG1546	Nicotinamide-nucleotide amidohydrolase PncC	Nicotinamide-nucleotide amidase.	Nicotinamide mononucleotide (NMN) deamidase PncC	Coenzyme transport and metabolism	0.773723	0.882353	0.815789	1	0.25	1	0.8125	0.973605	1	1	0.285714	0.965647	0.3	1	0.851675	0.85	0.159091	NA	NA	NA	NA	NA	NA	NA	NA	NA	NA
GUT_NIGLNAGE_129940	13356	0.941691	NIGLNAGE_129940	rplF_32		COG0097	50S ribosomal protein L6	NA	Ribosomal protein L6P/L9E	Translation, ribosomal structure and biogenesis	0.912409	0.7	0.894737	1	0.5	1	0.875	0.975805	1	1	0.407407	0.98014	0.633333	1	0.834928	0.875	0.965909	Bacteria	NA	NA	NA	NA	NA	NA	TIGR03654	primary_alignment	1.2e-57
GUT_HAIKJPAG_90023	13355	0.94162	HAIKJPAG_90023	rnhB_30	3.1.26.4	COG0164	Ribonuclease HII	Ribonuclease H.	Ribonuclease HII	Replication, recombination and repair	0.868613	0.812745	0.831579	1	0.375	1	0.875	0.975305	1	1	0.222222	0.951154	0.2	0.894737	0.873206	0.775	0.977273	Bacteria	Firmicutes	NA	NA	NA	NA	NA	NA	NA	NA
AQUATIC-SEDIMENT_KPEOACII_63181	13355	0.94162	KPEOACII_63181	rbfA_21			Ribosome-binding factor A	NA	NA	NA	0.79562	0.837255	0.805263	1	0.125	1	0.8125	0.976005	1	1	0.322751	0.969404	0.233333	1	0.885167	0.8	0.136364	NA	NA	NA	NA	NA	NA	NA	TIGR00082	primary_alignment	8.7e-27
AQUATIC_NKHNJIDF_941574	13353	0.941479	NKHNJIDF_941574	dapB_251	1.17.1.8		4-hydroxy-tetrahydrodipicolinate reductase	4-hydroxy-tetrahydrodipicolinate reductase.	NA	NA	0.80292	0.832353	0.842105	1	0.25	1	0.9375	0.976605	1	1	0.349206	0.96511	0.3	1	0.84689	0.85	0.136364	Bacteria	NA	NA	NA	NA	NA	NA	NA	NA	NA
GUT_HOJEFCDF_35163	13353	0.941479	HOJEFCDF_35163	mnmE_13	3.6.-.-	COG0486	tRNA modification GTPase MnmE	Hydrolases. Acting on acid anhydrides.	tRNA U34 5-carboxymethylaminomethyl modifying GTPase MnmE/TrmE	Translation, ribosomal structure and biogenesis	0.919708	0.871569	0.826316	1	0.4375	1	0.8125	0.974705	1	1	0.238095	0.958132	0.233333	0.894737	0.681818	0.825	0.965909	Bacteria	Firmicutes	Clostridia	Clostridiales	Ruminococcaceae	Faecalibacterium	NA	TIGR03594	secondary_alignment	2.4e-31
GUT_LPEBGHNO_121291	13352	0.941409	LPEBGHNO_121291	serA_21	1.1.1.95	COG0111	D-3-phosphoglycerate dehydrogenase	Phosphoglycerate dehydrogenase.	Phosphoglycerate dehydrogenase or related dehydrogenase	Coenzyme transport and metabolism	0.875912	0.852941	0.815789	1	0.375	1	0.75	0.970506	0.75	0.98	0.312169	0.942566	0.5	1	0.892344	0.875	0.829545	Bacteria	Firmicutes	Clostridia	Clostridiales	NA	NA	NA	NA	NA	NA
GUT_DOCEBNBJ_56886	13352	0.941409	DOCEBNBJ_56886	upp_23	2.4.2.9		Uracil phosphoribosyltransferase	Uracil phosphoribosyltransferase.	NA	NA	0.817518	0.810784	0.715789	1	0.3125	1	0.75	0.976105	1	1	0.343915	0.960816	0.233333	0.947368	0.899522	0.725	0.647727	NA	NA	NA	NA	NA	NA	NA	NA	NA	NA
GUT_PDCMMHEJ_189817	13350	0.941268	PDCMMHEJ_189817	gpsA_53	1.1.1.94		Glycerol-3-phosphate dehydrogenase [NAD(P)+]	Glycerol-3-phosphate dehydrogenase (NAD(P)(+)).	NA	NA	0.875912	0.827451	0.794737	1	0.5	1	0.875	0.975105	1	1	0.275132	0.960279	0.233333	1	0.758373	0.875	0.977273	Bacteria	NA	NA	NA	NA	NA	NA	NA	NA	NA
GUT_KIPLAJDA_85333	13349	0.941197	KIPLAJDA_85333	ftsH_42	3.4.24.-	COG0465	ATP-dependent zinc metalloprotease FtsH	Hydrolases. Acting on peptide bonds (peptidases).Metalloendopeptidases.	ATP-dependent Zn proteases	Posttranslational modification, protein turnover, chaperones	0.868613	0.822549	0.836842	1	0.4375	1	0.8125	0.974605	1	1	0.232804	0.94686	0.266667	1	0.854067	0.775	0.977273	Bacteria	NA	NA	NA	NA	NA	NA	TIGR00382	secondary_alignment	6.7e-06
AQUATIC_HBLDBINE_143648	13347	0.941056	HBLDBINE_143648	rep_9	3.6.4.12		ATP-dependent DNA helicase Rep	DNA helicase.	NA	NA	0.912409	0.854902	0.815789	1	0.25	1	0.8125	0.972006	1	1	0.269841	0.942029	0.266667	1	0.854067	0.75	0.920455	Bacteria	NA	NA	NA	NA	NA	NA	NA	NA	NA
AQUATIC_LOMOHDBE_126698	13344	0.940845	LOMOHDBE_126698	purH_43		COG0138	Bifunctional purine biosynthesis protein PurH	NA	AICAR transformylase/IMP cyclohydrolase PurH	Nucleotide transport and metabolism	0.824818	0.809804	0.836842	1	0.3125	1	0.75	0.976905	1	1	0.291005	0.96511	0.233333	1	0.880383	0.875	0.238636	Bacteria	NA	NA	NA	NA	NA	NA	NA	NA	NA
GUT_CEHOBHAD_204146	13344	0.940845	CEHOBHAD_204146	ribE_31	2.5.1.9	COG0307	Riboflavin synthase	Riboflavin synthase.	Riboflavin synthase alpha chain	Coenzyme transport and metabolism	0.854015	0.822549	0.821053	1	0.375	1	0.8125	0.972505	1	1	0.338624	0.942566	0.366667	1	0.913876	0.9	0.715909	Bacteria	Firmicutes	Clostridia	Clostridiales	Clostridiaceae	Clostridium	NA	NA	NA	NA
GUT_NBGFEJHN_96223	13343	0.940774	NBGFEJHN_96223	rapZ_10			RNase adapter protein RapZ	NA	NA	NA	0.89781	0.793137	0.773684	1	0.1875	1	0.8125	0.971706	1	1	0.386243	0.960816	0.233333	0.894737	0.897129	0.725	0.943182	Bacteria	NA	NA	NA	NA	NA	NA	NA	NA	NA
AQUATIC_DEONINMG_506592	13342	0.940704	DEONINMG_506592	acn_85	4.2.1.3	COG1048	Aconitate hydratase A	Aconitate hydratase.	Aconitase A	Energy production and conversion	0.861314	0.837255	0.894737	0.962963	0.375	1	0.875	0.975705	1	0.98	0.380952	0.933977	0.633333	1	0.889952	0.875	0.136364	Bacteria	Proteobacteria	Alphaproteobacteria	NA	NA	NA	NA	NA	NA	NA
GUT_AKMEBKIH_222146	13342	0.940704	AKMEBKIH_222146	nnr_62		COG0062	Bifunctional NAD(P)H-hydrate repair enzyme Nnr	NA	NAD(P)H-hydrate repair enzyme Nnr, NAD(P)H-hydrate epimerase domain	Nucleotide transport and metabolism	0.861314	0.822549	0.815789	1	0.3125	1	0.8125	0.973905	1	1	0.26455	0.943639	0.266667	1	0.87799	0.8	0.931818	Bacteria	Firmicutes	Clostridia	Clostridiales	Clostridiaceae	Clostridium	NA	NA	NA	NA
GUT_HAJGFFIN_73332	13340	0.940563	HAJGFFIN_73332	rsmD_27	2.1.1.171	COG0742	Ribosomal RNA small subunit methyltransferase D	16S rRNA (guanine(966)-N(2))-methyltransferase.	16S rRNA G966 N2-methylase RsmD	Translation, ribosomal structure and biogenesis	0.854015	0.836275	0.768421	1	0.3125	1	0.8125	0.975305	1	1	0.280423	0.942029	0.233333	1	0.839713	0.675	0.954545	Bacteria	NA	NA	NA	NA	NA	NA	TIGR00095	primary_alignment	5.6e-45
GUT_KCJACAOB_175100	13339	0.940492	KCJACAOB_175100	sdhA_33	4.3.1.17		L-serine dehydratase, alpha chain	L-serine ammonia-lyase.	NA	NA	0.89781	0.821569	0.673684	1	0.125	1	0.8125	0.975005	1	1	0.280423	0.950081	0.166667	1	0.892344	0.775	0.875	Bacteria	Firmicutes	Clostridia	Clostridiales	NA	NA	NA	NA	NA	NA
GUT_EPPJEFKI_34137	13339	0.940492	EPPJEFKI_34137	recG_9	3.6.4.12	COG1200	ATP-dependent DNA helicase RecG	DNA helicase.	RecG-like helicase	Replication, recombination and repair	0.89781	0.785294	0.794737	1	0.375	1	0.75	0.973105	1	1	0.296296	0.958669	0.266667	0.947368	0.897129	0.825	0.931818	Bacteria	Bacteroidetes	Bacteroidia	Bacteroidales	Rikenellaceae	Alistipes	NA	TIGR00643	primary_alignment	3.4e-154
AQUATIC_IPIIKIKB_563486	13337	0.940351	IPIIKIKB_563486	rsxD_33	7.-.-.-	COG4658	Ion-translocating oxidoreductase complex subunit D	Translocases.	Na+-translocating ferredoxin:NAD+ oxidoreductase RNF, RnfD subunit	Energy production and conversion	0.905109	0.871569	0.831579	1	0.375	1	0.875	0.974105	1	1	0.338624	0.950617	0.1	0.947368	0.858852	0.625	0.0909091	Bacteria	Proteobacteria	Gammaproteobacteria	Alteromonadales	Alteromonadaceae	Agarivorans	Agarivorans gilvus	NA	NA	NA
GUT_AHJDBJFE_128902	13337	0.940351	AHJDBJFE_128902	rplR_35		COG0256	50S ribosomal protein L18	NA	Ribosomal protein L18	Translation, ribosomal structure and biogenesis	0.905109	0.683333	0.889474	1	0.375	1	0.8125	0.974805	1	1	0.338624	0.979603	0.333333	1	0.913876	0.925	0.977273	Bacteria	Firmicutes	Clostridia	Clostridiales	Oscillospiraceae	NA	NA	NA	NA	NA
GUT_NDFMHIBG_90636	13337	0.940351	NDFMHIBG_90636			COG0325	Pyridoxal phosphate homeostasis protein	NA	Pyridoxal 5'-phosphate homeostasis protein YggS, UPF0001 family	Coenzyme transport and metabolism	0.890511	0.85098	0.831579	1	0.375	1	0.875	0.973405	1	1	0.328042	0.969941	0.266667	1	0.787081	0.85	0.215909	Bacteria	Firmicutes	Clostridia	Clostridiales	Ruminococcaceae	Faecalibacterium	NA	NA	NA	NA
GUT_PIMIGCGI_72761	13336	0.940281	PIMIGCGI_72761	rsmF_15	2.1.1.-	COG0144	Ribosomal RNA small subunit methyltransferase F	Transferases. Transferring one-carbon groups.Methyltransferases.	16S rRNA C967 or C1407 C5-methylase, RsmB/RsmF family	Translation, ribosomal structure and biogenesis	0.890511	0.829412	0.794737	1	0.3125	1	0.8125	0.973605	1	1	0.328042	0.962426	0.233333	1	0.741627	0.775	0.954545	Bacteria	Firmicutes	Clostridia	Clostridiales	Lachnospiraceae	NA	NA	NA	NA	NA
GUT_NMFLAIKE_92760	13335	0.94021	NMFLAIKE_92760	aroB_30	4.2.3.4	COG0337	3-dehydroquinate synthase	3-dehydroquinate synthase.	3-dehydroquinate synthetase	Amino acid transport and metabolism	0.919708	0.853922	0.794737	1	0.3125	1	0.75	0.974005	1	1	0.328042	0.952228	0.3	1	0.875598	0.8	0.125	Bacteria	Firmicutes	Clostridia	Clostridiales	Ruminococcaceae	Faecalibacterium	NA	NA	NA	NA
COW_NHGPLAHC_96831	13334	0.94014	NHGPLAHC_96831	proC_19	1.5.1.2	COG0345	Pyrroline-5-carboxylate reductase	Pyrroline-5-carboxylate reductase.	Pyrroline-5-carboxylate reductase	Amino acid transport and metabolism	0.890511	0.831373	0.857895	1	0.625	1	0.8125	0.976005	1	0.98	0.306878	0.959742	0.5	1	0.782297	0.875	0.238636	Bacteria	Fibrobacteres	NA	NA	NA	NA	NA	NA	NA	NA
GUT_KHADOIMK_259874	13334	0.94014	KHADOIMK_259874	ung_62	3.2.2.27	COG0692	Uracil-DNA glycosylase	Uracil-DNA glycosylase.	Uracil-DNA glycosylase	Replication, recombination and repair	0.927007	0.793137	0.668421	1	0.25	1	0.6875	0.974805	1	1	0.333333	0.956522	0.233333	0.947368	0.901914	0.525	0.943182	Bacteria	Firmicutes	NA	NA	NA	NA	NA	NA	NA	NA
AQUATIC_JHNIFPCA_69751	13333	0.940069	JHNIFPCA_69751	pheS_32	6.1.1.20	COG0016	Phenylalanine--tRNA ligase alpha subunit	Phenylalanine--tRNA ligase.	Phenylalanyl-tRNA synthetase alpha subunit	Translation, ribosomal structure and biogenesis	0.80292	0.853922	0.873684	1	0.5	1	0.875	0.972905	1	1	0.312169	0.975309	0.266667	1	0.751196	0.875	0.295455	Bacteria	Proteobacteria	Gammaproteobacteria	NA	NA	NA	NA	TIGR00468	secondary_alignment	5.2e-68
GUT_EBKGGAKM_118996	13333	0.940069	EBKGGAKM_118996	tgt_38	2.4.2.29		Queuine tRNA-ribosyltransferase	tRNA-guanine(34) transglycosylase.	NA	NA	0.883212	0.836275	0.847368	1	0.375	1	0.875	0.973405	1	1	0.280423	0.964573	0.266667	1	0.870813	0.85	0.136364	Bacteria	Firmicutes	NA	NA	NA	NA	NA	NA	NA	NA
GUT_DPMOLNKK_68227	13329	0.939787	DPMOLNKK_68227	rpsU_10			30S ribosomal protein S21	NA	NA	NA	0.861314	0.87549	0.8	1	0.5	1	0.9375	0.973705	1	1	0.164021	0.967257	0.3	1	0.655502	0.775	0.943182	Bacteria	Firmicutes	Bacilli	NA	NA	NA	Bacilli bacterium	NA	NA	NA
TERRESTRIAL-SOIL_EBMLPOLA_190594	13328	0.939717	EBMLPOLA_190594	iscU_16		COG0822	Iron-sulfur cluster assembly scaffold protein IscU	NA	Fe-S cluster assembly scaffold protein IscU, NifU family	Posttranslational modification, protein turnover, chaperones	0.905109	0.851961	0.810526	1	0.1875	1	0.625	0.965807	1	1	0.322751	0.957059	0.266667	1	0.913876	0.875	0.738636	NA	NA	NA	NA	NA	NA	NA	NA	NA	NA
AQUATIC-SEDIMENT_KKHOCOEA_153286	13328	0.939717	KKHOCOEA_153286	murI_16	5.1.1.3		Glutamate racemase	Glutamate racemase.	NA	NA	0.912409	0.784314	0.768421	1	0.3125	1	0.8125	0.975105	1	1	0.296296	0.953838	0.233333	1	0.854067	0.75	0.965909	Bacteria	Candidatus Omnitrophica	NA	NA	NA	NA	Candidatus Omnitrophica bacterium	NA	NA	NA
GUT_DLAMBPIC_62794	13327	0.939646	DLAMBPIC_62794	ribH_12	2.5.1.78	COG0054	6,7-dimethyl-8-ribityllumazine synthase	6,7-dimethyl-8-ribityllumazine synthase.	6,7-dimethyl-8-ribityllumazine synthase (Riboflavin synthase beta chain)	Coenzyme transport and metabolism	0.751825	0.827451	0.836842	1	0.1875	1	0.8125	0.971906	1	1	0.280423	0.957595	0.233333	1	0.885167	0.85	0.704545	Bacteria	NA	NA	NA	NA	NA	NA	NA	NA	NA
GUT_HEPDKOLN_109303	13325	0.939505	HEPDKOLN_109303				hypothetical protein	NA	NA	NA	0.89781	0.886275	0.847368	1	0.5625	1	1	0.975605	1	1	0.232804	0.969404	0.333333	1	0.643541	0.95	0.147727	Bacteria	Firmicutes	Clostridia	Clostridiales	NA	NA	NA	NA	NA	NA
ORAL_DENDKPJB_240941	13325	0.939505	DENDKPJB_240941	ackA_73	2.7.2.1	COG0282	Acetate kinase	Acetate kinase.	Acetate kinase	Energy production and conversion	0.890511	0.783333	0.721053	1	0.1875	1	0.875	0.977405	1	1	0.31746	0.968331	0.233333	0.947368	0.748804	0.75	0.988636	Bacteria	NA	NA	NA	NA	NA	NA	NA	NA	NA
GUT_KDDMIJLF_196834	13324	0.939435	KDDMIJLF_196834	yajL_37	3.1.2.-	COG0693	Protein/nucleic acid deglycase 3	Hydrolases. Acting on ester bonds.Thiolester hydrolases.	Protein/nucleotide deglycase, PfpI/YajL/DJ-1 family (repair of methylglyoxal-glycated proteins and nucleic acids)	Defense mechanisms	0.875912	0.805882	0.747368	1	0.3125	1	0.875	0.973305	1	1	0.301587	0.947397	0.333333	0.947368	0.885167	0.725	0.931818	Bacteria	Firmicutes	Clostridia	Clostridiales	Lachnospiraceae	Coprococcus	NA	NA	NA	NA
AQUATIC_FPCCGAFP_67880	13323	0.939364	FPCCGAFP_67880	rpsL_12		COG0048	30S ribosomal protein S12	NA	Ribosomal protein S12	Translation, ribosomal structure and biogenesis	0.854015	0.847059	0.868421	1	0.5625	1	0.75	0.966807	1	1	0.31746	0.973162	0.8	1	0.875598	0.825	0.181818	Bacteria	NA	NA	NA	NA	NA	NA	NA	NA	NA
GUT_GEBMMELD_162564	13321	0.939223	GEBMMELD_162564	gmk_58	2.7.4.8	COG0194	Guanylate kinase	Guanylate kinase.	Guanylate kinase	Nucleotide transport and metabolism	0.927007	0.710784	0.847368	1	0.375	1	0.875	0.974505	1	1	0.354497	0.970478	0.266667	1	0.880383	0.775	0.965909	Bacteria	Bacteroidetes	Bacteroidia	Bacteroidales	NA	NA	NA	TIGR03263	primary_alignment	2.9e-35
GUT_ABBLLCFH_163495	13319	0.939082	ABBLLCFH_163495	frdA_8	1.3.5.4		Fumarate reductase flavoprotein subunit	Fumarate reductase (quinol).	NA	NA	0.80292	0.879412	0.842105	0.814815	0.4375	1	0.9375	0.970006	1	1	0.338624	0.956522	0.4	1	0.820574	0.95	0.227273	Bacteria	Bacteroidetes	Bacteroidia	Bacteroidales	Rikenellaceae	NA	NA	NA	NA	NA
GUT_GOJHCAHA_138222	13318	0.939011	GOJHCAHA_138222	wecA_29	2.7.8.40		UDP-N-acetylgalactosamine-undecaprenyl-phosphate N-acetylgalactosaminephosphotransferase	UDP-N-acetylgalactosamine-undecaprenyl-phosphate/N-acetylgalactosaminephosphotransferase.	NA	NA	0.883212	0.784314	0.8	1	0.3125	1	0.875	0.976005	1	1	0.201058	0.975309	0.266667	1	0.799043	0.9	0.647727	Bacteria	Firmicutes	Clostridia	Clostridiales	NA	NA	NA	NA	NA	NA
AQUATIC_JPHDCJAF_258522	13317	0.938941	JPHDCJAF_258522				hypothetical protein	NA	NA	NA	0.934307	0.832353	0.810526	1	0.4375	1	0.75	0.973105	1	1	0.285714	0.960816	0.333333	1	0.87799	0.7	0.125	NA	NA	NA	NA	NA	NA	NA	NA	NA	NA
GUT_DALIBBAO_45392	13316	0.93887	DALIBBAO_45392				hypothetical protein	NA	NA	NA	0.832117	0.822549	0.773684	1	0.125	1	0.75	0.973705	1	1	0.26455	0.941492	0.233333	1	0.899522	0.8	0.795455	Bacteria	Firmicutes	Clostridia	Clostridiales	Ruminococcaceae	Faecalibacterium	NA	NA	NA	NA
GUT_GEIHPDMG_214718	13316	0.93887	GEIHPDMG_214718				hypothetical protein	NA	NA	NA	0.854015	0.930392	0.647368	1	0.375	1	0.6875	0.974505	0.75	0.95	0.248677	0.911433	0.366667	1	0.863636	0.55	0.636364	Bacteria	Bacteroidetes	Bacteroidia	Bacteroidales	NA	NA	NA	NA	NA	NA
GUT_ICPAOPMP_146136	13314	0.938729	ICPAOPMP_146136	purD_44	6.3.4.13	COG0151	Phosphoribosylamine--glycine ligase	Phosphoribosylamine--glycine ligase.	Phosphoribosylamine-glycine ligase	Nucleotide transport and metabolism	0.89781	0.788235	0.8	1	0.3125	1	0.8125	0.975705	1	1	0.301587	0.964037	0.333333	1	0.873206	0.825	0.261364	Bacteria	Firmicutes	Clostridia	Clostridiales	NA	NA	NA	NA	NA	NA
AQUATIC_JBPPKCHG_191838	13313	0.938659	JBPPKCHG_191838	rpsO_62			30S ribosomal protein S15	NA	NA	NA	0.905109	0.67451	0.852632	1	0.375	1	1	0.974605	1	1	0.354497	0.974772	0.3	1	0.913876	0.925	0.954545	Bacteria	Candidatus Dadabacteria	NA	NA	NA	NA	Candidatus Dadabacteria bacterium	NA	NA	NA
COW_GHLAOGDA_61884	13312	0.938588	GHLAOGDA_61884	radA_18	3.6.4.-	COG1066	DNA repair protein RadA	Hydrolases. Acting on acid anhydrides.Acting on ATP; involved in cellular and subcellular movement.	DNA repair protein RadA/Sms, contains AAA+ ATPase domain	Replication, recombination and repair	0.875912	0.72451	0.831579	1	0.3125	1	0.8125	0.973705	1	1	0.296296	0.971014	0.233333	0.947368	0.901914	0.8	0.954545	Bacteria	Bacteroidetes	NA	NA	NA	NA	NA	TIGR00416	primary_alignment	4.4e-89
AQUATIC_JBNDNGKP_876172	13311	0.938518	JBNDNGKP_876172	bauC_126	1.2.1.-	COG1012	Putative 3-oxopropanoate dehydrogenase	Oxidoreductases. Acting on the aldehyde or oxo group of donors.With NAD(+) or NADP(+) as acceptor.	Acyl-CoA reductase or other NAD-dependent aldehyde dehydrogenase	Lipid transport and metabolism	0.919708	0.927451	0.884211	1	0.4375	1	0.8125	0.95201	1	0.82	0.37037	0.952228	0.766667	1	0.937799	0.975	0.852273	Bacteria	NA	NA	NA	NA	NA	NA	NA	NA	NA
ORAL_CCMDCGAL_47299	13305	0.938095	CCMDCGAL_47299	trmD_17	2.1.1.228		tRNA (guanine-N(1)-)-methyltransferase	tRNA (guanine(37)-N(1))-methyltransferase.	NA	NA	0.934307	0.818627	0.831579	1	0.375	1	0.8125	0.966407	1	1	0.301587	0.958132	0.3	1	0.854067	0.85	0.943182	Bacteria	NA	NA	NA	NA	NA	NA	TIGR00088	primary_alignment	3.8e-59
GUT_DAFLDDKI_75882	13304	0.938024	DAFLDDKI_75882	resA_104			Thiol-disulfide oxidoreductase ResA	NA	NA	NA	0.751825	0.865686	0.826316	1	0.25	1	0.8125	0.972406	1	1	0.253968	0.961889	0.3	1	0.844498	0.8	0.113636	Bacteria	NA	NA	NA	NA	NA	NA	NA	NA	NA
MOUSE_KEPFGDIE_60579	13302	0.937883	KEPFGDIE_60579	dusB_17	1.3.1.-	COG0042	tRNA-dihydrouridine synthase B	Oxidoreductases. Acting on the CH-CH group of donors.With NAD(+) or NADP(+) as acceptor.	tRNA-dihydrouridine synthase	Translation, ribosomal structure and biogenesis	0.890511	0.873529	0.810526	1	0.375	1	0.8125	0.974605	1	1	0.243386	0.944176	0.233333	0.947368	0.645933	0.75	0.943182	Bacteria	Firmicutes	Erysipelotrichia	Erysipelotrichales	Erysipelotrichaceae	Erysipelatoclostridium	[Clostridium] cocleatum	NA	NA	NA
SKIN_HPHLDJFK_134087	13302	0.937883	HPHLDJFK_134087	rpsT_49			30S ribosomal protein S20	NA	NA	NA	0.868613	0.663725	0.868421	1	0.375	1	0.75	0.974705	1	1	0.396825	0.973162	0.4	1	0.911483	0.875	0.954545	Bacteria	Firmicutes	Clostridia	Clostridiales	Hungateiclostridiaceae	Fastidiosipila	Fastidiosipila sanguinis	TIGR00029	primary_alignment	3.9e-23
GUT_CBHJKMEN_199090	13301	0.937813	CBHJKMEN_199090	argS_60	6.1.1.19		Arginine--tRNA ligase	Arginine--tRNA ligase.	NA	NA	0.846715	0.765686	0.836842	1	0.4375	1	0.875	0.973105	1	1	0.306878	0.967794	0.233333	1	0.796651	0.875	0.920455	Bacteria	Firmicutes	Clostridia	Clostridiales	NA	NA	NA	TIGR00456	primary_alignment	1.4e-69
GUT_MIMMGIBF_76765	13297	0.937531	MIMMGIBF_76765	ilvD_30	4.2.1.9	COG0129	Dihydroxy-acid dehydratase	Dihydroxy-acid dehydratase.	Dihydroxyacid dehydratase/phosphogluconate dehydratase	Amino acid transport and metabolism-Carbohydrate transport and metabolism	0.861314	0.845098	0.842105	1	0.3125	1	0.8125	0.974805	1	0.96	0.248677	0.957059	0.366667	1	0.791866	0.9	0.125	Bacteria	NA	NA	NA	NA	NA	NA	NA	NA	NA
GUT_DAMGIMDF_140951	13295	0.93739	DAMGIMDF_140951	dnaE_46	2.7.7.7	COG0587	DNA polymerase III subunit alpha	DNA-directed DNA polymerase.	DNA polymerase III, alpha subunit	Replication, recombination and repair	0.839416	0.8	0.773684	1	0.3125	1	0.75	0.974005	1	1	0.296296	0.937198	0.3	1	0.875598	0.8	0.852273	Bacteria	Firmicutes	Clostridia	Clostridiales	NA	NA	NA	NA	NA	NA
GUT_MPHIPNEI_156311	13294	0.937319	MPHIPNEI_156311	ftsZ_43			Cell division protein FtsZ	NA	NA	NA	0.890511	0.838235	0.857895	1	0.375	1	0.8125	0.972406	1	1	0.259259	0.946323	0.3	0.947368	0.715311	0.9	0.909091	Bacteria	Firmicutes	Clostridia	Clostridiales	Ruminococcaceae	Faecalibacterium	NA	TIGR00065	primary_alignment	2.3e-35
AQUATIC_NHCAIICP_142887	13294	0.937319	NHCAIICP_142887	ispF_41	4.6.1.12		2-C-methyl-D-erythritol 2,4-cyclodiphosphate synthase	2-C-methyl-D-erythritol 2,4-cyclodiphosphate synthase.	NA	NA	0.635036	0.858824	0.831579	1	0.375	1	0.75	0.976905	1	1	0.243386	0.945786	0.4	1	0.820574	0.875	0.136364	Bacteria	NA	NA	NA	NA	NA	NA	NA	NA	NA
GUT_BEILDCEK_69270	13291	0.937108	BEILDCEK_69270	purQ_4	3.5.1.2		Phosphoribosylformylglycinamidine synthase subunit PurQ	Glutaminase.	NA	NA	0.89781	0.84902	0.821053	1	0.6875	1	0.75	0.968106	1	1	0.328042	0.941492	0.566667	1	0.897129	0.825	0.284091	Bacteria	Firmicutes	Clostridia	Clostridiales	Ruminococcaceae	Faecalibacterium	NA	NA	NA	NA
GUT_PPMJIHFH_211835	13290	0.937037	PPMJIHFH_211835	pyk_64	2.7.1.40		Pyruvate kinase	Pyruvate kinase.	NA	NA	0.751825	0.85098	0.826316	1	0.375	1	0.6875	0.972006	1	1	0.296296	0.956522	0.7	1	0.834928	0.75	0.125	Bacteria	NA	NA	NA	NA	NA	NA	NA	NA	NA
GUT_FDMKEOPC_109486	13286	0.936755	FDMKEOPC_109486	dinB_52	2.7.7.7		DNA polymerase IV	DNA-directed DNA polymerase.	NA	NA	0.890511	0.845098	0.784211	1	0.1875	1	0.8125	0.977205	1	1	0.153439	0.955985	0.2	1	0.614833	0.8	0.954545	Bacteria	Firmicutes	Clostridia	Clostridiales	Ruminococcaceae	Faecalibacterium	NA	NA	NA	NA
GUT_BKCDAGCC_43524	13285	0.936685	BKCDAGCC_43524	pbp_4		COG0768	Beta-lactam-inducible penicillin-binding protein	NA	Cell division protein FtsI, peptidoglycan transpeptidase (Penicillin-binding protein 2)	Cell cycle control, cell division, chromosome partitioning-Cell wall/membrane/envelope biogenesis	0.781022	0.854902	0.831579	1	0.3125	1	0.875	0.976105	1	1	0.306878	0.918411	0.266667	1	0.870813	0.75	0.238636	Bacteria	Firmicutes	NA	NA	NA	NA	NA	NA	NA	NA
GUT_KHLEFEMB_135282	13285	0.936685	KHLEFEMB_135282	act_17	3.-.-.-		Methanol dehydrogenase activator	Hydrolases.	NA	NA	0.773723	0.873529	0.773684	1	0.375	1	0.75	0.972306	1	0.96	0.243386	0.947397	0.233333	0.947368	0.712919	0.75	0.943182	Bacteria	Firmicutes	Clostridia	Clostridiales	NA	NA	NA	NA	NA	NA
AQUATIC_IHNHIOFN_229738	13283	0.936544	IHNHIOFN_229738	rpsC_68		COG0092	30S ribosomal protein S3	NA	Ribosomal protein S3	Translation, ribosomal structure and biogenesis	0.912409	0.713725	0.889474	1	0.5625	1	0.8125	0.972406	1	1	0.306878	0.94686	0.833333	1	0.889952	0.85	0.977273	Bacteria	NA	NA	NA	NA	NA	NA	TIGR01009	primary_alignment	6.2e-63
AQUATIC_MIIHKMFA_20287	13282	0.936473	MIIHKMFA_20287	folC_6	6.3.2.12	COG0285	Dihydrofolate synthase/folylpolyglutamate synthase	Dihydrofolate synthase.	Folylpolyglutamate synthase/Dihydropteroate synthase	Coenzyme transport and metabolism	0.875912	0.75098	0.784211	1	0.3125	1	0.75	0.974505	1	1	0.296296	0.958132	0.233333	0.894737	0.837321	0.775	0.931818	Bacteria	NA	NA	NA	NA	NA	NA	NA	NA	NA
GUT_PIMGDBCA_78818	13282	0.936473	PIMGDBCA_78818	valS_26	6.1.1.9		Valine--tRNA ligase	Valine--tRNA ligase.	NA	NA	0.890511	0.770588	0.810526	1	0.375	1	0.8125	0.972006	1	1	0.333333	0.956522	0.3	0.947368	0.808612	0.825	0.920455	Bacteria	NA	NA	NA	NA	NA	NA	TIGR00392	primary_alignment	1.3e-43
GUT_CJHALBHF_178971	13281	0.936403	CJHALBHF_178971	lysA_54	4.1.1.20	COG0019	Diaminopimelate decarboxylase	Diaminopimelate decarboxylase.	Diaminopimelate decarboxylase	Amino acid transport and metabolism	0.861314	0.770588	0.847368	1	0.4375	1	0.9375	0.971506	1	1	0.306878	0.959742	0.3	1	0.873206	0.825	0.568182	Bacteria	Firmicutes	NA	NA	NA	NA	NA	NA	NA	NA
AQUATIC_OPKAMELN_64533	13281	0.936403	OPKAMELN_64533	ansA_13	3.5.1.1	COG0252	L-asparaginase 1	Asparaginase.	L-asparaginase/archaeal Glu-tRNAGln amidotransferase subunit D	Translation, ribosomal structure and biogenesis-Amino acid transport and metabolism	0.715328	0.846078	0.726316	0.962963	0.1875	1	0.6875	0.974405	1	1	0.238095	0.944176	0.1	0.894737	0.834928	0.775	0.727273	Bacteria	Bacteroidetes	NA	NA	NA	NA	Bacteroidetes bacterium	NA	NA	NA
MOUSE_MJEKJDCP_273103	13279	0.936262	MJEKJDCP_273103				hypothetical protein	NA	NA	NA	0.868613	0.837255	0.710526	1	0.1875	1	0.875	0.977105	1	1	0.227513	0.960279	0.2	1	0.626794	0.8	0.852273	Bacteria	Firmicutes	Clostridia	Clostridiales	Lachnospiraceae	NA	NA	NA	NA	NA
AQUATIC-SEDIMENT_GBBOJIIF_23526	13279	0.936262	GBBOJIIF_23526	mscL_1		COG1970	Large-conductance mechanosensitive channel	NA	Large-conductance mechanosensitive channel	Cell wall/membrane/envelope biogenesis	0.854015	0.788235	0.636842	1	0.125	1	0.875	0.972805	1	1	0.238095	0.962426	0.266667	1	0.868421	0.8	0.863636	Bacteria	Proteobacteria	Gammaproteobacteria	NA	NA	NA	NA	NA	NA	NA
SKIN_JLMHMLKN_02406	13278	0.936191	JLMHMLKN_02406	rasP_1	3.4.24.-	COG0750	Regulator of sigma-W protease RasP	Hydrolases. Acting on peptide bonds (peptidases).Metalloendopeptidases.	Membrane-associated protease RseP, regulator of RpoE activity	Posttranslational modification, protein turnover, chaperones-Transcription	0.781022	0.854902	0.836842	1	0.3125	1	0.625	0.973605	1	1	0.195767	0.971551	0.3	1	0.576555	0.85	0.931818	Bacteria	Firmicutes	Tissierellia	NA	NA	NA	NA	TIGR00054	primary_alignment	1.5e-33
GUT_HHMMJPBL_165547	13278	0.936191	HHMMJPBL_165547	hpt_51	2.4.2.8	COG0634	Hypoxanthine phosphoribosyltransferase	Hypoxanthine phosphoribosyltransferase.	Hypoxanthine-guanine phosphoribosyltransferase	Nucleotide transport and metabolism	0.890511	0.682353	0.752632	1	0.1875	1	0.8125	0.974105	1	1	0.417989	0.9635	0.333333	1	0.909091	0.85	0.977273	Bacteria	NA	NA	NA	NA	NA	NA	NA	NA	NA
GUT_OKJDLKCA_125316	13275	0.93598	OKJDLKCA_125316	tkt_15	2.2.1.1		Transketolase	Transketolase.	NA	NA	0.854015	0.883333	0.821053	0.703704	0.3125	1	0.75	0.965507	1	1	0.343915	0.94847	0.466667	1	0.889952	0.825	0.113636	Bacteria	NA	NA	NA	NA	NA	NA	NA	NA	NA
AQUATIC-SEDIMENT_FKMBKAJO_397173	13274	0.935909	FKMBKAJO_397173	fabH_62	2.3.1.180	COG0332	3-oxoacyl-[acyl-carrier-protein] synthase 3	Beta-ketoacyl-[acyl-carrier-protein] synthase III.	3-oxoacyl-[acyl-carrier-protein] synthase III	Lipid transport and metabolism	0.788321	0.844118	0.857895	1	0.4375	1	0.875	0.974805	1	1	0.185185	0.972088	0.566667	1	0.626794	0.875	0.420455	Bacteria	Nitrospirae	NA	NA	NA	NA	NA	NA	NA	NA
GUT_AKAGHDDC_106119	13272	0.935768	AKAGHDDC_106119	wecB_6	5.1.3.14	COG0381	UDP-N-acetylglucosamine 2-epimerase	UDP-N-acetylglucosamine 2-epimerase (non-hydrolyzing).	UDP-N-acetylglucosamine 2-epimerase	Cell wall/membrane/envelope biogenesis	0.80292	0.842157	0.715789	0.962963	0.375	1	0.8125	0.970706	1	0.95	0.232804	0.934514	0.266667	1	0.880383	0.775	0.897727	Bacteria	Bacteroidetes	Bacteroidia	Bacteroidales	NA	NA	NA	NA	NA	NA
GUT_EAHBDODG_196330	13269	0.935557	EAHBDODG_196330				hypothetical protein	NA	NA	NA	0.773723	0.876471	0.831579	1	0.375	1	0.9375	0.974205	1	1	0.232804	0.934514	0.366667	1	0.794258	0.825	0.125	Bacteria	Firmicutes	Clostridia	Clostridiales	Lachnospiraceae	NA	NA	NA	NA	NA
GUT_JJHNMNON_76883	13268	0.935486	JJHNMNON_76883	coaE_12	2.7.1.24	COG0237	Dephospho-CoA kinase	Dephospho-CoA kinase.	Dephospho-CoA kinase	Coenzyme transport and metabolism	0.912409	0.826471	0.768421	1	0.3125	1	0.8125	0.973605	1	1	0.285714	0.94847	0.233333	0.947368	0.681818	0.8	0.909091	Bacteria	Proteobacteria	Gammaproteobacteria	Enterobacterales	Morganellaceae	Providencia	Providencia rustigianii	NA	NA	NA
COW_AINFHLDG_40676	13268	0.935486	AINFHLDG_40676	gcvH_14		COG0509	Glycine cleavage system H protein	NA	Glycine cleavage system protein H (lipoate-binding)	Amino acid transport and metabolism	0.854015	0.869608	0.842105	1	0.3125	1	1	0.969406	1	1	0.296296	0.922169	0.266667	1	0.921053	0.925	0.102273	NA	NA	NA	NA	NA	NA	NA	NA	NA	NA
AQUATIC_OELACPJC_618152	13267	0.935416	OELACPJC_618152	atpH_167		COG0712	ATP synthase subunit delta	NA	FoF1-type ATP synthase, delta subunit	Energy production and conversion	0.883212	0.897059	0.821053	1	0.5	1	0.75	0.973405	1	1	0.248677	0.914117	0.266667	1	0.667464	0.825	0.852273	Bacteria	NA	NA	NA	NA	NA	NA	NA	NA	NA
AQUATIC_ENBOAAJF_515559	13265	0.935275	ENBOAAJF_515559	crcB_107		COG0239	Putative fluoride ion transporter CrcB	NA	Fluoride ion exporter CrcB/FEX, affects chromosome condensation	Cell cycle control, cell division, chromosome partitioning-Inorganic ion transport and metabolism	0.868613	0.891176	0.763158	1	0.25	1	0.75	0.968206	1	1	0.227513	0.937735	0.2	1	0.744019	0.75	0.920455	Bacteria	Proteobacteria	Gammaproteobacteria	Thiotrichales	Thiotrichaceae	Leucothrix	NA	NA	NA	NA
GUT_AJFMHELI_161246	13265	0.935275	AJFMHELI_161246	fba_35	4.1.2.13	COG0191	Fructose-bisphosphate aldolase	Fructose-bisphosphate aldolase.	Fructose/tagatose bisphosphate aldolase	Carbohydrate transport and metabolism	0.861314	0.860784	0.710526	1	0.3125	1	0.6875	0.975505	1	1	0.21164	0.949544	0.133333	0.894737	0.641148	0.575	0.965909	Bacteria	NA	NA	NA	NA	NA	NA	NA	NA	NA
ORAL_LHBEFGBD_05749	13264	0.935204	LHBEFGBD_05749	fmt_2	2.1.2.9	COG0223	Methionyl-tRNA formyltransferase	Methionyl-tRNA formyltransferase.	Methionyl-tRNA formyltransferase	Translation, ribosomal structure and biogenesis	0.875912	0.726471	0.815789	1	0.4375	1	0.75	0.973005	1	0.99	0.285714	0.956522	0.233333	1	0.875598	0.775	0.954545	Bacteria	Proteobacteria	Gammaproteobacteria	Pasteurellales	Pasteurellaceae	NA	NA	TIGR00460	primary_alignment	7.4e-40
GUT_DOCHKJCH_159302	13264	0.935204	DOCHKJCH_159302	obg_42	3.6.5.-		GTPase Obg	Hydrolases. Acting on acid anhydrides.Acting on GTP; involved in cellular and subcellular movement.	NA	NA	0.766423	0.838235	0.821053	1	0.4375	1	0.875	0.974705	1	1	0.21164	0.960816	0.266667	1	0.598086	0.775	0.965909	Bacteria	Bacteroidetes	Bacteroidia	Bacteroidales	NA	NA	NA	TIGR02729	primary_alignment	2.1e-28
AQUATIC_IAEFPOEG_243948	13263	0.935134	IAEFPOEG_243948	hbpA_23		COG0747	Heme-binding protein A	NA	ABC-type transport system, periplasmic component	Amino acid transport and metabolism	0.905109	0.889216	0.826316	1	0.4375	1	0.875	0.964407	1	0.93	0.285714	0.920021	0.266667	1	0.892344	0.8	0.681818	Bacteria	Proteobacteria	Alphaproteobacteria	Rhodobacterales	Rhodobacteraceae	NA	NA	NA	NA	NA
GUT_LCGJOAAO_167195	13263	0.935134	LCGJOAAO_167195	ziaR_43			Transcriptional repressor SmtB	NA	NA	NA	0.89781	0.837255	0.773684	1	0.3125	1	0.875	0.972106	1	0.99	0.306878	0.950081	0.266667	1	0.820574	0.875	0.113636	Bacteria	NA	NA	NA	NA	NA	NA	NA	NA	NA
SKIN_ENNKCHHN_74201	13262	0.935063	ENNKCHHN_74201				hypothetical protein	NA	NA	NA	0.722628	0.853922	0.852632	1	0.375	1	1	0.972605	1	1	0.259259	0.936661	0.366667	1	0.856459	0.85	0.102273	Bacteria	Proteobacteria	NA	NA	NA	NA	NA	NA	NA	NA
AQUATIC-SEDIMENT_KKHOCOEA_54791	13261	0.934993	KKHOCOEA_54791	tsaB_5		COG1214	tRNA threonylcarbamoyladenosine biosynthesis protein TsaB	NA	tRNA A37 threonylcarbamoyladenosine modification protein TsaB	Translation, ribosomal structure and biogenesis	0.868613	0.793137	0.778947	1	0.1875	1	0.75	0.971406	1	1	0.26455	0.952228	0.133333	0.894737	0.822967	0.725	0.920455	Bacteria	Proteobacteria	Deltaproteobacteria	NA	NA	NA	Deltaproteobacteria bacterium	TIGR03725	primary_alignment	4.4e-50
GUT_ECLKDFNL_34075	13261	0.934993	ECLKDFNL_34075	rplV_5		COG0091	50S ribosomal protein L22	NA	Ribosomal protein L22	Translation, ribosomal structure and biogenesis	0.839416	0.669608	0.9	1	0.5	1	0.75	0.971706	1	1	0.343915	0.976382	0.2	1	0.885167	0.875	0.954545	Bacteria	NA	NA	NA	NA	NA	NA	TIGR01044	primary_alignment	2.2e-27
GUT_MBPOIFJF_67328	13260	0.934922	MBPOIFJF_67328	xseA_23	3.1.11.6	COG1570	Exodeoxyribonuclease 7 large subunit	Exodeoxyribonuclease VII.	Exonuclease VII, large subunit	Replication, recombination and repair	0.868613	0.801961	0.742105	1	0.375	1	0.75	0.973705	1	1	0.243386	0.934514	0.166667	0.842105	0.851675	0.7	0.886364	Bacteria	Firmicutes	Clostridia	Clostridiales	NA	NA	NA	NA	NA	NA
GUT_CODMKMBC_88540	13259	0.934852	CODMKMBC_88540	hemW_27		COG0635	Heme chaperone HemW	NA	Coproporphyrinogen-III oxidase HemN (oxygen-independent) or related Fe-S oxidoreductase	Coenzyme transport and metabolism	0.854015	0.844118	0.794737	1	0.375	1	0.75	0.974305	1	0.99	0.296296	0.960279	0.233333	0.789474	0.710526	0.8	0.193182	Bacteria	Firmicutes	Clostridia	Clostridiales	Eubacteriaceae	NA	NA	TIGR00539	primary_alignment	5e-29
GUT_CNKDLHNC_274425	13259	0.934852	CNKDLHNC_274425				hypothetical protein	NA	NA	NA	0.919708	0.782353	0.689474	1	0.3125	1	0.8125	0.975105	1	0.91	0.306878	0.96511	0.3	1	0.803828	0.9	0.352273	Bacteria	Firmicutes	Clostridia	Clostridiales	NA	NA	NA	NA	NA	NA
AQUATIC_FDKHKEAF_84385	13252	0.934358	FDKHKEAF_84385	comM_28		COG0606	Competence protein ComM	NA	Predicted Mg-chelatase, contains ChlI-like and ATPase domains, YifB family	Posttranslational modification, protein turnover, chaperones	0.70073	0.868627	0.773684	0.962963	0.4375	1	0.875	0.972905	1	0.98	0.259259	0.940955	0.266667	1	0.815789	0.825	0.181818	Bacteria	Bacteroidetes	Flavobacteriia	NA	NA	NA	NA	NA	NA	NA
AQUATIC_OJAIJNMD_799132	13251	0.934288	OJAIJNMD_799132	tatA_271		COG1826	Sec-independent protein translocase protein TatA	NA	Twin-arginine protein secretion pathway components TatA and TatB	Intracellular trafficking, secretion, and vesicular transport	0.890511	0.933333	0.826316	1	0.4375	1	0.9375	0.964307	1	1	0.306878	0.944176	0.2	1	0.741627	0.95	0.0909091	NA	NA	NA	NA	NA	NA	NA	NA	NA	NA
AQUATIC_BPNPJOKC_1022712	13249	0.934147	BPNPJOKC_1022712	purF_499	2.4.2.14		Amidophosphoribosyltransferase	Amidophosphoribosyltransferase.	NA	NA	0.854015	0.817647	0.826316	1	0.375	1	0.6875	0.974505	1	1	0.275132	0.924852	0.333333	0.947368	0.868421	0.9	0.227273	Bacteria	NA	NA	NA	NA	NA	NA	NA	NA	NA
GUT_OICKNIDD_73478	13246	0.933935	OICKNIDD_73478				hypothetical protein	NA	NA	NA	0.948905	0.738235	0.7	1	0.125	1	0.9375	0.970606	1	0.91	0.417989	0.972088	0.2	1	0.87799	0.825	0.5	NA	NA	NA	NA	NA	NA	NA	NA	NA	NA
GUT_BAAKIMKG_38171	13244	0.933794	BAAKIMKG_38171	yvyD_2		COG1544	Ribosome hibernation promotion factor	NA	Ribosome-associated translation inhibitor RaiA	Translation, ribosomal structure and biogenesis	0.868613	0.838235	0.805263	1	0.3125	1	0.75	0.974505	1	1	0.174603	0.949007	0.2	1	0.617225	0.8	0.931818	Bacteria	Firmicutes	NA	NA	NA	NA	NA	NA	NA	NA
AQUATIC_HCOCOFBO_19878	13244	0.933794	HCOCOFBO_19878	ribBA_4		COG0108	Riboflavin biosynthesis protein RibBA	NA	3,4-dihydroxy-2-butanone 4-phosphate synthase	Coenzyme transport and metabolism	0.883212	0.831373	0.847368	0.962963	0.3125	1	0.9375	0.971306	1	0.98	0.280423	0.94847	0.266667	1	0.681818	0.875	0.681818	Bacteria	Proteobacteria	Alphaproteobacteria	Rhodobacterales	NA	NA	NA	NA	NA	NA
AQUATIC_MKPFDDLN_04039	13244	0.933794	MKPFDDLN_04039	nadD_3	2.7.7.18	COG1057	putative nicotinate-nucleotide adenylyltransferase	Nicotinate-nucleotide adenylyltransferase.	Nicotinate-nucleotide adenylyltransferase NadD	Coenzyme transport and metabolism	0.883212	0.891176	0.768421	1	0.1875	1	0.75	0.967407	1	1	0.238095	0.942566	0.166667	1	0.703349	0.825	0.795455	Bacteria	Proteobacteria	Gammaproteobacteria	Methylococcales	Methylococcaceae	NA	Methylococcaceae bacterium	TIGR01510	secondary_alignment	1.2e-06
AQUATIC_IJOOLKEI_245711	13241	0.933582	IJOOLKEI_245711	lepB_46	3.4.21.89	COG0681	Signal peptidase I	Signal peptidase I.	Signal peptidase I	Intracellular trafficking, secretion, and vesicular transport	0.868613	0.801961	0.810526	1	0.3125	1	0.875	0.969106	1	0.99	0.343915	0.943103	0.233333	1	0.899522	0.85	0.295455	Bacteria	Proteobacteria	Alphaproteobacteria	Pelagibacterales	Pelagibacteraceae	NA	alpha proteobacterium HIMB5	NA	NA	NA
TERRESTRIAL-SOIL_BJHIFGHP_02172	13238	0.933371	BJHIFGHP_02172		3.1.-.-	COG0816	Putative pre-16S rRNA nuclease	Hydrolases. Acting on ester bonds.	YqgF/RuvX protein, pre-16S rRNA maturation RNase/Holliday junction resolvase/anti-termination factor	Translation, ribosomal structure and biogenesis-Replication, recombination and repair-Transcription	0.722628	0.831373	0.815789	1	0.3125	1	0.75	0.975705	1	1	0.243386	0.931294	0.2	1	0.679426	0.75	0.965909	Bacteria	Armatimonadetes	Fimbriimonadia	Fimbriimonadales	Fimbriimonadaceae	Fimbriimonas	Fimbriimonas ginsengisoli	TIGR00250	primary_alignment	2e-16
AQUATIC_FNLMDOIE_250214	13238	0.933371	FNLMDOIE_250214	epsN_21	2.6.1.-	COG0399	Putative pyridoxal phosphate-dependent aminotransferase EpsN	Transferases. Transferring nitrogenous groups.Transaminases.	dTDP-4-amino-4,6-dideoxygalactose transaminase	Cell wall/membrane/envelope biogenesis	0.766423	0.85098	0.852632	1	0.4375	1	0.8125	0.970606	1	1	0.169312	0.953838	0.233333	1	0.80622	0.95	0.113636	NA	NA	NA	NA	NA	NA	NA	NA	NA	NA
GUT_BHOBKOIL_139560	13237	0.9333	BHOBKOIL_139560	thiD_38	2.7.1.49	COG0351	Hydroxymethylpyrimidine/phosphomethylpyrimidine kinase	Hydroxymethylpyrimidine kinase.	Hydroxymethylpyrimidine/phosphomethylpyrimidine kinase	Coenzyme transport and metabolism	0.883212	0.807843	0.726316	1	0.125	1	0.875	0.975305	1	1	0.259259	0.926463	0.2	1	0.880383	0.825	0.306818	Bacteria	Bacteroidetes	Bacteroidia	Bacteroidales	NA	NA	NA	NA	NA	NA
GUT_HBCJOJMK_241890	13236	0.93323	HBCJOJMK_241890				hypothetical protein	NA	NA	NA	0.905109	0.846078	0.763158	0.962963	0.4375	1	0.625	0.958908	1	0.99	0.322751	0.955448	0.3	1	0.870813	0.875	0.852273	Bacteria	Firmicutes	Clostridia	Clostridiales	NA	NA	NA	NA	NA	NA
GUT_PFDDEPEG_81956	13235	0.933159	PFDDEPEG_81956	thyA_7	2.1.1.45	COG0207	Thymidylate synthase	Thymidylate synthase.	Thymidylate synthase	Nucleotide transport and metabolism	0.890511	0.717647	0.784211	1	0.25	1	0.8125	0.966907	1	1	0.428571	0.960279	0.266667	1	0.894737	0.9	0.931818	Bacteria	NA	NA	NA	NA	NA	NA	NA	NA	NA
AQUATIC_JBAIHOEO_79692	13234	0.933089	JBAIHOEO_79692	aroC_36	4.2.3.5	COG0082	Chorismate synthase	Chorismate synthase.	Chorismate synthase	Amino acid transport and metabolism	0.854015	0.79902	0.831579	1	0.3125	1	0.8125	0.975205	1	1	0.291005	0.941492	0.333333	1	0.791866	0.9	0.136364	Bacteria	NA	NA	NA	NA	NA	NA	NA	NA	NA
GUT_ILEHGANL_201291	13233	0.933018	ILEHGANL_201291	aspS2_11	6.1.1.23	COG0017	Aspartate--tRNA(Asp/Asn) ligase	Aspartate--tRNA(Asn) ligase.	Aspartyl/asparaginyl-tRNA synthetase	Translation, ribosomal structure and biogenesis	0.80292	0.851961	0.763158	1	0.5	1	0.875	0.973505	1	1	0.174603	0.947397	0.2	1	0.602871	0.925	0.943182	Bacteria	Firmicutes	Clostridia	Clostridiales	Ruminococcaceae	Faecalibacterium	NA	TIGR00459	primary_alignment	2.7e-29
AQUATIC-SEDIMENT_GOHGPMHI_173382	13233	0.933018	GOHGPMHI_173382	dapF_39	5.1.1.7		Diaminopimelate epimerase	Diaminopimelate epimerase.	NA	NA	0.737226	0.844118	0.810526	1	0.3125	1	0.875	0.973205	1	1	0.285714	0.930757	0.266667	0.947368	0.839713	0.825	0.125	Bacteria	Proteobacteria	Deltaproteobacteria	NA	NA	NA	Deltaproteobacteria bacterium	NA	NA	NA
GUT_BNNMJLKG_200068	13231	0.932877	BNNMJLKG_200068			COG0327	GTP cyclohydrolase 1 type 2	NA	Putative GTP cyclohydrolase 1 type 2, NIF3 family	Coenzyme transport and metabolism	0.883212	0.79902	0.715789	1	0.25	1	0.625	0.972705	1	1	0.248677	0.954375	0.1	0.631579	0.753589	0.55	0.954545	Bacteria	Firmicutes	Clostridia	Clostridiales	Ruminococcaceae	Faecalibacterium	NA	NA	NA	NA
GUT_MHNNOAPE_155127	13231	0.932877	MHNNOAPE_155127	acrA_9			Acryloyl-CoA reductase electron transfer subunit beta	NA	NA	NA	0.671533	0.884314	0.847368	1	0.25	1	0.9375	0.967906	1	1	0.343915	0.916801	0.266667	1	0.885167	0.9	0.170455	Bacteria	Firmicutes	Clostridia	Clostridiales	Ruminococcaceae	Faecalibacterium	NA	NA	NA	NA
GUT_FLDIINOI_54219	13225	0.932454	FLDIINOI_54219				hypothetical protein	NA	NA	NA	0.781022	0.756863	0.826316	1	0.3125	1	0.8125	0.970706	1	1	0.312169	0.969404	0.3	0.947368	0.866029	0.75	0.261364	Bacteria	Firmicutes	Clostridia	Clostridiales	Ruminococcaceae	Faecalibacterium	NA	NA	NA	NA
AQUATIC_FKCFCDKC_728711	13223	0.932313	FKCFCDKC_728711	lgt_243	2.5.1.145	COG0682	Phosphatidylglycerol--prolipoprotein diacylglyceryl transferase	Phosphatidylglycerol--prolipoprotein diacylglyceryl transferase.	Prolipoprotein diacylglyceryltransferase	Cell wall/membrane/envelope biogenesis	0.905109	0.771569	0.805263	1	0.3125	1	0.75	0.966707	1	1	0.280423	0.945786	0.166667	1	0.870813	0.75	0.965909	Bacteria	Proteobacteria	Alphaproteobacteria	NA	NA	NA	Alphaproteobacteria bacterium TMED199	NA	NA	NA
GUT_HNPDMBCE_116691	13223	0.932313	HNPDMBCE_116691				hypothetical protein	NA	NA	NA	0.905109	0.742157	0.605263	1	0.0625	1	0.6875	0.975205	1	1	0.301587	0.954911	0.133333	0.631579	0.866029	0.25	0.931818	Bacteria	Firmicutes	Clostridia	Clostridiales	Lachnospiraceae	NA	Lachnospiraceae bacterium	NA	NA	NA
GUT_GKFJKCAL_214867	13222	0.932243	GKFJKCAL_214867	znuB_32		COG1108	High-affinity zinc uptake system membrane protein ZnuB	NA	ABC-type Mn2+/Zn2+ transport system, permease component	Inorganic ion transport and metabolism	0.905109	0.812745	0.742105	1	0.375	1	0.6875	0.968406	0.75	1	0.280423	0.954911	0.2	1	0.849282	0.575	0.409091	Bacteria	Firmicutes	NA	NA	NA	NA	Firmicutes bacterium CAG:176	NA	NA	NA
AQUATIC_DFBHGGHH_212994	13220	0.932102	DFBHGGHH_212994				hypothetical protein	NA	NA	NA	0.737226	0.810784	0.742105	1	0.375	1	0.75	0.971806	1	1	0.280423	0.954375	0.233333	0.947368	0.863636	0.8	0.102273	NA	NA	NA	NA	NA	NA	NA	NA	NA	NA
GUT_ECLIDAPI_129590	13219	0.932031	ECLIDAPI_129590	fucO_27	1.1.1.77	COG1454	Lactaldehyde reductase	Lactaldehyde reductase.	Alcohol dehydrogenase, class IV	Energy production and conversion	0.80292	0.909804	0.836842	1	0.25	1	0.75	0.976505	1	1	0.137566	0.94686	0.3	0.947368	0.447368	0.775	0.556818	Bacteria	NA	NA	NA	NA	NA	NA	NA	NA	NA
GUT_HPPKDPDE_106044	13217	0.93189	HPPKDPDE_106044	hflX_28		COG2262	GTPase HflX	NA	50S ribosomal subunit-associated GTPase HflX	Translation, ribosomal structure and biogenesis	0.832117	0.831373	0.778947	1	0.125	1	0.75	0.972905	1	1	0.26455	0.929683	0.266667	1	0.684211	0.675	0.965909	Bacteria	Firmicutes	Clostridia	Clostridiales	Ruminococcaceae	Faecalibacterium	NA	TIGR03594	secondary_alignment	3.9e-12
AQUATIC-SEDIMENT_IGKNIKEH_106706	13215	0.931749	IGKNIKEH_106706	rnc_19	3.1.26.3	COG0571	Ribonuclease 3	Ribonuclease III.	dsRNA-specific ribonuclease	Transcription	0.890511	0.733333	0.794737	1	0.25	1	0.6875	0.969406	1	0.99	0.253968	0.953301	0.233333	0.947368	0.875598	0.8	0.931818	Bacteria	Proteobacteria	Gammaproteobacteria	Chromatiales	Chromatiaceae	NA	Chromatiaceae bacterium 2141T.STBD.0c.01a	TIGR02191	primary_alignment	3.8e-74
AQUATIC_CDNCAHAM_579502	13214	0.931679	CDNCAHAM_579502	glpQ_93	3.1.4.46	COG0584	Glycerophosphodiester phosphodiesterase	Glycerophosphodiester phosphodiesterase.	Glycerophosphoryl diester phosphodiesterase	Lipid transport and metabolism	0.868613	0.829412	0.736842	1	0.3125	1	0.6875	0.971506	1	1	0.26455	0.908749	0.166667	0.947368	0.870813	0.675	0.727273	Bacteria	NA	NA	NA	NA	NA	NA	NA	NA	NA
AQUATIC_CDNCAHAM_266023	13213	0.931608	CDNCAHAM_266023	nuoM_72	7.1.1.-	COG1008	NADH-quinone oxidoreductase subunit M	Translocases. Catalysing the translocation of hydrons.Hydron translocation or charge separation linked to oxidoreductase reactions.	NADH:ubiquinone oxidoreductase subunit 4 (chain M)	Energy production and conversion	0.861314	0.89902	0.884211	1	0.9375	1	0.8125	0.957009	0.75	0.91	0.301587	0.940955	0.466667	1	0.901914	0.925	0.0909091	Bacteria	Candidatus Dadabacteria	NA	NA	NA	NA	Candidatus Dadabacteria bacterium	NA	NA	NA
AQUATIC_MHJCJGMP_419856	13213	0.931608	MHJCJGMP_419856	tmk_63	2.7.4.9	COG0125	Thymidylate kinase	dTMP kinase.	Thymidylate kinase	Nucleotide transport and metabolism	0.868613	0.809804	0.815789	1	0.3125	1	0.6875	0.959708	1	0.96	0.301587	0.951154	0.233333	1	0.897129	0.85	0.943182	Bacteria	Proteobacteria	Gammaproteobacteria	Cellvibrionales	Porticoccaceae	NA	Porticoccaceae bacterium	NA	NA	NA
GUT_LGCNKIPG_59846	13213	0.931608	LGCNKIPG_59846	gpmI_18	5.4.2.12	COG0696	2,3-bisphosphoglycerate-independent phosphoglycerate mutase	Phosphoglycerate mutase (2,3-diphosphoglycerate-independent).	Phosphoglycerate mutase (BPG-independent), AlkP superfamily	Carbohydrate transport and metabolism	0.89781	0.873529	0.731579	1	0.3125	1	0.75	0.974705	1	1	0.232804	0.937735	0.266667	0.947368	0.660287	0.775	0.170455	Bacteria	Firmicutes	Clostridia	Clostridiales	NA	NA	NA	NA	NA	NA
GUT_MJGIKBLG_156334	13212	0.931538	MJGIKBLG_156334	pyrE_66	2.4.2.10	COG0461	Orotate phosphoribosyltransferase	Orotate phosphoribosyltransferase.	Orotate phosphoribosyltransferase	Nucleotide transport and metabolism	0.912409	0.730392	0.831579	1	0.3125	1	0.75	0.970006	1	1	0.301587	0.965647	0.266667	1	0.897129	0.825	0.215909	Bacteria	Firmicutes	Clostridia	NA	NA	NA	NA	NA	NA	NA
GUT_LDJFGJLN_171236	13212	0.931538	LDJFGJLN_171236	maf_32	3.6.1.9	COG0424	dTTP/UTP pyrophosphatase	Nucleotide diphosphatase.	7-methyl-GTP pyrophosphatase and related NTP pyrophosphatases, Maf/HAM1 superfamily	Secondary metabolites biosynthesis, transport and catabolism	0.678832	0.895098	0.836842	1	0.375	1	0.875	0.972406	1	0.99	0.248677	0.909286	0.3	1	0.796651	0.9	0.102273	Bacteria	Bacteroidetes	Bacteroidia	Bacteroidales	Odoribacteraceae	NA	NA	NA	NA	NA
AQUATIC_NIMAIKPM_56239	13212	0.931538	NIMAIKPM_56239	rsgA_8	3.6.1.-	COG1162	Small ribosomal subunit biogenesis GTPase RsgA	Hydrolases. Acting on acid anhydrides.In phosphorus-containing anhydrides.	Ribosome biogenesis GTPase RsgA	Translation, ribosomal structure and biogenesis	0.89781	0.85098	0.752632	1	0.25	1	0.8125	0.972406	1	1	0.21164	0.936661	0.166667	0.894737	0.631579	0.75	0.897727	Bacteria	Bacteroidetes	Flavobacteriia	Flavobacteriales	Flavobacteriaceae	Zunongwangia	NA	NA	NA	NA
AQUATIC_FKCFCDKC_617132	13211	0.931467	FKCFCDKC_617132	truB_170	5.4.99.25		tRNA pseudouridine synthase B	tRNA pseudouridine(55) synthase.	NA	NA	0.868613	0.72451	0.821053	1	0.4375	1	0.75	0.971706	1	1	0.296296	0.937198	0.3	1	0.863636	0.75	0.943182	Bacteria	Bacteroidetes	Flavobacteriia	Flavobacteriales	NA	NA	Flavobacteriales bacterium TMED228	TIGR00431	primary_alignment	2.1e-38
GUT_AKMAIFHD_118601	13210	0.931397	AKMAIFHD_118601	ntpJ_8			Potassium/sodium uptake protein NtpJ	NA	NA	NA	0.883212	0.788235	0.773684	1	0.25	1	0.5625	0.973305	1	1	0.253968	0.972088	0.133333	0.631579	0.772727	0.65	0.125	Bacteria	Firmicutes	Clostridia	Clostridiales	Clostridiaceae	Clostridium	Clostridium sp. CAG:510	NA	NA	NA
AQUATIC-SEDIMENT_DMGIKDDA_187057	13208	0.931256	DMGIKDDA_187057	ptsO_3		COG1925	Phosphocarrier protein NPr	NA	HPr or related phosphotransfer protein	Signal transduction mechanisms-Carbohydrate transport and metabolism	0.868613	0.65098	0.778947	1	0.125	1	0.75	0.972306	1	0.98	0.333333	0.961889	0.266667	1	0.925837	0.775	0.965909	Bacteria	Proteobacteria	Gammaproteobacteria	Alteromonadales	Pseudoalteromonadaceae	Pseudoalteromonas	NA	NA	NA	NA
GUT_CLFKMHIO_115834	13206	0.931115	CLFKMHIO_115834			COG2256	putative AAA domain-containing protein	NA	Replication-associated recombination protein RarA (DNA-dependent ATPase)	Replication, recombination and repair	0.89781	0.683333	0.805263	1	0.1875	1	0.8125	0.971606	1	1	0.322751	0.956522	0.2	1	0.875598	0.7	0.931818	Bacteria	Firmicutes	Clostridia	Clostridiales	NA	NA	NA	NA	NA	NA
ORAL_ABFJBBCB_82563	13204	0.930974	ABFJBBCB_82563	rpsR_9			30S ribosomal protein S18	NA	NA	NA	0.912409	0.678431	0.831579	1	0.4375	1	0.75	0.964807	1	0.99	0.359788	0.970478	0.333333	1	0.909091	0.875	0.977273	Bacteria	Firmicutes	Clostridia	Clostridiales	Lachnospiraceae	NA	NA	NA	NA	NA
GUT_JLPDKDBB_114504	13202	0.930833	JLPDKDBB_114504	kbl_4	2.3.1.29	COG0156	2-amino-3-ketobutyrate coenzyme A ligase	Glycine C-acetyltransferase.	7-keto-8-aminopelargonate synthetase or related enzyme	Coenzyme transport and metabolism	0.861314	0.867647	0.836842	1	0.375	1	0.75	0.966907	1	1	0.312169	0.91358	0.2	1	0.870813	0.9	0.113636	Bacteria	Bacteroidetes	Bacteroidia	Bacteroidales	NA	NA	NA	NA	NA	NA
GUT_PINBBIHM_123738	13201	0.930762	PINBBIHM_123738	priA_44	3.6.4.-	COG1198	Primosomal protein N'	Hydrolases. Acting on acid anhydrides.Acting on ATP; involved in cellular and subcellular movement.	Primosomal protein N' (replication factor Y) - superfamily II helicase	Replication, recombination and repair	0.868613	0.854902	0.8	1	0.4375	1	0.8125	0.972306	1	1	0.174603	0.949007	0.233333	0.947368	0.533493	0.75	0.897727	Bacteria	Bacteroidetes	Bacteroidia	Bacteroidales	NA	NA	NA	TIGR00631	secondary_alignment	1.5e-08
AQUATIC_AIPMJBFH_71837	13198	0.930551	AIPMJBFH_71837	dapE_24	3.5.1.18	COG0624	Succinyl-diaminopimelate desuccinylase	Succinyl-diaminopimelate desuccinylase.	Acetylornithine deacetylase/Succinyl-diaminopimelate desuccinylase or related deacylase	Amino acid transport and metabolism	0.854015	0.886275	0.815789	1	0.125	1	0.8125	0.961008	1	1	0.31746	0.906065	0.233333	1	0.892344	0.825	0.681818	Bacteria	Proteobacteria	Gammaproteobacteria	Cellvibrionales	Spongiibacteraceae	Spongiibacter	NA	NA	NA	NA
AQUATIC_APLHHCDA_301452	13198	0.930551	APLHHCDA_301452	parB_62		COG1475	putative chromosome-partitioning protein ParB	NA	Chromosome segregation protein Spo0J, contains ParB-like nuclease domain	Cell cycle control, cell division, chromosome partitioning	0.875912	0.652941	0.794737	1	0.1875	1	0.75	0.971906	1	1	0.333333	0.962426	0.3	0.947368	0.885167	0.8	0.965909	Bacteria	Proteobacteria	Alphaproteobacteria	Pelagibacterales	Pelagibacteraceae	Candidatus Pelagibacter	NA	NA	NA	NA
AQUATIC_CKJNADNJ_229642	13197	0.93048	CKJNADNJ_229642	engB_46		COG0218	putative GTP-binding protein EngB	NA	GTP-binding protein EngB required for normal cell division	Cell cycle control, cell division, chromosome partitioning	0.883212	0.827451	0.752632	0.962963	0.3125	1	0.6875	0.973605	1	1	0.201058	0.951154	0.233333	0.947368	0.562201	0.8	0.897727	Bacteria	Bacteroidetes	NA	NA	NA	NA	Bacteroidetes bacterium	TIGR03594	secondary_alignment	1.1e-05
GUT_OOOPEIAF_46344	13197	0.93048	OOOPEIAF_46344	adeQ_2		COG2252	Adenine permease AdeQ	NA	Xanthine/guanine/uracil/vitamin C permease GhxP/GhxQ, nucleobase:cation symporter 2 ( NCS2) family	Nucleotide transport and metabolism	0.70073	0.87549	0.673684	1	0.3125	1	0.625	0.965307	1	0.93	0.280423	0.971014	0.233333	0.894737	0.691388	0.75	0.647727	Bacteria	Firmicutes	NA	NA	NA	NA	NA	NA	NA	NA
AQUATIC_IAEFPOEG_637232	13197	0.93048	IAEFPOEG_637232	trpB_296	4.2.1.20	COG0133	Tryptophan synthase beta chain	Tryptophan synthase.	Tryptophan synthase beta chain	Amino acid transport and metabolism	0.788321	0.836275	0.842105	0.962963	0.375	1	0.875	0.966507	1	0.98	0.222222	0.96672	0.333333	1	0.746411	0.9	0.193182	Bacteria	Proteobacteria	Alphaproteobacteria	NA	NA	NA	NA	NA	NA	NA
CHICKEN_FGCPNICF_15193	13196	0.93041	FGCPNICF_15193	ulaF_1	5.1.3.4	COG0235	L-ribulose-5-phosphate 4-epimerase UlaF	L-ribulose-5-phosphate 4-epimerase.	5-methylthioribulose/5-deoxyribulose/Fuculose 1-phosphate aldolase (methionine salvage, sugar degradation)	Amino acid transport and metabolism-Carbohydrate transport and metabolism	0.642336	0.87549	0.705263	0.962963	0.125	1	0.875	0.974805	1	1	0.227513	0.903382	0.2	1	0.76555	0.75	0.681818	Bacteria	NA	NA	NA	NA	NA	NA	NA	NA	NA
AQUATIC-SEDIMENT_DJPJEMCE_179723	13195	0.930339	DJPJEMCE_179723	ispH1	1.17.7.4	COG0761	4-hydroxy-3-methylbut-2-enyl diphosphate reductase 1	4-hydroxy-3-methylbut-2-enyl diphosphate reductase.	4-Hydroxy-3-methylbut-2-enyl diphosphate reductase IspH	Lipid transport and metabolism	0.729927	0.821569	0.810526	1	0.125	1	0.8125	0.970306	1	1	0.328042	0.927536	0.333333	1	0.866029	0.9	0.125	NA	NA	NA	NA	NA	NA	NA	NA	NA	NA
SKIN_MAOHEIOF_14971	13191	0.930057	MAOHEIOF_14971	deoC_4	4.1.2.4	COG0274	Deoxyribose-phosphate aldolase	Deoxyribose-phosphate aldolase.	Deoxyribose-phosphate aldolase	Nucleotide transport and metabolism	0.810219	0.762745	0.726316	1	0.375	1	0.8125	0.973605	1	0.96	0.253968	0.946323	0.2	0.894737	0.909091	0.65	0.181818	Bacteria	NA	NA	NA	NA	NA	NA	NA	NA	NA
AQUATIC_BGDPKNCM_268735	13191	0.930057	BGDPKNCM_268735				hypothetical protein	NA	NA	NA	0.854015	0.830392	0.794737	1	0.1875	1	0.8125	0.970106	1	1	0.238095	0.916801	0.3	1	0.854067	0.85	0.340909	Bacteria	Proteobacteria	Alphaproteobacteria	Pelagibacterales	Pelagibacteraceae	Candidatus Pelagibacter	NA	NA	NA	NA
GUT_IFLCNJDC_209569	13186	0.929705	IFLCNJDC_209569	rpsP_50			30S ribosomal protein S16	NA	NA	NA	0.766423	0.663725	0.884211	1	0.4375	1	0.75	0.971106	1	1	0.285714	0.971551	0.2	1	0.84689	0.875	0.806818	Bacteria	NA	NA	NA	NA	NA	NA	NA	NA	NA
AQUATIC_KAMEICML_340790	13184	0.929564	KAMEICML_340790	ybfF_27	3.1.-.-	COG0596	Esterase YbfF	Hydrolases. Acting on ester bonds.	2-succinyl-6-hydroxy-2,4-cyclohexadiene-1-carboxylate synthase MenH and related esterases, alpha/beta hydrolase fold	Coenzyme transport and metabolism-General function prediction only	0.766423	0.904902	0.831579	1	0.625	1	0.9375	0.956009	1	1	0.259259	0.929147	0.466667	1	0.842105	0.95	0.602273	Bacteria	Proteobacteria	Gammaproteobacteria	Oceanospirillales	Oceanospirillaceae	NA	NA	NA	NA	NA
AQUATIC-SEDIMENT_BAMOCHHH_82791	13181	0.929352	BAMOCHHH_82791	rnpA_17	3.1.26.5		Ribonuclease P protein component	Ribonuclease P.	NA	NA	0.89781	0.818627	0.763158	1	0.25	1	0.6875	0.972306	1	1	0.195767	0.950617	0.166667	0.947368	0.57177	0.725	0.954545	NA	NA	NA	NA	NA	NA	NA	NA	NA	NA
AQUATIC_FBPNFMFO_219572	13178	0.929141	FBPNFMFO_219572	apt_83	2.4.2.7		Adenine phosphoribosyltransferase	Adenine phosphoribosyltransferase.	NA	NA	0.846715	0.67549	0.752632	0.925926	0.375	1	0.875	0.969606	1	1	0.333333	0.953301	0.233333	1	0.899522	0.85	0.954545	Bacteria	Proteobacteria	NA	NA	NA	NA	NA	NA	NA	NA
GUT_INEJBEDA_59652	13176	0.929	INEJBEDA_59652				hypothetical protein	NA	NA	NA	0.927007	0.65	0.7	1	0.25	1	0.75	0.976205	1	1	0.222222	0.974772	0.2	1	0.77512	0.75	0.920455	Bacteria	NA	NA	NA	NA	NA	NA	NA	NA	NA
GUT_MAPLPKFP_93794	13175	0.928929	MAPLPKFP_93794	galK_29	2.7.1.6		Galactokinase	Galactokinase.	NA	NA	0.664234	0.75098	0.610526	1	0.125	1	0.8125	0.972605	1	1	0.296296	0.950617	0.133333	0.842105	0.842105	0.75	0.852273	Bacteria	NA	NA	NA	NA	NA	NA	NA	NA	NA
MOUSE_CKDAKICK_159314	13174	0.928858	CKDAKICK_159314	tig_61	5.2.1.8		Trigger factor	Peptidylprolyl isomerase.	NA	NA	0.832117	0.831373	0.784211	1	0.125	1	0.6875	0.964007	1	0.98	0.227513	0.959206	0.2	0.947368	0.842105	0.775	0.204545	Bacteria	Firmicutes	NA	NA	NA	NA	NA	TIGR00115	primary_alignment	5.9e-14
GUT_EGKPEHEN_96541	13174	0.928858	EGKPEHEN_96541	acpP_77		COG0236	Acyl carrier protein	NA	Acyl carrier protein	Lipid transport and metabolism	0.905109	0.661765	0.9	1	0.6875	1	1	0.972605	1	1	0.232804	0.964573	0.566667	1	0.715311	0.925	0.920455	Bacteria	Firmicutes	Clostridia	Clostridiales	Ruminococcaceae	Ruminococcus	Ruminococcus gauvreauii	NA	NA	NA
AQUATIC_PDNOGLEA_275650	13174	0.928858	PDNOGLEA_275650	recN_90		COG0497	DNA repair protein RecN	NA	DNA repair ATPase RecN	Replication, recombination and repair	0.744526	0.758824	0.794737	1	0.1875	1	0.8125	0.971706	1	1	0.333333	0.938272	0.2	1	0.727273	0.9	0.920455	NA	NA	NA	NA	NA	NA	NA	TIGR00634	primary_alignment	2.3e-32
ORAL_LKMBACGI_77818	13173	0.928788	LKMBACGI_77818				hypothetical protein	NA	NA	NA	0.875912	0.814706	0.826316	1	0.4375	1	0.75	0.971006	1	0.98	0.201058	0.950617	0.3	1	0.720096	0.9	0.0795455	Bacteria	NA	NA	NA	NA	NA	NA	NA	NA	NA
AQUATIC_DEONINMG_153197	13172	0.928717	DEONINMG_153197	secE_28		COG0690	Protein translocase subunit SecE	NA	Preprotein translocase subunit SecE	Intracellular trafficking, secretion, and vesicular transport	0.861314	0.82451	0.810526	1	0.125	1	0.8125	0.970406	1	1	0.137566	0.938272	0.2	1	0.641148	0.85	0.931818	Bacteria	Proteobacteria	Gammaproteobacteria	Cellvibrionales	Halieaceae	NA	Halieaceae bacterium	TIGR00964	primary_alignment	3.1e-21
GUT_BGCMFLBI_65474	13172	0.928717	BGCMFLBI_65474				hypothetical protein	NA	NA	NA	0.905109	0.678431	0.784211	1	0.375	1	0.875	0.970706	1	1	0.26455	0.949007	0.233333	1	0.870813	0.925	0.886364	Bacteria	NA	NA	NA	NA	NA	NA	NA	NA	NA
AQUATIC_FLLAMGEE_674362	13171	0.928647	FLLAMGEE_674362	suhB_161	3.1.3.25	COG0483	Inositol-1-monophosphatase	Inositol-phosphate phosphatase.	Archaeal fructose-1,6-bisphosphatase or related enzyme, inositol monophosphatase family	Carbohydrate transport and metabolism	0.868613	0.819608	0.842105	1	0.375	1	0.6875	0.963907	1	0.94	0.380952	0.933977	0.233333	1	0.885167	0.9	0.0568182	Bacteria	Proteobacteria	Alphaproteobacteria	Pelagibacterales	Pelagibacteraceae	Candidatus Pelagibacter	NA	NA	NA	NA
GUT_IJLPLJOK_142927	13170	0.928576	IJLPLJOK_142927				hypothetical protein	NA	NA	NA	0.839416	0.883333	0.8	1	0.125	1	0.6875	0.974205	1	1	0.21164	0.929147	0.2	0.947368	0.590909	0.775	0.193182	Bacteria	Firmicutes	NA	NA	NA	NA	Firmicutes bacterium CAG:124	NA	NA	NA
AQUATIC_KKCJCMPE_242451	13170	0.928576	KKCJCMPE_242451	ndk_112	2.7.4.6	COG0105	Nucleoside diphosphate kinase	Nucleoside-diphosphate kinase.	Nucleoside diphosphate kinase	Nucleotide transport and metabolism	0.839416	0.835294	0.868421	0.703704	0.3125	1	0.75	0.955709	1	1	0.349206	0.960279	0.3	1	0.885167	0.925	0.284091	Bacteria	Proteobacteria	Alphaproteobacteria	Pelagibacterales	NA	NA	NA	NA	NA	NA
AQUATIC-SEDIMENT_KMODPJCP_423472	13170	0.928576	KMODPJCP_423472	trpA_107	4.2.1.20	COG0159	Tryptophan synthase alpha chain	Tryptophan synthase.	Tryptophan synthase alpha chain	Amino acid transport and metabolism	0.905109	0.857843	0.836842	0.962963	0.3125	0.833333	0.8125	0.971506	1	0.96	0.238095	0.936125	0.266667	1	0.650718	0.825	0.113636	Bacteria	Proteobacteria	Gammaproteobacteria	Thiotrichales	Piscirickettsiaceae	Methylophaga	NA	NA	NA	NA
GUT_NDFJACIC_88468	13169	0.928506	NDFJACIC_88468	mnmG_30			tRNA uridine 5-carboxymethylaminomethyl modification enzyme MnmG	NA	NA	NA	0.927007	0.748039	0.789474	1	0.25	1	0.75	0.970906	1	1	0.253968	0.950617	0.166667	0.842105	0.705742	0.775	0.920455	Bacteria	NA	NA	NA	NA	NA	NA	NA	NA	NA
AQUATIC_DICGNHLP_662461	13165	0.928224	DICGNHLP_662461	rsmE_138	2.1.1.193	COG1385	Ribosomal RNA small subunit methyltransferase E	16S rRNA (uracil(1498)-N(3))-methyltransferase.	16S rRNA U1498 N3-methylase RsmE	Translation, ribosomal structure and biogenesis	0.861314	0.687255	0.8	1	0.1875	1	0.8125	0.975205	1	1	0.269841	0.955985	0.266667	1	0.880383	0.725	0.147727	Bacteria	Proteobacteria	Gammaproteobacteria	NA	NA	NA	SAR86 cluster bacterium	NA	NA	NA
AQUATIC_ENBOAAJF_141439	13164	0.928153	ENBOAAJF_141439	ispD_22	2.7.7.60		2-C-methyl-D-erythritol 4-phosphate cytidylyltransferase	2-C-methyl-D-erythritol 4-phosphate cytidylyltransferase.	NA	NA	0.919708	0.823529	0.768421	1	0.3125	1	0.75	0.974305	1	1	0.259259	0.940419	0.166667	0.894737	0.645933	0.825	0.102273	Bacteria	NA	NA	NA	NA	NA	NA	NA	NA	NA
AQUATIC-SEDIMENT_KKHOCOEA_338078	13164	0.928153	KKHOCOEA_338078	asd_46	1.2.1.11		Aspartate-semialdehyde dehydrogenase	Aspartate-semialdehyde dehydrogenase.	NA	NA	0.839416	0.679412	0.810526	1	0.4375	1	0.75	0.972206	1	1	0.312169	0.938808	0.266667	1	0.894737	0.9	0.670455	Archaea	Euryarchaeota	Hadesarchaea	NA	NA	NA	NA	NA	NA	NA
GUT_NLANKOIM_151889	13163	0.928083	NLANKOIM_151889	proA_45	1.2.1.41	COG0014	Gamma-glutamyl phosphate reductase	Glutamate-5-semialdehyde dehydrogenase.	Gamma-glutamyl phosphate reductase	Amino acid transport and metabolism	0.686131	0.737255	0.852632	1	0.3125	1	0.8125	0.971706	1	0.99	0.285714	0.949007	0.333333	1	0.863636	0.9	0.181818	Bacteria	Firmicutes	Clostridia	Clostridiales	NA	NA	NA	NA	NA	NA
GUT_MPOFIDHG_75949	13162	0.928012	MPOFIDHG_75949	ligA_27	6.5.1.2	COG0272	DNA ligase	DNA ligase (NAD(+)).	NAD-dependent DNA ligase	Replication, recombination and repair	0.693431	0.763725	0.768421	1	0.3125	1	0.8125	0.963607	1	0.96	0.31746	0.950081	0.233333	1	0.866029	0.85	0.943182	Bacteria	Bacteroidetes	Bacteroidia	Bacteroidales	Prevotellaceae	Paraprevotella	NA	NA	NA	NA
GUT_GGIGABMA_132113	13156	0.927589	GGIGABMA_132113	aqpZ_3			Aquaporin Z	NA	NA	NA	0.759124	0.855882	0.673684	0.962963	0.3125	0.958333	0.8125	0.955609	1	1	0.280423	0.953301	0.5	1	0.844498	0.8	0.840909	Bacteria	Bacteroidetes	Bacteroidia	Bacteroidales	Bacteroidaceae	Bacteroides	NA	NA	NA	NA
GUT_AGELHGCJ_61182	13149	0.927096	AGELHGCJ_61182	argC_22	1.2.1.38	COG0002	N-acetyl-gamma-glutamyl-phosphate reductase	N-acetyl-gamma-glutamyl-phosphate reductase.	N-acetyl-gamma-glutamylphosphate reductase	Amino acid transport and metabolism	0.846715	0.852941	0.852632	1	0.4375	1	0.8125	0.971206	1	0.96	0.285714	0.883521	0.266667	1	0.837321	0.85	0.0568182	Bacteria	Firmicutes	Clostridia	Clostridiales	NA	NA	NA	NA	NA	NA
AQUATIC_IKIFMIFO_279640	13148	0.927025	IKIFMIFO_279640	hisB_77		COG0131	Histidine biosynthesis bifunctional protein HisB	NA	Imidazoleglycerol phosphate dehydratase HisB	Amino acid transport and metabolism	0.854015	0.814706	0.878947	1	0.4375	1	0.8125	0.974005	1	1	0.322751	0.869565	0.3	1	0.875598	0.875	0.0681818	NA	NA	NA	NA	NA	NA	NA	NA	NA	NA
AQUATIC_IHOMGEGK_498334	13146	0.926884	IHOMGEGK_498334	secY_219		COG0201	Protein translocase subunit SecY	NA	Preprotein translocase subunit SecY	Intracellular trafficking, secretion, and vesicular transport	0.686131	0.846078	0.826316	1	0.375	1	0.8125	0.969006	1	0.96	0.275132	0.946323	0.266667	1	0.662679	0.85	0.193182	Bacteria	Proteobacteria	NA	NA	NA	NA	NA	TIGR00967	secondary_alignment	2.3e-84
AQUATIC_MPDAFHNP_854045	13145	0.926814	MPDAFHNP_854045	tsaE_169		COG0802	tRNA threonylcarbamoyladenosine biosynthesis protein TsaE	NA	tRNA A37 threonylcarbamoyladenosine biosynthesis protein TsaE	Translation, ribosomal structure and biogenesis	0.875912	0.685294	0.8	1	0.3125	1	0.8125	0.972705	1	1	0.285714	0.959206	0.166667	0.947368	0.703349	0.8	0.931818	Bacteria	Proteobacteria	Gammaproteobacteria	Legionellales	NA	NA	NA	NA	NA	NA
GUT_LNLBJPLK_151432	13141	0.926532	LNLBJPLK_151432				hypothetical protein	NA	NA	NA	0.744526	0.834314	0.836842	1	0.4375	1	0.9375	0.960108	1	0.9	0.333333	0.92861	0.366667	1	0.897129	0.95	0.261364	Bacteria	Bacteroidetes	Bacteroidia	Bacteroidales	NA	NA	Bacteroidales bacterium	NA	NA	NA
GUT_PHGLBPCL_29424	13141	0.926532	PHGLBPCL_29424	queA_9	2.4.99.17	COG0809	S-adenosylmethionine:tRNA ribosyltransferase-isomerase	S-adenosylmethionine:tRNA ribosyltransferase-isomerase.	S-adenosylmethionine:tRNA-ribosyltransferase-isomerase (queuine synthetase)	Translation, ribosomal structure and biogenesis	0.759124	0.818627	0.805263	1	0.3125	1	0.875	0.974905	1	1	0.179894	0.955448	0.233333	1	0.574163	0.85	0.113636	Bacteria	Firmicutes	NA	NA	NA	NA	NA	NA	NA	NA
AQUATIC_HMAAFJBN_176293	13139	0.926391	HMAAFJBN_176293	hisE_38	3.6.1.31	COG0140	Phosphoribosyl-ATP pyrophosphatase	Phosphoribosyl-ATP diphosphatase.	Phosphoribosyl-ATP pyrophosphohydrolase	Amino acid transport and metabolism	0.846715	0.810784	0.857895	1	0.375	1	0.875	0.970006	1	0.94	0.306878	0.899624	0.3	1	0.861244	0.925	0.0340909	Bacteria	Proteobacteria	Alphaproteobacteria	Pelagibacterales	Pelagibacteraceae	NA	NA	NA	NA	NA
GUT_KHIDMMGA_188825	13139	0.926391	KHIDMMGA_188825	rpiB_39	5.3.1.6	COG0698	Ribose-5-phosphate isomerase B	Ribose-5-phosphate isomerase.	Ribose 5-phosphate isomerase RpiB	Carbohydrate transport and metabolism	0.613139	0.847059	0.742105	1	0.375	1	0.75	0.967706	1	1	0.322751	0.916264	0.3	1	0.858852	0.8	0.125	Bacteria	Bacteroidetes	Bacteroidia	Bacteroidales	NA	NA	NA	NA	NA	NA
GUT_KMMPLFJA_279353	13139	0.926391	KMMPLFJA_279353	znuA_46		COG0803	High-affinity zinc uptake system binding-protein ZnuA	NA	ABC-type Zn uptake system ZnuABC, Zn-binding component ZnuA	Inorganic ion transport and metabolism	0.890511	0.786275	0.736842	1	0.4375	1	0.6875	0.971106	1	0.99	0.243386	0.954911	0.2	1	0.677033	0.725	0.318182	Bacteria	Firmicutes	NA	NA	NA	NA	NA	NA	NA	NA
AQUATIC-SEDIMENT_CJJMPPCL_370931	13139	0.926391	CJJMPPCL_370931	clsA_12	2.7.8.-	COG1502	Major cardiolipin synthase ClsA	Transferases. Transferring phosphorus-containing groups.Transferases for other substituted phosphate groups.	Phosphatidylserine/phosphatidylglycerophosphate/cardiolipin synthase	Lipid transport and metabolism	0.89781	0.593137	0.668421	1	0.0625	1	0.875	0.972705	1	1	0.31746	0.967794	0.266667	1	0.904306	0.8	0.965909	NA	NA	NA	NA	NA	NA	NA	NA	NA	NA
GUT_NJPFGOJJ_133025	13136	0.926179	NJPFGOJJ_133025				hypothetical protein	NA	NA	NA	0.890511	0.760784	0.747368	1	0.375	1	0.6875	0.978604	1	1	0.164021	0.961889	0.2	0.947368	0.495215	0.625	0.647727	Bacteria	NA	NA	NA	NA	NA	NA	NA	NA	NA
CORAL-REEF_FHIHOLHA_89443	13135	0.926109	FHIHOLHA_89443				hypothetical protein	NA	NA	NA	0.883212	0.756863	0.621053	1	0.25	1	0.8125	0.966007	1	1	0.253968	0.932904	0.2	1	0.880383	0.75	0.920455	NA	NA	NA	NA	NA	NA	NA	NA	NA	NA
AQUATIC_FBPNFMFO_336474	13134	0.926038	FBPNFMFO_336474	etfB_42			Electron transfer flavoprotein subunit beta	NA	NA	NA	0.627737	0.848039	0.863158	1	0.25	1	0.875	0.966907	1	1	0.31746	0.904992	0.4	1	0.854067	0.8	0.102273	NA	NA	NA	NA	NA	NA	NA	NA	NA	NA
MOUSE_EKHLANHC_09137	13130	0.925756	EKHLANHC_09137	nusB_3		COG0781	Transcription antitermination protein NusB	NA	Transcription antitermination protein NusB	Transcription	0.824818	0.834314	0.778947	1	0.1875	1	0.75	0.972905	1	0.99	0.179894	0.930757	0.266667	1	0.650718	0.825	0.204545	Bacteria	Firmicutes	Clostridia	Clostridiales	NA	NA	NA	TIGR01951	primary_alignment	1.5e-20
AQUATIC_FLLAMGEE_86398	13129	0.925686	FLLAMGEE_86398	prmA_4	2.1.1.-	COG2264	Ribosomal protein L11 methyltransferase	Transferases. Transferring one-carbon groups.Methyltransferases.	Ribosomal protein L11 methylase PrmA	Translation, ribosomal structure and biogenesis	0.875912	0.771569	0.752632	1	0.375	1	0.6875	0.973705	1	1	0.169312	0.955448	0.166667	0.894737	0.54067	0.7	0.909091	Bacteria	Bacteroidetes	Flavobacteriia	Flavobacteriales	NA	NA	Flavobacteriales bacterium	TIGR00095	secondary_alignment	2.3e-06
GUT_OFIDNICI_132614	13125	0.925404	OFIDNICI_132614				hypothetical protein	NA	NA	NA	0.671533	0.822549	0.715789	1	0.1875	1	0.8125	0.970906	1	1	0.275132	0.925389	0.233333	0.947368	0.679426	0.775	0.681818	Bacteria	Firmicutes	NA	NA	NA	NA	NA	NA	NA	NA
GUT_GEPEGCMH_50937	13124	0.925333	GEPEGCMH_50937	ispE_10	2.7.1.148		Putative 4-diphosphocytidyl-2-C-methyl-D-erythritol kinase	4-(cytidine 5'-diphospho)-2-C-methyl-D-erythritol kinase.	NA	NA	0.839416	0.814706	0.763158	1	0.3125	1	0.8125	0.975205	1	1	0.259259	0.87547	0.233333	0.947368	0.868421	0.7	0.113636	Bacteria	Firmicutes	Clostridia	Clostridiales	Ruminococcaceae	Faecalibacterium	NA	NA	NA	NA
GUT_FMCMGELG_39159	13124	0.925333	FMCMGELG_39159	serP2_2		COG1113	DL-alanine permease SerP2	NA	L-asparagine transporter or related permease	Amino acid transport and metabolism	0.934307	0.85	0.605263	0.481481	0.1875	0.708333	0.75	0.953409	0.75	0.78	0.322751	0.943103	0.3	1	0.913876	0.95	0.977273	Bacteria	Actinobacteria	Actinomycetia	Bifidobacteriales	Bifidobacteriaceae	Bifidobacterium	NA	NA	NA	NA
AQUATIC_KCPHGLMG_106305	13122	0.925192	KCPHGLMG_106305	birA_49	6.3.4.15		Bifunctional ligase/repressor BirA	Biotin--[biotin carboxyl-carrier protein] ligase.	NA	NA	0.883212	0.837255	0.747368	1	0.3125	1	0.75	0.975505	1	1	0.148148	0.93183	0.266667	0.947368	0.521531	0.675	0.465909	NA	NA	NA	NA	NA	NA	NA	NA	NA	NA
AQUATIC-SEDIMENT_FKMBKAJO_402956	13122	0.925192	FKMBKAJO_402956	panC_31	6.3.2.1	COG0414	Pantothenate synthetase	Pantoate--beta-alanine ligase (AMP-forming).	Panthothenate synthetase	Coenzyme transport and metabolism	0.868613	0.847059	0.810526	1	0.1875	1	0.75	0.970206	1	1	0.238095	0.909823	0.233333	1	0.73445	0.75	0.0909091	Bacteria	NA	NA	NA	NA	NA	NA	NA	NA	NA
AQUATIC_DICGNHLP_277313	13122	0.925192	DICGNHLP_277313	sulD_29		COG0801	Bifunctional folate synthesis protein	NA	7,8-dihydro-6-hydroxymethylpterin pyrophosphokinase (folate biosynthesis)	Coenzyme transport and metabolism	0.883212	0.87549	0.805263	1	0.25	1	0.6875	0.963307	1	1	0.259259	0.936125	0.233333	0.947368	0.643541	0.75	0.375	Bacteria	Proteobacteria	Alphaproteobacteria	NA	NA	NA	NA	NA	NA	NA
AQUATIC_ENBOAAJF_396966	13118	0.92491	ENBOAAJF_396966	zntR_64		COG0789	HTH-type transcriptional regulator ZntR	NA	DNA-binding transcriptional regulator, MerR family	Transcription	0.927007	0.860784	0.726316	1	0.25	1	0.875	0.964307	1	0.98	0.137566	0.954375	0.333333	1	0.648325	0.825	0.25	Bacteria	Proteobacteria	Gammaproteobacteria	Oceanospirillales	Oleiphilaceae	Oleiphilus	Oleiphilus sp.	NA	NA	NA
ORAL_KAEMFIGK_46079	13117	0.92484	KAEMFIGK_46079	rimM_20			Ribosome maturation factor RimM	NA	NA	NA	0.788321	0.685294	0.773684	1	0.3125	1	0.75	0.970006	1	1	0.322751	0.950081	0.166667	1	0.844498	0.775	0.568182	Bacteria	NA	NA	NA	NA	NA	NA	TIGR02273	primary_alignment	4.8e-29
AQUATIC_IEMEGMJI_282142	13117	0.92484	IEMEGMJI_282142	panB_71	2.1.2.11	COG0413	3-methyl-2-oxobutanoate hydroxymethyltransferase	3-methyl-2-oxobutanoate hydroxymethyltransferase.	Ketopantoate hydroxymethyltransferase	Coenzyme transport and metabolism	0.846715	0.85	0.821053	1	0.3125	1	0.875	0.969706	1	1	0.269841	0.903918	0.266667	1	0.720096	0.85	0.0909091	NA	NA	NA	NA	NA	NA	NA	NA	NA	NA
GUT_PFMPGLLK_272748	13115	0.924699	PFMPGLLK_272748				hypothetical protein	NA	NA	NA	0.905109	0.881373	0.810526	1	0.25	1	0.8125	0.966207	1	0.99	0.15873	0.954375	0.233333	1	0.507177	0.75	0.306818	Bacteria	Firmicutes	Clostridia	Clostridiales	NA	NA	Clostridiales bacterium	NA	NA	NA
AQUATIC_IDMJNLFL_170363	13114	0.924628	IDMJNLFL_170363	gatA_78	6.3.5.7		Glutamyl-tRNA(Gln) amidotransferase subunit A	Glutaminyl-tRNA synthase (glutamine-hydrolyzing).	NA	NA	0.905109	0.677451	0.831579	0.962963	0.5625	1	0.875	0.957009	1	0.98	0.333333	0.965647	0.366667	1	0.909091	0.9	0.977273	Bacteria	NA	NA	NA	NA	NA	NA	NA	NA	NA
GUT_OIEGIGFG_128054	13112	0.924487	OIEGIGFG_128054				hypothetical protein	NA	NA	NA	0.729927	0.844118	0.831579	1	0.125	1	0.9375	0.972406	1	1	0.132275	0.928073	0.233333	1	0.495215	0.8	0.863636	Bacteria	Firmicutes	NA	NA	NA	NA	NA	NA	NA	NA
GUT_PHKANBEN_258275	13111	0.924417	PHKANBEN_258275	uvrB_112		COG0556	UvrABC system protein B	NA	Excinuclease UvrABC helicase subunit UvrB	Replication, recombination and repair	0.744526	0.747059	0.831579	1	0.375	1	0.875	0.968906	1	1	0.285714	0.947933	0.2	1	0.729665	0.85	0.443182	Bacteria	Firmicutes	Clostridia	NA	NA	NA	Clostridia bacterium	TIGR00631	secondary_alignment	3.4e-76
GUT_LJIGPFPL_141613	13111	0.924417	LJIGPFPL_141613				hypothetical protein	NA	NA	NA	0.751825	0.826471	0.831579	1	0.1875	1	0.6875	0.972605	1	1	0.132275	0.954911	0.2	1	0.392344	0.875	0.931818	Bacteria	Firmicutes	Clostridia	Clostridiales	NA	NA	NA	NA	NA	NA
AQUATIC_OMIMCCFL_202632	13110	0.924346	OMIMCCFL_202632	ybgC_5	3.1.2.-	COG0824	Acyl-CoA thioester hydrolase YbgC	Hydrolases. Acting on ester bonds.Thiolester hydrolases.	Acyl-CoA thioesterase FadM	Lipid transport and metabolism	0.890511	0.871569	0.821053	1	0.3125	1	0.8125	0.969006	1	1	0.164021	0.922169	0.3	1	0.614833	0.9	0.0909091	NA	NA	NA	NA	NA	NA	NA	NA	NA	NA
GUT_IKEPPLBM_44570	13109	0.924276	IKEPPLBM_44570	glgD_6		COG0448	Glycogen biosynthesis protein GlgD	NA	Glucose-1-phosphate adenylyltransferase (ADP-glucose pyrophosphorylase)	Carbohydrate transport and metabolism	0.635036	0.803922	0.689474	1	0.25	1	0.8125	0.969106	1	0.95	0.201058	0.945786	0.233333	0.947368	0.825359	0.725	0.136364	Bacteria	NA	NA	NA	NA	NA	NA	NA	NA	NA
GUT_DOOADCAB_247316	13106	0.924064	DOOADCAB_247316				hypothetical protein	NA	NA	NA	0.686131	0.791176	0.731579	1	0.125	1	0.6875	0.970606	1	1	0.238095	0.946323	0.3	1	0.619617	0.675	0.772727	Bacteria	Firmicutes	Clostridia	Clostridiales	Ruminococcaceae	Faecalibacterium	NA	NA	NA	NA
ORAL_KIFCHGPC_26906	13104	0.923923	KIFCHGPC_26906	garK_5	2.7.1.165	COG1929	Glycerate 2-kinase	Glycerate 2-kinase.	Glycerate kinase	Carbohydrate transport and metabolism	0.854015	0.757843	0.5	1	0.0625	1	0.8125	0.973505	0.75	0.98	0.222222	0.923779	0.166667	0.578947	0.830144	0.475	0.806818	Bacteria	Firmicutes	Bacilli	NA	NA	NA	NA	NA	NA	NA
GUT_CJECELJA_148065	13100	0.923641	CJECELJA_148065	deoD_41	2.4.2.1	COG0813	Purine nucleoside phosphorylase DeoD-type	Purine-nucleoside phosphorylase.	Purine-nucleoside phosphorylase	Nucleotide transport and metabolism	0.861314	0.821569	0.689474	1	0.1875	1	0.5625	0.960608	1	0.99	0.259259	0.962426	0.133333	0.736842	0.698565	0.475	0.772727	Bacteria	NA	NA	NA	NA	NA	NA	NA	NA	NA
GUT_BHNGCAJG_78731	13096	0.923359	BHNGCAJG_78731	sigE_22		COG1595	ECF RNA polymerase sigma factor SigE	NA	DNA-directed RNA polymerase specialized sigma subunit, sigma24 family	Transcription	0.751825	0.702941	0.8	1	0.3125	1	0.9375	0.977904	1	1	0.285714	0.955985	0.333333	1	0.607656	0.95	0.136364	Bacteria	Firmicutes	NA	NA	NA	NA	NA	NA	NA	NA
GUT_LDIHMIEF_165229	13096	0.923359	LDIHMIEF_165229	rpsJ_33		COG0051	30S ribosomal protein S10	NA	Ribosomal protein S10	Translation, ribosomal structure and biogenesis	0.744526	0.658824	0.884211	1	0.4375	1	0.8125	0.973805	1	0.98	0.222222	0.972088	0.166667	1	0.600478	0.85	0.897727	NA	NA	NA	NA	NA	NA	NA	NA	NA	NA
AQUATIC_NCOOADCH_758835	13092	0.923077	NCOOADCH_758835	ubiE_199	2.1.1.163	COG2226	Ubiquinone/menaquinone biosynthesis C-methyltransferase UbiE	Demethylmenaquinone methyltransferase.	Ubiquinone/menaquinone biosynthesis C-methylase UbiE/MenG	Coenzyme transport and metabolism	0.861314	0.842157	0.810526	1	0.1875	1	0.75	0.955709	1	1	0.328042	0.913043	0.266667	1	0.832536	0.925	0.647727	NA	NA	NA	NA	NA	NA	NA	NA	NA	NA
AQUATIC_BPNPJOKC_920675	13089	0.922865	BPNPJOKC_920675	phaA_71	2.3.1.9		Acetyl-CoA acetyltransferase	Acetyl-CoA C-acetyltransferase.	NA	NA	0.868613	0.908824	0.873684	1	0.3125	1	0.875	0.94981	0.25	0.89	0.312169	0.885132	0.4	1	0.851675	0.925	0.965909	Bacteria	Proteobacteria	Alphaproteobacteria	NA	NA	NA	NA	NA	NA	NA
AQUATIC_AFDHLGFH_511886	13087	0.922724	AFDHLGFH_511886	ruvC_115	3.1.22.4	COG0817	Crossover junction endodeoxyribonuclease RuvC	Crossover junction endodeoxyribonuclease.	Holliday junction resolvasome RuvABC endonuclease subunit RuvC	Replication, recombination and repair	0.715328	0.812745	0.815789	1	0.3125	1	0.8125	0.968906	1	1	0.195767	0.923779	0.2	0.947368	0.746411	0.825	0.159091	Bacteria	Proteobacteria	Gammaproteobacteria	NA	NA	NA	NA	NA	NA	NA
AQUATIC_ACOJONDH_495764	13086	0.922654	ACOJONDH_495764	mepM_100	3.4.24.-	COG0739	Murein DD-endopeptidase MepM	Hydrolases. Acting on peptide bonds (peptidases).Metalloendopeptidases.	Murein DD-endopeptidase MepM and murein hydrolase activator NlpD, contains LysM domain	Cell wall/membrane/envelope biogenesis	0.729927	0.84902	0.836842	1	0.4375	1	0.875	0.972306	1	1	0.174603	0.933441	0.3	1	0.509569	0.925	0.113636	Bacteria	NA	NA	NA	NA	NA	NA	NA	NA	NA
GUT_BMAJDPBP_155007	13086	0.922654	BMAJDPBP_155007	metF_35	1.5.1.20	COG0685	5,10-methylenetetrahydrofolate reductase	Methylenetetrahydrofolate reductase (NAD(P)H).	5,10-methylenetetrahydrofolate reductase	Amino acid transport and metabolism	0.759124	0.866667	0.784211	1	0.125	1	0.6875	0.971906	1	0.93	0.222222	0.943639	0.266667	1	0.466507	0.775	0.159091	Bacteria	Bacteroidetes	Bacteroidia	Bacteroidales	NA	NA	NA	NA	NA	NA
AQUATIC-SEDIMENT_CNEFONOL_48618	13084	0.922513	CNEFONOL_48618	glnB_6		COG0347	Nitrogen regulatory protein P-II	NA	Nitrogen regulatory protein PII	Signal transduction mechanisms-Amino acid transport and metabolism	0.635036	0.904902	0.847368	1	0.375	1	1	0.972306	1	0.95	0.243386	0.892646	0.233333	1	0.57177	0.925	0.0568182	Bacteria	NA	NA	NA	NA	NA	NA	NA	NA	NA
GUT_JHENPHNE_166178	13082	0.922372	JHENPHNE_166178				hypothetical protein	NA	NA	NA	0.751825	0.869608	0.847368	1	0.3125	1	0.75	0.975805	1	1	0.0634921	0.932904	0.3	1	0.425837	0.8	0.125	Bacteria	NA	NA	NA	NA	NA	NA	NA	NA	NA
GUT_ABLGJOBG_40833	13082	0.922372	ABLGJOBG_40833	fhs_10	6.3.4.3	COG2759	Formate--tetrahydrofolate ligase	Formate--tetrahydrofolate ligase.	Formyltetrahydrofolate synthetase	Nucleotide transport and metabolism	0.80292	0.643137	0.773684	1	0.125	1	0.9375	0.965507	0.75	0.99	0.328042	0.956522	0.266667	1	0.868421	0.7	0.909091	Bacteria	Firmicutes	Clostridia	Clostridiales	Ruminococcaceae	Faecalibacterium	NA	NA	NA	NA
AQUATIC_LGALLELL_02218	13075	0.921878	LGALLELL_02218	ftsK_2		COG1674	DNA translocase FtsK	NA	DNA segregation ATPase FtsK/SpoIIIE or related protein	Cell cycle control, cell division, chromosome partitioning	0.832117	0.730392	0.805263	0.962963	0.1875	1	0.6875	0.962507	1	1	0.259259	0.919485	0.266667	1	0.87799	0.75	0.931818	Bacteria	Proteobacteria	NA	NA	NA	NA	NA	NA	NA	NA
AQUATIC_OAGJODKH_809704	13072	0.921667	OAGJODKH_809704	mdh_394	1.1.1.37		Malate dehydrogenase	Malate dehydrogenase.	NA	NA	0.79562	0.656863	0.815789	1	0.375	1	0.6875	0.968206	1	1	0.312169	0.916801	0.466667	0.947368	0.882775	0.725	0.965909	Bacteria	NA	NA	NA	NA	NA	NA	NA	NA	NA
AQUATIC_DJLLJANK_116580	13071	0.921596	DJLLJANK_116580	apbE_25	2.7.1.180	COG1477	FAD:protein FMN transferase	FAD:protein FMN transferase.	FAD:protein FMN transferase ApbE	Coenzyme transport and metabolism-Posttranslational modification, protein turnover, chaperones	0.751825	0.807843	0.742105	1	0.125	1	0.6875	0.970306	1	1	0.206349	0.952228	0.2	0.578947	0.471292	0.675	0.863636	NA	NA	NA	NA	NA	NA	NA	NA	NA	NA
GUT_GPEAFNGN_97126	13070	0.921526	GPEAFNGN_97126	cobB_28	2.3.1.286	COG0846	NAD-dependent protein deacetylase	Protein acetyllysine N-acetyltransferase.	NAD-dependent protein deacetylase, SIR2 family	Posttranslational modification, protein turnover, chaperones	0.854015	0.680392	0.757895	1	0.375	1	0.8125	0.969906	1	0.94	0.216931	0.945786	0.2	1	0.73445	0.825	0.886364	Bacteria	Firmicutes	Clostridia	Clostridiales	NA	NA	NA	NA	NA	NA
AQUATIC-SEDIMENT_BANHELFI_201004	13070	0.921526	BANHELFI_201004	trmB_15	2.1.1.33	COG0220	tRNA (guanine-N(7)-)-methyltransferase	tRNA (guanine(46)-N(7))-methyltransferase.	tRNA G46 N7-methylase TrmB	Translation, ribosomal structure and biogenesis	0.89781	0.685294	0.763158	1	0.1875	1	0.75	0.969606	1	1	0.285714	0.954911	0.266667	0.894737	0.772727	0.575	0.352273	Bacteria	Proteobacteria	NA	NA	NA	NA	NA	NA	NA	NA
AQUATIC_JKNNENIE_53488	13067	0.921314	JKNNENIE_53488	hisD_11	1.1.1.23	COG0141	Histidinol dehydrogenase	Histidinol dehydrogenase.	Histidinol dehydrogenase	Amino acid transport and metabolism	0.854015	0.767647	0.821053	1	0.5	1	0.875	0.971606	1	0.94	0.301587	0.881374	0.233333	1	0.861244	0.75	0.0795455	NA	NA	NA	NA	NA	NA	NA	NA	NA	NA
AQUATIC_BNFOBJCP_93861	13067	0.921314	BNFOBJCP_93861	nusA_32		COG0195	Transcription termination/antitermination protein NusA	NA	Transcription antitermination factor NusA, contains S1 and KH domains	Transcription	0.664234	0.748039	0.757895	1	0.25	1	0.75	0.965507	1	1	0.291005	0.913043	0.233333	0.947368	0.844498	0.7	0.897727	Bacteria	NA	NA	NA	NA	NA	NA	NA	NA	NA
AQUATIC-SEDIMENT_ECDLJJLF_09767	13066	0.921244	ECDLJJLF_09767			COG1234	putative protein	NA	Ribonuclease BN, tRNA processing enzyme	Translation, ribosomal structure and biogenesis	0.773723	0.753922	0.689474	1	0.375	1	0.6875	0.970606	1	1	0.248677	0.929683	0.1	0.842105	0.643541	0.8	0.920455	Bacteria	Firmicutes	NA	NA	NA	NA	Firmicutes bacterium ML8_F2	NA	NA	NA
AQUATIC-SEDIMENT_AOMANLNM_76404	13064	0.921103	AOMANLNM_76404	dnaG_30	2.7.7.-	COG0358	DNA primase	Transferases. Transferring phosphorus-containing groups.Nucleotidyltransferases.	DNA primase (bacterial type)	Replication, recombination and repair	0.861314	0.789216	0.721053	1	0.1875	1	0.625	0.969906	1	1	0.190476	0.889962	0.166667	0.578947	0.784689	0.525	0.863636	Bacteria	Proteobacteria	NA	NA	NA	NA	NA	TIGR01391	primary_alignment	1.1e-146
AQUATIC_JHNIFPCA_16010	13061	0.920891	JHNIFPCA_16010				hypothetical protein	NA	NA	NA	0.890511	0.852941	0.768421	0.62963	0.4375	1	0.75	0.958708	1	1	0.31746	0.901235	0.166667	0.947368	0.87799	0.775	0.113636	NA	NA	NA	NA	NA	NA	NA	NA	NA	NA
GUT_GNEFBLJJ_31389	13060	0.920821	GNEFBLJJ_31389	zraR_1		COG2204	Transcriptional regulatory protein ZraR	NA	DNA-binding transcriptional response regulator, NtrC family, contains REC, AAA-type ATPase, and a Fis-type DNA-binding domains	Signal transduction mechanisms	0.729927	0.944118	0.863158	1	0.4375	1	0.8125	0.970906	1	1	0.0582011	0.922705	0.4	1	0.332536	0.925	0.113636	Bacteria	NA	NA	NA	NA	NA	NA	NA	NA	NA
AQUATIC_OEIHNCAM_354253	13060	0.920821	OEIHNCAM_354253	ynaI_19		COG0668	Low conductance mechanosensitive channel YnaI	NA	Small-conductance mechanosensitive channel	Cell wall/membrane/envelope biogenesis	0.868613	0.843137	0.805263	1	0.375	1	0.8125	0.967506	1	1	0.248677	0.87547	0.233333	0.842105	0.813397	0.675	0.102273	Bacteria	Proteobacteria	NA	NA	NA	NA	NA	NA	NA	NA
AQUATIC_MFJLKFOH_593781	13058	0.92068	MFJLKFOH_593781	ibpA_134		COG0071	Small heat shock protein IbpA	NA	Small heat shock protein IbpA, HSP20 family	Posttranslational modification, protein turnover, chaperones	0.613139	0.904902	0.821053	1	0.4375	1	0.75	0.977704	1	0.89	0.201058	0.781535	0.433333	1	0.791866	0.85	0.704545	NA	NA	NA	NA	NA	NA	NA	NA	NA	NA
AQUATIC_PDMLPICH_210242	13056	0.920539	PDMLPICH_210242	dmdA_56	2.1.1.269		Dimethylsulfonioproprionate demethylase DmdA	Dimethylsulfoniopropionate demethylase.	NA	NA	0.875912	0.886275	0.842105	1	0.375	1	0.8125	0.94771	1	1	0.296296	0.921095	0.466667	1	0.889952	0.875	0.0795455	Bacteria	Proteobacteria	Alphaproteobacteria	Rhodospirillales	Rhodospirillaceae	NA	NA	NA	NA	NA
GUT_MNHLDLHN_202830	13056	0.920539	MNHLDLHN_202830	mltG_62	4.2.2.-		Endolytic murein transglycosylase	Lyases. Carbon-oxygen lyases.Acting on polysaccharides.	NA	NA	0.766423	0.831373	0.805263	1	0.375	1	0.875	0.966807	1	1	0.190476	0.944176	0.233333	1	0.497608	0.775	0.511364	Bacteria	Actinobacteria	Coriobacteriia	Coriobacteriales	Coriobacteriaceae	NA	NA	NA	NA	NA
GUT_NBGMABKO_100735	13054	0.920398	NBGMABKO_100735	manC1_1	2.7.7.13	COG0662	Mannose-1-phosphate guanylyltransferase 1	Mannose-1-phosphate guanylyltransferase.	Mannose-6-phosphate isomerase, cupin superfamily	Carbohydrate transport and metabolism	0.722628	0.851961	0.815789	1	0.5625	1	0.8125	0.966107	1	1	0.185185	0.897477	0.2	1	0.755981	0.85	0.102273	Bacteria	Firmicutes	NA	NA	NA	NA	NA	NA	NA	NA
GUT_PKAIEAFL_111065	13053	0.920327	PKAIEAFL_111065		3.5.1.77		N-carbamoyl-D-amino acid hydrolase	N-carbamoyl-D-amino-acid hydrolase.	NA	NA	0.883212	0.683333	0.815789	1	0.375	1	0.8125	0.973405	1	1	0.238095	0.939882	0.266667	1	0.729665	0.85	0.0909091	Bacteria	Bacteroidetes	Bacteroidia	Bacteroidales	NA	NA	NA	NA	NA	NA
GUT_GLFPEPDE_58749	13053	0.920327	GLFPEPDE_58749	mreB_13		COG1077	Cell shape-determining protein MreB	NA	Cell shape-determining ATPase MreB, actin-like superfamily	Cell cycle control, cell division, chromosome partitioning-Cytoskeleton	0.693431	0.838235	0.847368	1	0.4375	1	0.8125	0.971306	1	1	0.10582	0.930757	0.266667	1	0.358852	0.875	0.977273	Bacteria	NA	NA	NA	NA	NA	NA	TIGR02350	secondary_alignment	1.2e-05
GUT_ILKCHAIC_191198	13049	0.920045	ILKCHAIC_191198	malL_58	3.2.1.10	COG0366	Oligo-1,6-glucosidase	Oligo-1,6-glucosidase.	Glycosidase/amylase (phosphorylase)	Carbohydrate transport and metabolism	0.824818	0.72451	0.563158	1	0.3125	1	0.75	0.962208	1	1	0.253968	0.933977	0.233333	1	0.870813	0.775	0.965909	Bacteria	Firmicutes	NA	NA	NA	NA	Firmicutes bacterium	NA	NA	NA
GUT_GJAFOJGN_210797	13048	0.919975	GJAFOJGN_210797	csoR_42		COG1937	Copper-sensing transcriptional repressor CsoR	NA	DNA-binding transcriptional regulator, FrmR family	Transcription	0.737226	0.822549	0.615789	1	0.1875	1	0.8125	0.967307	1	0.97	0.26455	0.909823	0.3	1	0.76555	0.875	0.227273	Bacteria	NA	NA	NA	NA	NA	NA	NA	NA	NA
GUT_CKFMEIAC_123779	13047	0.919904	CKFMEIAC_123779	apbC_17		COG0489	Iron-sulfur cluster carrier protein	NA	Fe-S cluster carrier ATPase, Mrp/ApbC/NBP35 family	Cell cycle control, cell division, chromosome partitioning	0.678832	0.831373	0.815789	1	0.4375	1	0.6875	0.966607	1	0.9	0.269841	0.922705	0.266667	1	0.677033	0.8	0.0909091	Bacteria	Firmicutes	Clostridia	Clostridiales	Ruminococcaceae	Faecalibacterium	NA	NA	NA	NA
AQUATIC_FMMDBHLA_247025	13044	0.919693	FMMDBHLA_247025	paaI_5	3.1.2.-	COG2050	Acyl-coenzyme A thioesterase PaaI	Hydrolases. Acting on ester bonds.Thiolester hydrolases.	Acyl-CoA thioesterase PaaI, contains HGG motif	Secondary metabolites biosynthesis, transport and catabolism	0.905109	0.912745	0.763158	0.925926	0.125	0.958333	0.6875	0.962208	1	0.86	0.121693	0.913043	0.233333	1	0.669856	0.775	0.0909091	Bacteria	Proteobacteria	Deltaproteobacteria	Desulfobacterales	Desulfobulbaceae	NA	NA	NA	NA	NA
GUT_JMBOBLEH_52263	13042	0.919552	JMBOBLEH_52263	mfd_20	3.6.4.-		Transcription-repair-coupling factor	Hydrolases. Acting on acid anhydrides.Acting on ATP; involved in cellular and subcellular movement.	NA	NA	0.759124	0.778431	0.731579	1	0.25	1	0.75	0.961708	1	1	0.253968	0.929683	0.266667	1	0.808612	0.725	0.465909	Bacteria	NA	NA	NA	NA	NA	NA	TIGR00580	secondary_alignment	2.7e-249
GUT_HBNGCEJA_430359	13041	0.919481	HBNGCEJA_430359	rlmH_129	2.1.1.177	COG1576	Ribosomal RNA large subunit methyltransferase H	23S rRNA (pseudouridine(1915)-N(3))-methyltransferase.	23S rRNA pseudoU1915 N3-methylase RlmH	Translation, ribosomal structure and biogenesis	0.722628	0.653922	0.784211	1	0.125	1	0.8125	0.974205	1	1	0.232804	0.958669	0.233333	1	0.576555	0.8	0.943182	Bacteria	Firmicutes	Clostridia	Clostridiales	Ruminococcaceae	Faecalibacterium	NA	NA	NA	NA
ORAL_IPHKMKHF_08695	13040	0.919411	IPHKMKHF_08695	prs_3			Putative ribose-phosphate pyrophosphokinase	NA	NA	NA	0.686131	0.776471	0.731579	1	0.3125	1	0.75	0.973605	1	1	0.179894	0.94525	0.233333	0.842105	0.416268	0.725	0.954545	Bacteria	Proteobacteria	Betaproteobacteria	Burkholderiales	Burkholderiaceae	Lautropia	NA	NA	NA	NA
AQUATIC_JPHDCJAF_298306	13040	0.919411	JPHDCJAF_298306	sodA_59	1.15.1.1		Superoxide dismutase [Mn]	Superoxide dismutase.	NA	NA	0.919708	0.806863	0.805263	0.814815	0.3125	1	0.75	0.95071	1	1	0.285714	0.954375	0.3	1	0.868421	0.825	0.0681818	Bacteria	Bacteroidetes	Flavobacteriia	NA	NA	NA	NA	NA	NA	NA
GUT_OEGLMAFJ_61569	13033	0.918917	OEGLMAFJ_61569	mazG_12	3.6.1.8	COG1694	Nucleoside triphosphate pyrophosphohydrolase	ATP diphosphatase.	NTP pyrophosphatase, house-cleaning of non-canonical NTPs	Defense mechanisms	0.678832	0.831373	0.773684	1	0.4375	1	0.6875	0.966507	1	1	0.238095	0.907139	0.233333	0.947368	0.72488	0.85	0.0909091	Bacteria	Actinobacteria	Coriobacteriia	Coriobacteriales	Coriobacteriaceae	NA	NA	NA	NA	NA
GUT_DCHEOJLN_153839	13029	0.918635	DCHEOJLN_153839			COG0718	Nucleoid-associated protein	NA	DNA-binding nucleoid-associated protein YbaB/EfbC	Transcription	0.883212	0.662745	0.805263	1	0.1875	1	0.875	0.963007	1	0.99	0.280423	0.945786	0.233333	1	0.751196	0.95	0.943182	Bacteria	Firmicutes	NA	NA	NA	NA	NA	NA	NA	NA
GUT_NMGDDLHF_82478	13029	0.918635	NMGDDLHF_82478	yvbK_7	2.3.1.-		putative N-acetyltransferase YvbK	Transferases. Acyltransferases.Transferring groups other than amino-acyl groups.	NA	NA	0.817518	0.812745	0.689474	1	0.3125	1	0.75	0.966207	1	0.95	0.153439	0.923242	0.166667	1	0.61244	0.6	0.829545	Bacteria	NA	NA	NA	NA	NA	NA	NA	NA	NA
AQUATIC-SEDIMENT_LHMIBGGG_42245	13026	0.918423	LHMIBGGG_42245	recQ_5	3.6.4.12	COG0514	ATP-dependent DNA helicase RecQ	DNA helicase.	Superfamily II DNA helicase RecQ	Replication, recombination and repair	0.832117	0.813725	0.668421	1	0.3125	1	0.8125	0.975505	1	1	0.132275	0.899087	0.233333	0.631579	0.514354	0.7	0.715909	Bacteria	Proteobacteria	Betaproteobacteria	NA	NA	NA	NA	TIGR00631	secondary_alignment	3.3e-05
GUT_AHLOKHMP_95367	13026	0.918423	AHLOKHMP_95367	pflA_29	1.97.1.4		Pyruvate formate-lyase-activating enzyme	[Formate-C-acetyltransferase]-activating enzyme.	NA	NA	0.89781	0.605882	0.557895	1	0.0625	1	0.375	0.975905	1	1	0.291005	0.958669	0.0666667	0.842105	0.851675	0.675	0.159091	Bacteria	Firmicutes	Clostridia	Clostridiales	NA	NA	NA	NA	NA	NA
GUT_KIBBGMJP_96442	13025	0.918353	KIBBGMJP_96442				hypothetical protein	NA	NA	NA	0.883212	0.733333	0.789474	1	0.3125	1	0.8125	0.971706	1	1	0.142857	0.951154	0.233333	0.947368	0.574163	0.825	0.193182	Bacteria	Firmicutes	Clostridia	Clostridiales	NA	NA	NA	NA	NA	NA
AQUATIC_JGOOLDHM_1036239	13024	0.918282	JGOOLDHM_1036239	plsX_314	2.3.1.274	COG0416	Phosphate acyltransferase	Phosphate acyltransferase.	Acyl-ACP:phosphate acyltransferase (fatty acid/phospholipid biosynthesis)	Lipid transport and metabolism	0.861314	0.795098	0.821053	1	0.25	1	0.75	0.957708	1	0.98	0.190476	0.952228	0.133333	1	0.590909	0.75	0.920455	Bacteria	Proteobacteria	Alphaproteobacteria	Pelagibacterales	NA	NA	NA	NA	NA	NA
AQUATIC_DECEBHOG_826491	13020	0.918	DECEBHOG_826491	accA_308	2.1.3.15		Acetyl-coenzyme A carboxylase carboxyl transferase subunit alpha	Acetyl-CoA carboxytransferase.	NA	NA	0.817518	0.82549	0.805263	1	0.5	0.833333	0.75	0.957608	1	0.98	0.238095	0.951691	0.233333	1	0.614833	0.825	0.363636	NA	NA	NA	NA	NA	NA	NA	NA	NA	NA
GUT_CNOHEGAJ_34697	13016	0.917718	CNOHEGAJ_34697	serS_12	6.1.1.11	COG0172	Serine--tRNA ligase	Serine--tRNA ligase.	Seryl-tRNA synthetase	Translation, ribosomal structure and biogenesis	0.635036	0.755882	0.821053	1	0.3125	1	0.8125	0.957409	1	0.99	0.306878	0.937198	0.333333	1	0.875598	0.85	0.238636	Bacteria	NA	NA	NA	NA	NA	NA	TIGR00414	secondary_alignment	1.3e-92
COW_AINFHLDG_178082	13016	0.917718	AINFHLDG_178082	gltA_9	2.3.3.16	COG0372	Citrate synthase	Citrate synthase (unknown stereospecificity).	Citrate synthase	Energy production and conversion	0.773723	0.753922	0.852632	1	0.375	1	0.8125	0.968106	1	0.93	0.380952	0.876006	0.266667	1	0.844498	0.925	0.0909091	NA	NA	NA	NA	NA	NA	NA	NA	NA	NA
GUT_JCHKCBIG_96020	13016	0.917718	JCHKCBIG_96020	rnr_29	3.1.13.1	COG0557	Ribonuclease R	Exoribonuclease II.	Exoribonuclease R	Transcription	0.839416	0.77451	0.747368	1	0.1875	1	0.625	0.970806	1	1	0.201058	0.920558	0.2	0.947368	0.5	0.625	0.909091	Bacteria	NA	NA	NA	NA	NA	NA	NA	NA	NA
SKIN_GFCKALHF_00530	13015	0.917648	GFCKALHF_00530	glgP_1	2.4.1.1	COG0058	Glycogen phosphorylase	Glycogen phosphorylase.	Glucan phosphorylase	Carbohydrate transport and metabolism	0.729927	0.834314	0.663158	1	0.25	1	0.6875	0.964407	1	0.96	0.169312	0.958132	0.166667	0.894737	0.583732	0.75	0.147727	Bacteria	Firmicutes	Bacilli	Lactobacillales	Carnobacteriaceae	Dolosigranulum	Dolosigranulum pigrum	NA	NA	NA
GUT_ADJACDNA_54781	13013	0.917507	ADJACDNA_54781			COG0330	putative protein	NA	Regulator of protease activity HflC, stomatin/prohibitin superfamily	Posttranslational modification, protein turnover, chaperones	0.715328	0.852941	0.873684	1	0.3125	1	0.75	0.959708	1	0.99	0.185185	0.916801	0.233333	1	0.720096	0.8	0.0795455	Bacteria	Firmicutes	Clostridia	Clostridiales	NA	NA	NA	NA	NA	NA
GUT_IEPJOMAJ_174429	13011	0.917366	IEPJOMAJ_174429				hypothetical protein	NA	NA	NA	0.759124	0.796078	0.757895	1	0.3125	0.875	0.6875	0.957309	1	0.9	0.216931	0.919485	0.266667	1	0.779904	0.725	0.931818	Bacteria	Actinobacteria	Coriobacteriia	Coriobacteriales	Coriobacteriaceae	NA	NA	NA	NA	NA
AQUATIC_BGDPKNCM_621363	13011	0.917366	BGDPKNCM_621363		1.3.8.1	COG1960	Acyl-CoA dehydrogenase, short-chain specific	Short-chain acyl-CoA dehydrogenase.	Acyl-CoA dehydrogenase related to the alkylation response protein AidB	Lipid transport and metabolism	0.79562	0.839216	0.889474	1	0.75	1	1	0.95171	0.75	0.92	0.301587	0.889962	0.566667	1	0.911483	0.95	0.159091	Bacteria	NA	NA	NA	NA	NA	NA	NA	NA	NA
GUT_APOFPMGN_49134	13010	0.917295	APOFPMGN_49134				hypothetical protein	NA	NA	NA	0.627737	0.787255	0.7	1	0.5	1	0.875	0.963707	1	1	0.243386	0.920021	0.166667	0.947368	0.837321	0.75	0.102273	Bacteria	Firmicutes	NA	NA	NA	NA	NA	NA	NA	NA
GUT_DDDKILGC_229901	13007	0.917084	DDDKILGC_229901	mtnN_45	3.2.2.9		5'-methylthioadenosine/S-adenosylhomocysteine nucleosidase	Adenosylhomocysteine nucleosidase.	NA	NA	0.737226	0.703922	0.468421	1	0.0625	1	0.6875	0.969306	1	1	0.174603	0.950617	0.1	0.421053	0.808612	0.075	0.920455	Bacteria	Firmicutes	NA	NA	NA	NA	Firmicutes bacterium CAG:170	NA	NA	NA
AQUATIC-SEDIMENT_GOHGPMHI_40583	13006	0.917013	GOHGPMHI_40583	lspA_11	3.4.23.36	COG0597	Lipoprotein signal peptidase	Signal peptidase II.	Lipoprotein signal peptidase	Cell wall/membrane/envelope biogenesis-Intracellular trafficking, secretion, and vesicular transport	0.883212	0.787255	0.805263	0.925926	0.375	1	0.6875	0.955609	0.75	0.97	0.222222	0.945786	0.2	1	0.645933	0.75	0.863636	Bacteria	Proteobacteria	Gammaproteobacteria	Chromatiales	Granulosicoccaceae	Sulfuriflexus	Sulfuriflexus mobilis	NA	NA	NA
GUT_PNNPAJBP_182940	13002	0.916731	PNNPAJBP_182940	aroQ_22	4.2.1.10	COG0757	3-dehydroquinate dehydratase	3-dehydroquinate dehydratase.	3-dehydroquinate dehydratase	Amino acid transport and metabolism	0.744526	0.665686	0.821053	1	0.1875	1	0.8125	0.967806	1	1	0.280423	0.921632	0.333333	1	0.866029	0.825	0.227273	Bacteria	Firmicutes	Clostridia	Clostridiales	Ruminococcaceae	Faecalibacterium	NA	NA	NA	NA
AQUATIC_CPNMGMBH_518044	13002	0.916731	CPNMGMBH_518044	leuC_101	4.2.1.33	COG0065	3-isopropylmalate dehydratase large subunit	3-isopropylmalate dehydratase.	Homoaconitase/3-isopropylmalate dehydratase large subunit	Amino acid transport and metabolism	0.875912	0.657843	0.847368	1	0.3125	1	0.8125	0.972006	1	0.97	0.269841	0.933977	0.266667	1	0.715311	0.825	0.0909091	Bacteria	Proteobacteria	Alphaproteobacteria	NA	NA	NA	NA	NA	NA	NA
AQUATIC_IHNHIOFN_377891	13001	0.916661	IHNHIOFN_377891				hypothetical protein	NA	NA	NA	0.737226	0.897059	0.836842	1	0.3125	1	0.9375	0.971806	1	1	0.137566	0.878154	0.266667	1	0.478469	0.85	0.0909091	NA	NA	NA	NA	NA	NA	NA	NA	NA	NA
AQUATIC-SEDIMENT_DKKDKACC_47736	12996	0.916308	DKKDKACC_47736	msbA_10	7.5.2.6	COG1132	Lipid A export ATP-binding/permease protein MsbA	ABC-type lipid A-core oligosaccharide transporter.	ABC-type multidrug transport system, ATPase and permease component	Defense mechanisms	0.810219	0.735294	0.647368	1	0.5	1	0.625	0.971506	1	1	0.164021	0.941492	0.0666667	0.631579	0.5311	0.6	0.875	NA	NA	NA	NA	NA	NA	NA	NA	NA	NA
AQUATIC_IFKFNLIA_312328	12986	0.915603	IFKFNLIA_312328	pal_166			Peptidoglycan-associated lipoprotein	NA	NA	NA	0.773723	0.905882	0.863158	1	0.4375	1	0.8125	0.960408	1	1	0.142857	0.940955	0.266667	1	0.380383	0.9	0.102273	Bacteria	Proteobacteria	NA	NA	NA	NA	NA	NA	NA	NA
GUT_AHEPJPOC_25560	12983	0.915392	AHEPJPOC_25560	dagK_10	2.7.1.107	COG1597	Diacylglycerol kinase	Diacylglycerol kinase (ATP).	Phosphatidylglycerol kinase, diacylglycerol kinase family	Lipid transport and metabolism-General function prediction only	0.810219	0.709804	0.647368	1	0.1875	1	0.6875	0.972106	1	1	0.164021	0.869028	0.166667	0.947368	0.820574	0.825	0.954545	Bacteria	Bacteroidetes	Bacteroidia	Bacteroidales	NA	NA	NA	NA	NA	NA
GUT_BFHFDMIO_193904	12980	0.91518	BFHFDMIO_193904				hypothetical protein	NA	NA	NA	0.817518	0.627451	0.789474	1	0.25	1	0.9375	0.974605	1	0.99	0.169312	0.942029	0.2	1	0.662679	0.825	0.397727	Bacteria	Firmicutes	Clostridia	Clostridiales	NA	NA	NA	NA	NA	NA
MOUSE_LMCKJLBJ_79020	12979	0.91511	LMCKJLBJ_79020				hypothetical protein	NA	NA	NA	0.89781	0.648039	0.715789	1	0.3125	1	0.75	0.959608	1	0.94	0.259259	0.934514	0.233333	1	0.885167	0.775	0.886364	Bacteria	Firmicutes	Clostridia	Clostridiales	Lachnospiraceae	NA	Lachnospiraceae bacterium	NA	NA	NA
GUT_OIDEEGMO_140405	12979	0.91511	OIDEEGMO_140405	rnjA_31	3.1.-.-	COG0595	Ribonuclease J1	Hydrolases. Acting on ester bonds.	mRNA degradation ribonuclease J1/J2	Translation, ribosomal structure and biogenesis	0.817518	0.623529	0.689474	1	0.1875	1	0.75	0.960208	0.75	0.97	0.296296	0.947933	0.2	0.947368	0.873206	0.825	0.977273	Bacteria	Firmicutes	Clostridia	Clostridiales	Ruminococcaceae	NA	NA	NA	NA	NA
GUT_MAFBINGF_125582	12974	0.914757	MAFBINGF_125582				hypothetical protein	NA	NA	NA	0.591241	0.85098	0.789474	1	0.375	1	0.875	0.977105	1	1	0.0687831	0.926463	0.166667	1	0.282297	0.9	0.113636	Bacteria	Bacteroidetes	Bacteroidia	Bacteroidales	Bacteroidaceae	NA	NA	NA	NA	NA
AQUATIC_ENFBDHNB_753780	12971	0.914546	ENFBDHNB_753780	atpF_222		COG0711	ATP synthase subunit b	NA	FoF1-type ATP synthase, membrane subunit b or b'	Energy production and conversion	0.861314	0.854902	0.736842	1	0.1875	1	0.6875	0.969206	1	1	0.15873	0.888889	0.2	0.947368	0.555024	0.675	0.102273	Bacteria	NA	NA	NA	NA	NA	NA	NA	NA	NA
GUT_HACDACCE_51458	12969	0.914405	HACDACCE_51458				hypothetical protein	NA	NA	NA	0.773723	0.804902	0.705263	0.925926	0.375	1	0.75	0.969306	1	1	0.121693	0.926463	0.6	0.947368	0.509569	0.85	0.113636	Bacteria	Firmicutes	NA	NA	NA	NA	NA	NA	NA	NA
AQUATIC_HAMEKBPD_790986	12967	0.914264	HAMEKBPD_790986	gatB_169	6.3.5.-	COG0064	Aspartyl/glutamyl-tRNA(Asn/Gln) amidotransferase subunit B	Ligases. Forming carbon-nitrogen bonds.Carbon--nitrogen ligases with glutamine as amido-N-donor.	Asp-tRNAAsn/Glu-tRNAGln amidotransferase B subunit	Translation, ribosomal structure and biogenesis	0.79562	0.666667	0.805263	1	0.4375	1	0.8125	0.95131	1	0.95	0.338624	0.941492	0.3	1	0.892344	0.875	0.977273	Bacteria	Proteobacteria	Alphaproteobacteria	NA	NA	NA	NA	NA	NA	NA
AQUATIC-SEDIMENT_BANHELFI_255588	12966	0.914193	BANHELFI_255588	fabZ_31	4.2.1.59		3-hydroxyacyl-[acyl-carrier-protein] dehydratase FabZ	3-hydroxyacyl-[acyl-carrier-protein] dehydratase.	NA	NA	0.883212	0.691176	0.842105	1	0.375	1	0.9375	0.961408	1	1	0.164021	0.962426	0.6	1	0.61244	0.9	0.397727	Bacteria	Gemmatimonadetes	NA	NA	NA	NA	NA	NA	NA	NA
COW_AKKMBFOK_110807	12965	0.914123	AKKMBFOK_110807	murD_45	6.3.2.9	COG0771	UDP-N-acetylmuramoylalanine--D-glutamate ligase	UDP-N-acetylmuramoyl-L-alanine--D-glutamate ligase.	UDP-N-acetylmuramoylalanine-D-glutamate ligase	Cell wall/membrane/envelope biogenesis	0.824818	0.695098	0.763158	1	0.1875	1	0.875	0.957808	1	1	0.280423	0.943639	0.333333	1	0.712919	0.725	0.897727	Bacteria	NA	NA	NA	NA	NA	NA	TIGR01087	secondary_alignment	1e-41
GUT_KOEGGDEN_157358	12963	0.913982	KOEGGDEN_157358	araE_8		COG0477	Arabinose-proton symporter	NA	MFS family permease, includes anhydromuropeptide permease AmpG	Carbohydrate transport and metabolism-Amino acid transport and metabolism-Inorganic ion transport and metabolism-General function prediction only	0.664234	0.810784	0.584211	0.518519	0.5625	1	0.6875	0.955509	0.75	0.81	0.338624	0.901771	0.533333	0.947368	0.870813	0.75	0.715909	Bacteria	Actinobacteria	Actinomycetia	Pseudonocardiales	Pseudonocardiaceae	Saccharopolyspora	NA	NA	NA	NA
COW_IPGDKCBI_117659	12962	0.913911	IPGDKCBI_117659	cdd_39	3.5.4.5	COG0295	Cytidine deaminase	Cytidine deaminase.	Cytidine deaminase	Nucleotide transport and metabolism	0.832117	0.634314	0.710526	1	0.375	1	0.75	0.963507	1	1	0.275132	0.936661	0.266667	0.894737	0.861244	0.75	0.5	Bacteria	Firmicutes	NA	NA	NA	NA	NA	NA	NA	NA
GUT_BDKPAAGD_228609	12959	0.913699	BDKPAAGD_228609				hypothetical protein	NA	NA	NA	0.832117	0.781373	0.710526	1	0.125	1	0.6875	0.969306	1	1	0.243386	0.859367	0.233333	0.789474	0.834928	0.6	0.0909091	Bacteria	Firmicutes	Clostridia	Clostridiales	NA	NA	NA	NA	NA	NA
GUT_BNJCFEEF_52411	12957	0.913558	BNJCFEEF_52411	ilvC_7	1.1.1.382		Ketol-acid reductoisomerase (NAD(+))	Ketol-acid reductoisomerase (NAD(+)).	NA	NA	0.890511	0.664706	0.826316	1	0.4375	1	0.875	0.956709	0.75	0.9	0.328042	0.949544	0.266667	1	0.868421	0.875	0.113636	Archaea	Euryarchaeota	Methanobacteria	Methanobacteriales	Methanobacteriaceae	Methanobrevibacter	NA	NA	NA	NA
GUT_GLAKBGCC_121778	12957	0.913558	GLAKBGCC_121778	ftn_3	1.16.3.2	COG1528	Bacterial non-heme ferritin	Bacterial non-heme ferritin.	Ferritin	Inorganic ion transport and metabolism	0.788321	0.75	0.594737	1	0.1875	1	0.5	0.965007	0.75	0.86	0.301587	0.91358	0.1	0.947368	0.858852	0.525	0.0909091	Bacteria	Firmicutes	Clostridia	Clostridiales	NA	NA	NA	NA	NA	NA
COW_GAKJLNEJ_171950	12955	0.913417	GAKJLNEJ_171950	lemA_26		COG1704	Protein LemA	NA	Magnetosome formation protein MamQ, lipoprotein antigen LemA family	Cell wall/membrane/envelope biogenesis	0.715328	0.633333	0.742105	1	0.125	1	0.9375	0.972805	1	1	0.227513	0.964573	0.2	1	0.440191	0.875	0.954545	Bacteria	NA	NA	NA	NA	NA	NA	NA	NA	NA
AQUATIC_MMDNJOJI_692306	12948	0.912924	MMDNJOJI_692306				hypothetical protein	NA	NA	NA	0.824818	0.651961	0.789474	0.777778	0.1875	1	0.75	0.966807	1	1	0.301587	0.93022	0.233333	1	0.727273	0.9	0.340909	Bacteria	Bacteroidetes	Flavobacteriia	Flavobacteriales	NA	NA	Flavobacteriales bacterium	NA	NA	NA
GUT_LGICMIFF_74483	12946	0.912783	LGICMIFF_74483	scmP_14	3.5.1.-	COG1473	N-acetylcysteine deacetylase	Hydrolases. Acting on carbon-nitrogen bonds, other than peptide bonds.In linear amides.	Metal-dependent amidase/aminoacylase/carboxypeptidase	General function prediction only	0.934307	0.7	0.805263	1	0.1875	1	0.8125	0.958508	0.75	0.86	0.232804	0.933977	0.3	1	0.703349	0.8	0.795455	Bacteria	Firmicutes	Clostridia	Clostridiales	Ruminococcaceae	Faecalibacterium	NA	NA	NA	NA
GUT_NMJABPGI_120593	12946	0.912783	NMJABPGI_120593	gdpP_19	3.1.4.59	COG3887	Cyclic-di-AMP phosphodiesterase GdpP	Cyclic-di-AMP phosphodiesterase.	Cyclic di-AMP phosphodiesterase GdpP, contains GGDEF-like and DHH domains	Signal transduction mechanisms	0.817518	0.615686	0.636842	1	0.25	1	0.6875	0.968606	1	1	0.259259	0.954911	0.1	0.578947	0.657895	0.625	0.965909	Bacteria	Firmicutes	Clostridia	Clostridiales	Ruminococcaceae	Faecalibacterium	NA	NA	NA	NA
GUT_JJDLBACG_24295	12943	0.912571	JJDLBACG_24295	mutL_9			DNA mismatch repair protein MutL	NA	NA	NA	0.883212	0.710784	0.784211	1	0.375	1	0.75	0.969906	1	1	0.153439	0.919485	0.266667	0.947368	0.485646	0.775	0.818182	Bacteria	Firmicutes	Clostridia	Clostridiales	NA	NA	NA	NA	NA	NA
AQUATIC_IAFMJLFB_79245	12942	0.912501	IAFMJLFB_79245	trpD_24	2.4.2.18	COG0547	Anthranilate phosphoribosyltransferase	Anthranilate phosphoribosyltransferase.	Anthranilate phosphoribosyltransferase, glycosyltransferase domain	Amino acid transport and metabolism	0.875912	0.728431	0.815789	0.851852	0.25	0.708333	0.8125	0.965407	1	0.94	0.248677	0.936661	0.266667	1	0.602871	0.8	0.113636	Bacteria	Proteobacteria	Deltaproteobacteria	NA	NA	NA	Deltaproteobacteria bacterium	NA	NA	NA
GUT_OIDOJFCM_111108	12937	0.912148	OIDOJFCM_111108				Nucleobase transporter PlUacP	NA	NA	NA	0.832117	0.816667	0.521053	1	0.25	1	0.5625	0.968606	1	0.89	0.174603	0.956522	0.133333	0.578947	0.442584	0.125	0.295455	Bacteria	Firmicutes	Clostridia	Clostridiales	NA	NA	NA	NA	NA	NA
AQUATIC-SEDIMENT_HICMPKFN_216392	12935	0.912007	HICMPKFN_216392	hslO_8		COG1281	33 kDa chaperonin	NA	Redox-regulated molecular chaperone, HSP33 family	Posttranslational modification, protein turnover, chaperones	0.817518	0.815686	0.684211	1	0.3125	1	0.8125	0.95161	0.75	0.96	0.222222	0.937198	0.166667	0.789474	0.641148	0.6	0.852273	Bacteria	Chloroflexi	NA	NA	NA	NA	Chloroflexi bacterium	NA	NA	NA
GUT_AJLNPIEO_26936	12933	0.911866	AJLNPIEO_26936	thiE_16	2.5.1.3	COG0352	Thiamine-phosphate synthase	Thiamine phosphate synthase.	Thiamine monophosphate synthase	Coenzyme transport and metabolism	0.854015	0.65098	0.752632	1	0.25	1	0.6875	0.962408	1	1	0.280423	0.925926	0.5	1	0.866029	0.725	0.113636	Bacteria	Firmicutes	Clostridia	Clostridiales	NA	NA	NA	NA	NA	NA
GUT_MJILOLLG_71810	12931	0.911725	MJILOLLG_71810	argG_17	6.3.4.5	COG0137	Argininosuccinate synthase	Argininosuccinate synthase.	Argininosuccinate synthase	Amino acid transport and metabolism	0.846715	0.660784	0.821053	1	0.375	1	0.8125	0.966207	1	1	0.259259	0.915191	0.3	1	0.73445	0.925	0.238636	Bacteria	NA	NA	NA	NA	NA	NA	NA	NA	NA
GUT_KCLGDADB_29510	12931	0.911725	KCLGDADB_29510	aes_9	3.1.1.-		Acetyl esterase	Hydrolases. Acting on ester bonds.Carboxylic ester hydrolases.	NA	NA	0.832117	0.779412	0.710526	1	0.1875	1	0.8125	0.972805	1	1	0.232804	0.776704	0.533333	1	0.875598	0.85	0.681818	Bacteria	Firmicutes	Clostridia	Clostridiales	Clostridiaceae	Clostridium	NA	NA	NA	NA
GUT_LBMPGKPJ_76972	12931	0.911725	LBMPGKPJ_76972	gcvP_4	1.4.4.2	COG0403	Glycine dehydrogenase (decarboxylating)	Glycine dehydrogenase (aminomethyl-transferring).	Glycine cleavage system protein P (pyridoxal-binding), N-terminal domain	Amino acid transport and metabolism	0.861314	0.823529	0.815789	0.740741	0.4375	1	0.875	0.95041	1	1	0.253968	0.89211	0.333333	1	0.873206	0.8	0.0795455	NA	NA	NA	NA	NA	NA	NA	NA	NA	NA
AQUATIC_CPNMGMBH_204886	12927	0.911443	CPNMGMBH_204886	kdsB_142	2.7.7.38		8-amino-3,8-dideoxy-manno-octulosonate cytidylyltransferase	3-deoxy-manno-octulosonate cytidylyltransferase.	NA	NA	0.759124	0.860784	0.815789	1	0.375	1	0.75	0.964107	1	1	0.132275	0.936125	0.2	0.894737	0.342105	0.75	0.102273	Bacteria	NA	NA	NA	NA	NA	NA	NA	NA	NA
AQUATIC_POJGJANJ_42297	12919	0.910879	POJGJANJ_42297	nagR_7		COG2188	HTH-type transcriptional repressor NagR	NA	DNA-binding transcriptional regulator, GntR family	Transcription	0.875912	0.777451	0.668421	1	0.0625	0.708333	0.6875	0.95071	0.5	0.87	0.26455	0.914117	0.2	0.947368	0.822967	0.65	0.886364	Bacteria	Proteobacteria	Alphaproteobacteria	Rhodospirillales	Rhodospirillaceae	Pelagibius	Pelagibius litoralis	NA	NA	NA
AQUATIC_EOPIABKA_198002	12917	0.910738	EOPIABKA_198002	nqrE_19	7.2.1.1	COG2209	Na(+)-translocating NADH-quinone reductase subunit E	NADH:ubiquinone reductase (Na(+)-transporting).	Na+-transporting NADH:ubiquinone oxidoreductase, subunit NqrE	Energy production and conversion	0.722628	0.845098	0.768421	1	0.1875	1	0.5	0.971506	1	1	0.148148	0.940955	0.0333333	0.210526	0.260766	0.575	0.102273	Bacteria	NA	NA	NA	NA	NA	NA	NA	NA	NA
AQUATIC_JKDEBGMH_173622	12916	0.910668	JKDEBGMH_173622	thiL_45	2.7.4.16	COG0611	Thiamine-monophosphate kinase	Thiamine-phosphate kinase.	Thiamine monophosphate kinase	Coenzyme transport and metabolism	0.729927	0.77451	0.768421	1	0.4375	1	0.8125	0.952709	1	1	0.259259	0.919485	0.2	1	0.837321	0.775	0.0909091	Bacteria	Chloroflexi	NA	NA	NA	NA	Chloroflexi bacterium	NA	NA	NA
AQUATIC_AKNHLMMI_598895	12911	0.910315	AKNHLMMI_598895	trpC_88	4.1.1.48		Indole-3-glycerol phosphate synthase	Indole-3-glycerol-phosphate synthase.	NA	NA	0.846715	0.662745	0.789474	0.925926	0.4375	0.75	0.75	0.959808	1	0.94	0.285714	0.922705	0.266667	1	0.880383	0.825	0.0909091	Bacteria	Proteobacteria	Gammaproteobacteria	Chromatiales	Chromatiaceae	Thioflavicoccus	Thioflavicoccus mobilis	NA	NA	NA
AQUATIC_MKMPMPBP_32972	12911	0.910315	MKMPMPBP_32972		2.1.3.1	COG4799	Methylmalonyl-CoA carboxyltransferase 12S subunit	Methylmalonyl-CoA carboxytransferase.	Acetyl-CoA carboxylase, carboxyltransferase component	Lipid transport and metabolism	0.693431	0.673529	0.810526	1	0.1875	1	0.875	0.960808	1	1	0.333333	0.904992	0.366667	1	0.87799	0.9	0.125	NA	NA	NA	NA	NA	NA	NA	NA	NA	NA
GUT_EILOKLBC_230481	12908	0.910104	EILOKLBC_230481	bglH_86	3.2.1.86	COG2723	Aryl-phospho-beta-D-glucosidase BglH	6-phospho-beta-glucosidase.	Beta-glucosidase/6-phospho-beta-glucosidase/beta-galactosidase	Carbohydrate transport and metabolism	0.642336	0.838235	0.605263	1	0.5	1	0.8125	0.957808	0.75	0.94	0.174603	0.935588	0.5	0.894737	0.452153	0.65	0.886364	Bacteria	Firmicutes	Clostridia	Clostridiales	Lachnospiraceae	Blautia	NA	NA	NA	NA
GUT_CCFNCOAG_11420	12904	0.909822	CCFNCOAG_11420	ndhE	7.1.1.-		NAD(P)H-quinone oxidoreductase subunit 4L, chloroplastic	Translocases. Catalysing the translocation of hydrons.Hydron translocation or charge separation linked to oxidoreductase reactions.	NA	NA	0.59854	0.834314	0.821053	1	0.875	1	0.75	0.945711	0.75	1	0.296296	0.907139	0.933333	1	0.811005	0.9	0.0909091	NA	NA	NA	NA	NA	NA	NA	NA	NA	NA
AQUATIC-SEDIMENT_KMODPJCP_265486	12901	0.90961	KMODPJCP_265486	hslR_60		COG1188	Heat shock protein 15	NA	Ribosomal 50S subunit-recycling heat shock protein, contains S4 domain	Translation, ribosomal structure and biogenesis	0.715328	0.832353	0.657895	1	0.1875	1	0.75	0.945911	1	1	0.222222	0.942029	0.166667	0.736842	0.837321	0.6	0.0909091	Bacteria	Proteobacteria	Gammaproteobacteria	NA	NA	NA	NA	TIGR01017	secondary_alignment	0.00012
GUT_JMNABNFD_151453	12901	0.90961	JMNABNFD_151453	glnS_42	6.1.1.18	COG0008	Glutamine--tRNA ligase	Glutamine--tRNA ligase.	Glutamyl- or glutaminyl-tRNA synthetase	Translation, ribosomal structure and biogenesis	0.635036	0.812745	0.768421	0.962963	0.1875	1	0.8125	0.958608	1	1	0.185185	0.903382	0.166667	1	0.720096	0.775	0.0795455	Bacteria	Firmicutes	Clostridia	Clostridiales	Ruminococcaceae	Faecalibacterium	NA	NA	NA	NA
AQUATIC-SEDIMENT_AOMANLNM_176911	12900	0.90954	AOMANLNM_176911	ilvH_41	2.2.1.6	COG0440	Acetolactate synthase small subunit	Acetolactate synthase.	Acetolactate synthase, small subunit	Amino acid transport and metabolism	0.744526	0.665686	0.826316	1	0.4375	1	0.9375	0.963807	1	0.94	0.306878	0.933977	0.3	1	0.677033	0.85	0.0909091	Bacteria	Firmicutes	Clostridia	Clostridiales	Clostridiaceae	Tindallia	NA	NA	NA	NA
GUT_FKDCJGIH_45048	12900	0.90954	FKDCJGIH_45048	rfbC_11	5.1.3.13	COG1898	dTDP-4-dehydrorhamnose 3,5-epimerase	dTDP-4-dehydrorhamnose 3,5-epimerase.	dTDP-4-dehydrorhamnose 3,5-epimerase or related enzyme	Cell wall/membrane/envelope biogenesis	0.715328	0.831373	0.773684	1	0.4375	1	0.875	0.968206	1	1	0.142857	0.89533	0.2	1	0.435407	0.85	0.125	Bacteria	NA	NA	NA	NA	NA	NA	NA	NA	NA
GUT_BNIHIEGM_66784	12898	0.909399	BNIHIEGM_66784	recD2_40	3.6.4.12	COG0507	ATP-dependent RecD-like DNA helicase	DNA helicase.	ATPase/5í-3í helicase helicase subunit RecD of the DNA repair enzyme RecBCD (exonuclease V)	Replication, recombination and repair	0.817518	0.692157	0.721053	1	0.1875	1	0.6875	0.959508	1	0.99	0.206349	0.896404	0.2	0.947368	0.808612	0.7	0.897727	Bacteria	Firmicutes	Clostridia	Clostridiales	Ruminococcaceae	NA	NA	TIGR00064	secondary_alignment	0.00036
GUT_IMKLIFFG_40253	12897	0.909328	IMKLIFFG_40253	aroG_5	2.5.1.54	COG0722	Phospho-2-dehydro-3-deoxyheptonate aldolase, Phe-sensitive	3-deoxy-7-phosphoheptulonate synthase.	3-deoxy-D-arabino-heptulosonate 7-phosphate (DAHP) synthase	Amino acid transport and metabolism	0.744526	0.873529	0.694737	0.925926	0.125	1	0.75	0.95241	1	0.98	0.121693	0.954911	0.133333	1	0.516746	0.75	0.113636	Bacteria	Proteobacteria	Betaproteobacteria	Burkholderiales	Sutterellaceae	NA	NA	NA	NA	NA
GUT_DFPACLFH_79273	12892	0.908976	DFPACLFH_79273	sufT_10			Fe-S protein maturation auxiliary factor SufT	NA	NA	NA	0.79562	0.652941	0.805263	1	0.1875	1	0.8125	0.946011	1	1	0.343915	0.94847	0.233333	1	0.88756	0.95	0.727273	Bacteria	NA	NA	NA	NA	NA	NA	NA	NA	NA
AQUATIC_JMAKBNLL_75246	12892	0.908976	JMAKBNLL_75246				hypothetical protein	NA	NA	NA	0.569343	0.810784	0.768421	0.851852	0.375	1	0.875	0.963607	1	1	0.206349	0.879227	0.2	1	0.669856	0.9	0.159091	NA	NA	NA	NA	NA	NA	NA	NA	NA	NA
ORAL_NOCADBHJ_17335	12888	0.908694	NOCADBHJ_17335	mog_2	2.7.7.75	COG0521	Molybdopterin adenylyltransferase	Molybdopterin adenylyltransferase.	Molybdopterin biosynthesis enzyme MoaB/MogA	Coenzyme transport and metabolism	0.890511	0.810784	0.815789	1	0.3125	0.958333	0.8125	0.945511	0.75	0.74	0.322751	0.900698	0.233333	1	0.892344	0.875	0.102273	Bacteria	Firmicutes	Clostridia	Clostridiales	Clostridiales Family XIII. Incertae Sedis	Anaerovorax	Anaerovorax odorimutans	NA	NA	NA
GUT_EKFABCGM_234503	12887	0.908623	EKFABCGM_234503	panD_39	4.1.1.11	COG0853	Aspartate 1-decarboxylase	Aspartate 1-decarboxylase.	Aspartate 1-decarboxylase	Coenzyme transport and metabolism	0.868613	0.841176	0.726316	1	0.1875	1	0.625	0.967806	1	1	0.0899471	0.870639	0.133333	0.894737	0.543062	0.725	0.0909091	Bacteria	Bacteroidetes	Bacteroidia	Bacteroidales	NA	NA	NA	NA	NA	NA
GUT_AOIACMPE_79069	12884	0.908411	AOIACMPE_79069	pgcA_32	5.4.2.2		Phosphoglucomutase	Phosphoglucomutase (alpha-D-glucose-1,6-bisphosphate-dependent).	NA	NA	0.773723	0.597059	0.515789	1	0.125	1	0.6875	0.968506	1	1	0.238095	0.944176	0.2	0.578947	0.858852	0.45	0.204545	Bacteria	Firmicutes	NA	NA	NA	NA	NA	NA	NA	NA
GUT_LLMJNLIH_234586	12883	0.908341	LLMJNLIH_234586		1.6.5.11	COG2070	NADH:quinone reductase	NADH dehydrogenase (quinone).	NAD(P)H-dependent flavin oxidoreductase YrpB, nitropropane dioxygenase family	General function prediction only	0.868613	0.64902	0.731579	1	0.125	1	0.875	0.964607	1	1	0.201058	0.942029	0.3	1	0.607656	0.725	0.454545	Bacteria	Actinobacteria	Coriobacteriia	Eggerthellales	NA	NA	NA	TIGR01302	secondary_alignment	0.00017
AQUATIC-SEDIMENT_KFNIIJPM_124858	12878	0.907988	KFNIIJPM_124858	moaC_17	4.6.1.17	COG0315	Cyclic pyranopterin monophosphate synthase	Cyclic pyranopterin monophosphate synthase.	Molybdenum cofactor biosynthesis enzyme MoaC	Coenzyme transport and metabolism	0.839416	0.865686	0.815789	0.962963	0.5625	1	0.875	0.937413	0.5	0.8	0.301587	0.916801	0.4	1	0.863636	0.85	0.0340909	Bacteria	Proteobacteria	Gammaproteobacteria	Chromatiales	Thioalkalispiraceae	Thiohalophilus	Thiohalophilus thiocyanatoxydans	NA	NA	NA
AQUATIC_GNKKMCIJ_02800	12871	0.907495	GNKKMCIJ_02800	eda_1		COG0800	KHG/KDPG aldolase	NA	2-keto-3-deoxy-6-phosphogluconate aldolase	Carbohydrate transport and metabolism	0.583942	0.797059	0.721053	1	0.3125	1	0.75	0.967706	1	1	0.153439	0.828234	0.233333	1	0.758373	0.7	0.534091	NA	NA	NA	NA	NA	NA	NA	NA	NA	NA
GUT_KOLBFOAF_98090	12871	0.907495	KOLBFOAF_98090		7.2.2.10		Calcium-transporting ATPase 1	P-type Ca(2+) transporter.	NA	NA	0.729927	0.664706	0.610526	1	0.375	1	0.8125	0.973805	1	0.99	0.126984	0.93183	0.2	1	0.389952	0.825	0.943182	Bacteria	Actinobacteria	Coriobacteriia	Coriobacteriales	NA	NA	NA	NA	NA	NA
AQUATIC_ADNPABBJ_87732	12870	0.907424	ADNPABBJ_87732	yfgD_2		COG1393	putative protein YfgD	NA	Arsenate reductase or related protein, glutaredoxin family	Inorganic ion transport and metabolism	0.89781	0.807843	0.757895	0.888889	0.375	1	0.6875	0.946111	0.5	0.98	0.137566	0.951154	0.233333	0.842105	0.562201	0.725	0.75	NA	NA	NA	NA	NA	NA	NA	NA	NA	NA
GUT_OIJKHCGB_63607	12869	0.907354	OIJKHCGB_63607	queC_13	6.3.4.20	COG0603	7-cyano-7-deazaguanine synthase	7-cyano-7-deazaguanine synthase.	7-cyano-7-deazaguanine synthase (queuosine biosynthesis)	Translation, ribosomal structure and biogenesis	0.868613	0.793137	0.8	0.555556	0.375	0.958333	0.75	0.955409	1	0.99	0.111111	0.937198	0.2	1	0.576555	0.825	0.0909091	Bacteria	Bacteroidetes	Bacteroidia	Bacteroidales	Prevotellaceae	Prevotella	NA	NA	NA	NA
GUT_HLBHNDFB_79021	12868	0.907283	HLBHNDFB_79021	nadC_13	2.4.2.19	COG0157	Nicotinate-nucleotide pyrophosphorylase [carboxylating]	Nicotinate-nucleotide diphosphorylase (carboxylating).	Nicotinate-nucleotide pyrophosphorylase	Coenzyme transport and metabolism	0.627737	0.713725	0.805263	1	0.4375	1	0.8125	0.971006	1	1	0.269841	0.881374	0.3	1	0.58134	0.875	0.170455	Bacteria	Firmicutes	NA	NA	NA	NA	NA	NA	NA	NA
GUT_DAMCAKJD_132693	12862	0.90686	DAMCAKJD_132693	alsT_98		COG1115	Amino-acid carrier protein AlsT	NA	Na+/alanine symporter	Amino acid transport and metabolism	0.708029	0.722549	0.684211	1	0.3125	1	0.25	0.963907	1	1	0.248677	0.94686	0.0666667	0.368421	0.588517	0.425	0.113636	Bacteria	NA	NA	NA	NA	NA	NA	NA	NA	NA
GUT_FBNJHPOE_128277	12861	0.90679	FBNJHPOE_128277	tag_21	3.2.2.20	COG2818	DNA-3-methyladenine glycosylase 1	DNA-3-methyladenine glycosylase I.	3-methyladenine DNA glycosylase Tag	Replication, recombination and repair	0.868613	0.785294	0.7	0.962963	0.1875	0.833333	0.8125	0.954609	0.5	1	0.0952381	0.938808	0.333333	0.947368	0.600478	0.775	0.215909	Bacteria	Firmicutes	Clostridia	Clostridiales	NA	NA	NA	NA	NA	NA
AQUATIC_MAKPNONM_368640	12858	0.906578	MAKPNONM_368640	trmR_46	2.1.1.-	COG4122	tRNA 5-hydroxyuridine methyltransferase	Transferases. Transferring one-carbon groups.Methyltransferases.	tRNA 5-hydroxyU34 O-methylase TrmR/YrrM	Translation, ribosomal structure and biogenesis	0.846715	0.629412	0.636842	1	0.375	1	0.75	0.959008	1	1	0.227513	0.93022	0.666667	1	0.851675	0.8	0.125	Bacteria	Deferribacteres	Deferribacteres	Deferribacterales	Deferribacteraceae	NA	NA	NA	NA	NA
ORAL_PNGLOPDK_86224	12857	0.906508	PNGLOPDK_86224	ileS_30	6.1.1.5	COG0060	Isoleucine--tRNA ligase	Isoleucine--tRNA ligase.	Isoleucyl-tRNA synthetase	Translation, ribosomal structure and biogenesis	0.868613	0.808824	0.794737	1	0.3125	1	0.6875	0.943011	0.5	0.88	0.179894	0.939345	0.133333	1	0.610048	0.725	0.931818	Bacteria	NA	NA	NA	NA	NA	NA	NA	NA	NA
AQUATIC_HEFBJEMC_160457	12856	0.906437	HEFBJEMC_160457	ispG_60	1.17.7.3	COG0821	4-hydroxy-3-methylbut-2-en-1-yl diphosphate synthase (flavodoxin)	(E)-4-hydroxy-3-methylbut-2-enyl-diphosphate synthase (flavodoxin).	4-hydroxy-3-methylbut-2-en-1-yl diphosphate synthase IspG/GcpE	Lipid transport and metabolism	0.671533	0.726471	0.821053	1	0.1875	1	0.75	0.959508	1	0.97	0.253968	0.921632	0.266667	1	0.643541	0.85	0.0909091	Bacteria	Proteobacteria	Alphaproteobacteria	Pelagibacterales	NA	NA	NA	NA	NA	NA
AQUATIC_DICGNHLP_459229	12855	0.906367	DICGNHLP_459229	lon_174	3.4.21.53		Lon protease	Endopeptidase La.	NA	NA	0.70073	0.769608	0.826316	1	0.25	1	0.75	0.961308	1	1	0.111111	0.924316	0.3	1	0.514354	0.9	0.102273	Bacteria	Proteobacteria	Alphaproteobacteria	Pelagibacterales	NA	NA	NA	TIGR00416	secondary_alignment	4e-12
GUT_LEAIJEOL_138543	12854	0.906296	LEAIJEOL_138543	pepO_13	3.4.24.-	COG3590	Neutral endopeptidase	Hydrolases. Acting on peptide bonds (peptidases).Metalloendopeptidases.	Predicted metalloendopeptidase	Posttranslational modification, protein turnover, chaperones	0.678832	0.594118	0.584211	1	0.125	1	0.6875	0.956409	1	1	0.280423	0.944176	0.233333	1	0.849282	0.8	0.965909	Bacteria	Bacteroidetes	Bacteroidia	Bacteroidales	Rikenellaceae	Alistipes	NA	NA	NA	NA
GUT_FLGADBIP_171316	12853	0.906226	FLGADBIP_171316	cbiF_17	2.1.1.271	COG2875	Cobalt-precorrin-4 C(11)-methyltransferase	Cobalt-precorrin-4 methyltransferase.	Precorrin-4 methylase	Coenzyme transport and metabolism	0.59854	0.818627	0.784211	1	0.4375	0.75	0.75	0.95201	1	0.85	0.195767	0.889426	0.366667	1	0.844498	0.7	0.0795455	Bacteria	Firmicutes	Clostridia	Clostridiales	Ruminococcaceae	Faecalibacterium	NA	NA	NA	NA
COW_IPGDKCBI_327131	12851	0.906085	IPGDKCBI_327131	galM_12	5.1.3.3	COG2017	Aldose 1-epimerase	Aldose 1-epimerase.	Galactose mutarotase or related enzyme	Carbohydrate transport and metabolism	0.708029	0.732353	0.573684	1	0.1875	1	0.6875	0.973505	1	1	0.142857	0.877617	0.633333	1	0.456938	0.75	0.806818	Bacteria	Firmicutes	Clostridia	Clostridiales	NA	NA	NA	NA	NA	NA
AQUATIC_IPIIKIKB_464701	12849	0.905944	IPIIKIKB_464701	rlmI_68	2.1.1.191	COG1092	Ribosomal RNA large subunit methyltransferase I	23S rRNA (cytosine(1962)-C(5))-methyltransferase.	23S rRNA G2069 N7-methylase RlmK or C1962 C5-methylase RlmI	Translation, ribosomal structure and biogenesis	0.722628	0.865686	0.742105	1	0.1875	1	0.75	0.962907	1	1	0.0846561	0.91036	0.2	0.894737	0.358852	0.8	0.0909091	Bacteria	Bacteroidetes	Flavobacteriia	Flavobacteriales	NA	NA	NA	TIGR00095	secondary_alignment	3.2e-13
GUT_PGOONLLI_125442	12849	0.905944	PGOONLLI_125442	rny_49	3.1.-.-	COG1418	Ribonuclease Y	Hydrolases. Acting on ester bonds.	HD superfamily phosphodieaserase, includes HD domain of RNase Y	Translation, ribosomal structure and biogenesis-General function prediction only	0.759124	0.59902	0.678947	1	0.125	1	0.75	0.958108	1	0.99	0.195767	0.94525	0.1	0.894737	0.839713	0.8	0.602273	Bacteria	NA	NA	NA	NA	NA	NA	NA	NA	NA
AQUATIC_CPNMGMBH_35478	12848	0.905873	CPNMGMBH_35478	hom_3	1.1.1.3	COG0460	Homoserine dehydrogenase	Homoserine dehydrogenase.	Homoserine dehydrogenase	Amino acid transport and metabolism	0.722628	0.653922	0.773684	1	0.3125	1	0.75	0.95201	0.75	0.96	0.306878	0.929147	0.266667	1	0.818182	0.65	0.704545	NA	NA	NA	NA	NA	NA	NA	NA	NA	NA
GUT_AGAIILFH_168343	12847	0.905803	AGAIILFH_168343	nfo_43	3.1.21.2	COG0648	putative endonuclease 4	Deoxyribonuclease IV.	Endonuclease IV	Replication, recombination and repair	0.686131	0.746078	0.678947	1	0.5	1	0.625	0.969306	0.75	1	0.179894	0.835212	0.233333	0.894737	0.832536	0.7	0.0681818	Bacteria	Firmicutes	Clostridia	Clostridiales	NA	NA	NA	NA	NA	NA
GUT_PNFHPDMN_46519	12846	0.905732	PNFHPDMN_46519				hypothetical protein	NA	NA	NA	0.890511	0.805882	0.7	1	0.25	1	0.6875	0.946511	1	0.9	0.15873	0.943103	0.2	0.947368	0.528708	0.775	0.897727	Bacteria	Firmicutes	Clostridia	Clostridiales	NA	NA	NA	NA	NA	NA
GUT_OJDPHLDA_67438	12846	0.905732	OJDPHLDA_67438		2.7.7.70	COG2870	D-beta-D-heptose 1-phosphate adenylyltransferase	D-glycero-beta-D-manno-heptose 1-phosphate adenylyltransferase.	ADP-heptose synthase, bifunctional sugar kinase/adenylyltransferase	Cell wall/membrane/envelope biogenesis	0.80292	0.805882	0.821053	0.814815	0.375	1	0.625	0.95041	1	0.92	0.126984	0.916264	0.2	1	0.614833	0.775	0.568182	Bacteria	NA	NA	NA	NA	NA	NA	NA	NA	NA
GUT_IEGLPLLN_83938	12840	0.905309	IEGLPLLN_83938			COG2081	putative protein	NA	Predicted flavoprotein YhiN	General function prediction only	0.875912	0.798039	0.710526	1	0.375	1	0.75	0.959208	1	0.98	0.142857	0.915727	0.133333	0.736842	0.538278	0.55	0.0909091	Bacteria	Firmicutes	Clostridia	Clostridiales	Ruminococcaceae	NA	NA	NA	NA	NA
AQUATIC_ODDLPCBG_46021	12838	0.905168	ODDLPCBG_46021	ybhL_2		COG0670	Inner membrane protein YbhL	NA	Integral membrane protein YbhL, putative Ca2+ regulator, Bax inhibitor (BI-1)/TMBIM family	Inorganic ion transport and metabolism	0.729927	0.907843	0.778947	0.962963	0.1875	1	0.75	0.943311	1	1	0.047619	0.958669	0.233333	1	0.330144	0.75	0.806818	Viruses	Uroviricota	Caudoviricetes	Caudovirales	NA	NA	uncultured Caudovirales phage	NA	NA	NA
GUT_FMIAJLCP_137889	12838	0.905168	FMIAJLCP_137889	atpE_77		COG0636	ATP synthase subunit c	NA	FoF1-type ATP synthase, membrane subunit c/Archaeal/vacuolar-type H+-ATPase, subunit K	Energy production and conversion	0.708029	0.669608	0.805263	1	0.6875	1	0.75	0.962208	1	1	0.269841	0.892646	0.966667	1	0.722488	0.725	0.113636	Bacteria	Firmicutes	Clostridia	Clostridiales	Clostridiaceae	Clostridium	NA	NA	NA	NA
GUT_CLBFPEAF_128185	12832	0.904745	CLBFPEAF_128185	rl5_2	1.10.3.-		Polyphenol oxidase	Oxidoreductases. Acting on diphenols and related substances as donors.With oxygen as acceptor.	NA	NA	0.846715	0.710784	0.789474	0.962963	0.3125	1	0.8125	0.958908	1	0.99	0.222222	0.915191	0.233333	1	0.636364	0.775	0.102273	Bacteria	Firmicutes	Clostridia	Clostridiales	NA	NA	NA	NA	NA	NA
GUT_ILKMLFNC_211296	12827	0.904393	ILKMLFNC_211296	yqeY_26		COG1610	putative protein YqeY	NA	Uncharacterized conserved protein YqeY, may have tRNA amino acid amidase activity	General function prediction only	0.591241	0.667647	0.847368	1	0.3125	1	0.75	0.967207	1	1	0.259259	0.876006	0.2	0.947368	0.564593	0.9	0.920455	Bacteria	Tenericutes	Mollicutes	Acholeplasmatales	Acholeplasmataceae	Acholeplasma	Acholeplasma sp. CAG:878	NA	NA	NA
AQUATIC_FMMDBHLA_45260	12825	0.904252	FMMDBHLA_45260	yycJ_6	3.-.-.-	COG1235	Putative metallo-hydrolase YycJ	Hydrolases.	Phosphoribosyl 1,2-cyclic phosphate phosphodiesterase	Inorganic ion transport and metabolism	0.89781	0.595098	0.6	1	0.125	1	0.75	0.967307	1	1	0.201058	0.923779	0.0666667	0.684211	0.602871	0.65	0.965909	Bacteria	Proteobacteria	Gammaproteobacteria	Chromatiales	Ectothiorhodospiraceae	Thioalkalivibrio	NA	NA	NA	NA
GUT_MJOLLFOJ_26555	12819	0.903829	MJOLLFOJ_26555				hypothetical protein	NA	NA	NA	0.678832	0.528431	0.563158	1	0.125	1	0.6875	0.971506	1	1	0.269841	0.940955	0.1	1	0.614833	0.725	0.943182	NA	NA	NA	NA	NA	NA	NA	NA	NA	NA
AQUATIC_MFIPGIGM_115529	12819	0.903829	MFIPGIGM_115529	gatC_57	6.3.5.-	COG0721	Glutamyl-tRNA(Gln) amidotransferase subunit C	Ligases. Forming carbon-nitrogen bonds.Carbon--nitrogen ligases with glutamine as amido-N-donor.	Asp-tRNAAsn/Glu-tRNAGln amidotransferase C subunit	Translation, ribosomal structure and biogenesis	0.854015	0.660784	0.794737	0.888889	0.375	1	0.8125	0.946111	1	0.97	0.291005	0.929147	0.3	1	0.909091	0.75	0.25	Bacteria	NA	NA	NA	NA	NA	NA	NA	NA	NA
AQUATIC-SEDIMENT_JCCLAIJH_561963	12817	0.903688	JCCLAIJH_561963				hypothetical protein	NA	NA	NA	0.678832	0.772549	0.668421	0.925926	0.125	1	0.6875	0.966807	1	0.97	0.0952381	0.938272	0.133333	0.578947	0.301435	0.675	0.477273	Bacteria	Proteobacteria	NA	NA	NA	NA	NA	NA	NA	NA
AQUATIC_LEMAPMDD_934758	12817	0.903688	LEMAPMDD_934758	kdsA_346	2.5.1.55	COG2877	2-dehydro-3-deoxyphosphooctonate aldolase	3-deoxy-8-phosphooctulonate synthase.	3-deoxy-D-manno-octulosonic acid (KDO) 8-phosphate synthase	Cell wall/membrane/envelope biogenesis	0.722628	0.692157	0.815789	1	0.375	1	0.8125	0.968906	1	1	0.132275	0.919485	0.266667	1	0.437799	0.9	0.0909091	Bacteria	Proteobacteria	Alphaproteobacteria	NA	NA	NA	NA	NA	NA	NA
GUT_EFHPGGJJ_176076	12816	0.903617	EFHPGGJJ_176076	serC_54	2.6.1.52	COG1932	Phosphoserine aminotransferase	Phosphoserine transaminase.	Phosphoserine aminotransferase	Coenzyme transport and metabolism-Amino acid transport and metabolism	0.722628	0.714706	0.763158	1	0.1875	1	0.8125	0.962108	0.75	0.97	0.126984	0.942566	0.3	0.842105	0.504785	0.8	0.0568182	Bacteria	NA	NA	NA	NA	NA	NA	NA	NA	NA
AQUATIC_DONPKGCB_266203	12814	0.903476	DONPKGCB_266203	relK_4	3.1.-.-	COG4115	Toxin RelK	Hydrolases. Acting on ester bonds.	Toxin component of the Txe-Axe toxin-antitoxin module, Txe/YoeB family	Defense mechanisms	0.708029	0.72549	0.594737	1	0.3125	1	0.6875	0.958108	1	0.87	0.0899471	0.938272	0.1	0.263158	0.629187	0.625	0.704545	NA	NA	NA	NA	NA	NA	NA	NA	NA	NA
GUT_GJINHIFN_82095	12811	0.903264	GJINHIFN_82095				hypothetical protein	NA	NA	NA	0.693431	0.654902	0.821053	1	0.375	1	1	0.959908	1	1	0.259259	0.89372	0.266667	1	0.772727	0.95	0.136364	Bacteria	NA	NA	NA	NA	NA	NA	NA	NA	NA
AQUATIC-SEDIMENT_DAMMAMOB_68071	12809	0.903123	DAMMAMOB_68071				hypothetical protein	NA	NA	NA	0.678832	0.693137	0.747368	1	0.3125	1	0.8125	0.958008	1	1	0.259259	0.889962	0.266667	1	0.813397	0.75	0.0909091	Bacteria	Proteobacteria	Gammaproteobacteria	Chromatiales	Ectothiorhodospiraceae	Thiogranum	Thiogranum longum	NA	NA	NA
AQUATIC_DPFDAEAI_736341	12809	0.903123	DPFDAEAI_736341	hslV_128	3.4.25.2	COG5405	ATP-dependent protease subunit HslV	HslU--HslV peptidase.	ATP-dependent protease HslVU (ClpYQ), peptidase subunit	Posttranslational modification, protein turnover, chaperones	0.854015	0.922549	0.789474	0.518519	0.1875	0.916667	0.75	0.929714	0.75	0.82	0.238095	0.894257	0.3	1	0.897129	0.8	0.227273	Bacteria	NA	NA	NA	NA	NA	NA	NA	NA	NA
AQUATIC_EIGDILKD_335507	12804	0.902771	EIGDILKD_335507	fadF_42	1.-.-.-	COG0247	putative iron-sulfur-binding oxidoreductase FadF	Oxidoreductases.	Fe-S cluster-containing oxidoreductase, includes glycolate oxidase subunit GlcF	Energy production and conversion	0.715328	0.798039	0.863158	1	0.375	0.958333	0.6875	0.940712	1	0.85	0.222222	0.918948	0.2	1	0.820574	0.825	0.0909091	Bacteria	NA	NA	NA	NA	NA	NA	NA	NA	NA
AQUATIC_AMMABOOI_342521	12803	0.9027	AMMABOOI_342521	secF_100			Protein translocase subunit SecF	NA	NA	NA	0.729927	0.786275	0.805263	1	0.375	1	0.6875	0.962607	1	1	0.0634921	0.919485	0.2	0.894737	0.37799	0.85	0.0909091	Bacteria	Proteobacteria	NA	NA	NA	NA	NA	NA	NA	NA
GUT_GJOFIEEP_266953	12796	0.902207	GJOFIEEP_266953	rpmI_53		COG0291	50S ribosomal protein L35	NA	Ribosomal protein L35	Translation, ribosomal structure and biogenesis	0.832117	0.653922	0.810526	1	0.25	1	0.875	0.946511	1	0.93	0.259259	0.949544	0.233333	1	0.787081	0.825	0.25	Bacteria	NA	NA	NA	NA	NA	NA	NA	NA	NA
GUT_ILKCHAIC_169896	12795	0.902136	ILKCHAIC_169896	feoB_102		COG0370	Fe(2+) transporter FeoB	NA	Fe2+ transporter FeoB	Inorganic ion transport and metabolism	0.861314	0.718627	0.668421	1	0.1875	1	0.8125	0.968106	1	1	0.164021	0.860977	0.1	0.842105	0.65311	0.65	0.113636	Bacteria	Firmicutes	Clostridia	Clostridiales	Ruminococcaceae	Anaerotruncus	NA	NA	NA	NA
GUT_DPJKPGLF_152522	12795	0.902136	DPJKPGLF_152522	tlyA_26	2.1.1.226	COG1189	16S/23S rRNA (cytidine-2'-O)-methyltransferase TlyA	23S rRNA (cytidine(1920)-2'-O)-methyltransferase.	Predicted rRNA methylase YqxC, contains S4 and FtsJ domains	Translation, ribosomal structure and biogenesis	0.613139	0.613725	0.657895	1	0.1875	1	0.875	0.95221	1	0.95	0.280423	0.928073	0.166667	1	0.839713	0.75	0.931818	Bacteria	Firmicutes	NA	NA	NA	NA	NA	NA	NA	NA
GUT_FEHAOJGD_154458	12794	0.902066	FEHAOJGD_154458				hypothetical protein	NA	NA	NA	0.620438	0.657843	0.773684	1	0.375	1	0.8125	0.958708	1	1	0.232804	0.874396	0.166667	1	0.830144	0.65	0.659091	Bacteria	Firmicutes	Clostridia	Clostridiales	NA	NA	NA	NA	NA	NA
GUT_KHNEKIFJ_71225	12790	0.901784	KHNEKIFJ_71225				hypothetical protein	NA	NA	NA	0.846715	0.767647	0.615789	1	0.125	1	0.6875	0.967506	0.25	1	0.132275	0.907139	0.166667	0.578947	0.399522	0.375	0.215909	Bacteria	Bacteroidetes	Bacteroidia	Bacteroidales	NA	NA	NA	NA	NA	NA
AQUATIC_CJMDMDGA_691646	12787	0.901572	CJMDMDGA_691646	tolQ_268		COG0811	Tol-Pal system protein TolQ	NA	Biopolymer transport protein ExbB/TolQ	Intracellular trafficking, secretion, and vesicular transport	0.751825	0.810784	0.842105	1	0.375	1	0.875	0.956309	1	1	0.0846561	0.925926	0.3	1	0.342105	0.85	0.125	Bacteria	Proteobacteria	NA	NA	NA	NA	NA	NA	NA	NA
AQUATIC_MLFEKPIE_932437	12784	0.901361	MLFEKPIE_932437	hemB_302	4.2.1.24	COG0113	Delta-aminolevulinic acid dehydratase	Porphobilinogen synthase.	Delta-aminolevulinic acid dehydratase, porphobilinogen synthase	Coenzyme transport and metabolism	0.846715	0.79902	0.821053	0.962963	0.3125	0.875	0.8125	0.931114	1	0.86	0.31746	0.925926	0.3	1	0.897129	0.825	0.0909091	Bacteria	Proteobacteria	Alphaproteobacteria	NA	NA	NA	NA	NA	NA	NA
COW_GOOKPKMK_174017	12783	0.90129	GOOKPKMK_174017	pdp_12	2.4.2.2		Pyrimidine-nucleoside phosphorylase	Pyrimidine-nucleoside phosphorylase.	NA	NA	0.817518	0.783333	0.726316	0.925926	0.1875	0.916667	0.75	0.935613	0.5	0.89	0.26455	0.936125	0.2	0.947368	0.885167	0.625	0.113636	Bacteria	Firmicutes	NA	NA	NA	NA	NA	NA	NA	NA
GUT_DDENCNBE_101790	12775	0.900726	DDENCNBE_101790	fsaA_3	4.1.2.-	COG0176	Fructose-6-phosphate aldolase 1	Lyases. Carbon-carbon lyases.Aldehyde-lyases.	Transaldolase/fructose-6-phosphate aldolase	Carbohydrate transport and metabolism	0.583942	0.883333	0.736842	1	0.25	0.916667	0.625	0.964607	1	0.72	0.0634921	0.900698	0.133333	0.947368	0.267943	0.85	0.102273	Bacteria	Firmicutes	Clostridia	Clostridiales	NA	NA	NA	NA	NA	NA
GUT_GHGKDPDF_224874	12775	0.900726	GHGKDPDF_224874				hypothetical protein	NA	NA	NA	0.890511	0.623529	0.705263	1	0.375	1	0.8125	0.94801	0.75	0.94	0.306878	0.943639	0.2	1	0.837321	0.85	0.102273	Bacteria	Firmicutes	Clostridia	Clostridiales	Ruminococcaceae	Faecalibacterium	NA	NA	NA	NA
GUT_BPFAMAGD_160495	12773	0.900585	BPFAMAGD_160495	dcp_12	3.4.15.5	COG0339	Dipeptidyl carboxypeptidase	Peptidyl-dipeptidase Dcp.	Zn-dependent oligopeptidase, M3 family	Posttranslational modification, protein turnover, chaperones	0.678832	0.854902	0.773684	1	0.1875	1	0.75	0.95081	1	1	0.238095	0.903382	0.2	0.947368	0.456938	0.75	0.0909091	Bacteria	NA	NA	NA	NA	NA	NA	NA	NA	NA
ORAL_IILJJFOD_37480	12767	0.900162	IILJJFOD_37480				hypothetical protein	NA	NA	NA	0.635036	0.543137	0.5	1	0.0625	1	0.625	0.972805	0.75	1	0.111111	0.93022	0.133333	0.894737	0.681818	0.425	0.670455	Bacteria	Actinobacteria	Actinomycetia	Actinomycetales	Actinomycetaceae	Actinomyces	Actinomyces sp. oral taxon 172	NA	NA	NA
GUT_FPHLMDAC_152682	12766	0.900092	FPHLMDAC_152682	rpoN_22		COG1508	RNA polymerase sigma-54 factor	NA	DNA-directed RNA polymerase specialized sigma subunit, sigma54 homolog	Transcription	0.605839	0.82451	0.784211	1	0.25	1	0.8125	0.970506	1	0.99	0.126984	0.864198	0.2	1	0.270335	0.85	0.102273	NA	NA	NA	NA	NA	NA	NA	NA	NA	NA
GUT_MIBIHAPI_67237	12760	0.899669	MIBIHAPI_67237				hypothetical protein	NA	NA	NA	0.620438	0.846078	0.489474	1	0.1875	1	0.6875	0.965207	0.75	1	0.047619	0.914654	0.133333	0.947368	0.311005	0.45	0.159091	Bacteria	NA	NA	NA	NA	NA	NA	NA	NA	NA
NASAL_BPDHABHN_169224	12756	0.899387	BPDHABHN_169224	mutS2_72	3.1.-.-		Endonuclease MutS2	Hydrolases. Acting on ester bonds.	NA	NA	0.708029	0.581373	0.6	1	0.3125	1	0.875	0.968206	1	1	0.153439	0.940419	0.0333333	0.473684	0.471292	0.7	0.886364	Bacteria	Bacteroidetes	Bacteroidia	Bacteroidales	Odoribacteraceae	Odoribacter	NA	NA	NA	NA
GUT_GFDNOKGO_56336	12755	0.899316	GFDNOKGO_56336	pyrK_16		COG0543	Dihydroorotate dehydrogenase B (NAD(+)), electron transfer subunit	NA	NAD(P)H-flavin reductase	Coenzyme transport and metabolism-Energy production and conversion	0.627737	0.516667	0.7	1	0.25	1	0.75	0.967906	1	1	0.201058	0.935588	0.133333	0.894737	0.755981	0.625	0.159091	Bacteria	NA	NA	NA	NA	NA	NA	NA	NA	NA
GUT_EGJOACAN_245648	12753	0.899175	EGJOACAN_245648				hypothetical protein	NA	NA	NA	0.459854	0.785294	0.636842	1	0.3125	1	0.625	0.968206	1	0.93	0.153439	0.899624	0.133333	0.894737	0.363636	0.7	0.170455	Bacteria	Firmicutes	Clostridia	Clostridiales	Peptococcaceae	NA	Peptococcaceae bacterium	NA	NA	NA
GUT_FEKABJCA_137554	12753	0.899175	FEKABJCA_137554	yfcE_29	3.1.4.-	COG0622	Phosphodiesterase YfcE	Hydrolases. Acting on ester bonds.Phosphoric diester hydrolases.	Predicted phosphodiesterase, calcineurin family	General function prediction only	0.693431	0.75098	0.678947	1	0.1875	1	0.6875	0.968906	1	1	0.100529	0.925389	0.133333	1	0.248804	0.5	0.147727	Bacteria	Firmicutes	Clostridia	Clostridiales	Ruminococcaceae	Faecalibacterium	NA	NA	NA	NA
GUT_JPGDLAOA_85298	12750	0.898964	JPGDLAOA_85298				hypothetical protein	NA	NA	NA	0.89781	0.842157	0.678947	1	0.1875	0.916667	0.75	0.921316	0.5	0.99	0.222222	0.921632	0.233333	0.947368	0.868421	0.775	0.920455	Bacteria	NA	NA	NA	NA	NA	NA	NA	NA	NA
AQUATIC_PHPGDNDN_259964	12748	0.898823	PHPGDNDN_259964	rpiA_65	5.3.1.6		Ribose-5-phosphate isomerase A	Ribose-5-phosphate isomerase.	NA	NA	0.70073	0.852941	0.763158	0.444444	0.375	0.875	0.6875	0.939512	1	0.73	0.185185	0.933441	0.466667	0.947368	0.454545	0.775	0.977273	NA	NA	NA	NA	NA	NA	NA	NA	NA	NA
AQUATIC_EKDKBKHA_12076	12745	0.898611	EKDKBKHA_12076	yidD_2		COG0759	Putative membrane protein insertion efficiency factor	NA	Membrane-anchored protein YidD, putatitve component of membrane protein insertase Oxa1/YidC/SpoIIIJ	Cell wall/membrane/envelope biogenesis	0.839416	0.637255	0.789474	1	0.125	1	0.6875	0.962607	1	0.95	0.126984	0.928073	0.2	0.947368	0.533493	0.7	0.125	Bacteria	Cyanobacteria	NA	Chroococcales	NA	NA	NA	NA	NA	NA
GUT_NJAMFGJC_79266	12745	0.898611	NJAMFGJC_79266	nqrF_9	7.2.1.1	COG2871	Na(+)-translocating NADH-quinone reductase subunit F	NADH:ubiquinone reductase (Na(+)-transporting).	Na+-transporting NADH:ubiquinone oxidoreductase, subunit NqrF	Energy production and conversion	0.883212	0.836275	0.721053	1	0.125	1	0.6875	0.938412	1	1	0.190476	0.919485	0.366667	1	0.636364	0.7	0.0795455	Bacteria	NA	NA	NA	NA	NA	NA	NA	NA	NA
AQUATIC-SEDIMENT_KNAOJOAC_02314	12745	0.898611	KNAOJOAC_02314	recJ_1	3.1.-.-	COG0608	Single-stranded-DNA-specific exonuclease RecJ	Hydrolases. Acting on ester bonds.	ssDNA-specific exonuclease RecJ, DHH superfamily, may be involved in archaeal DNA replication intiation	Replication, recombination and repair	0.671533	0.790196	0.778947	1	0.25	1	0.6875	0.965807	1	1	0.100529	0.897477	0.166667	0.894737	0.289474	0.7	0.0795455	Bacteria	Proteobacteria	Gammaproteobacteria	Chromatiales	NA	NA	NA	NA	NA	NA
GUT_BKBGNPGB_51333	12744	0.898541	BKBGNPGB_51333	pglF_18	4.2.1.135	COG1086	UDP-N-acetyl-alpha-D-glucosamine C6 dehydratase	UDP-N-acetylglucosamine 4,6-dehydratase (configuration-retaining).	NDP-sugar epimerase, includes UDP-GlcNAc-inverting 4,6-dehydratase FlaA1 and capsular polysaccharide biosynthesis protein EpsC	Cell wall/membrane/envelope biogenesis-Posttranslational modification, protein turnover, chaperones	0.905109	0.651961	0.731579	1	0.25	1	0.75	0.962308	1	1	0.10582	0.949007	0.166667	1	0.404306	0.75	0.102273	Bacteria	NA	NA	NA	NA	NA	NA	NA	NA	NA
GUT_MNFBANBF_87176	12743	0.89847	MNFBANBF_87176				hypothetical protein	NA	NA	NA	0.80292	0.556863	0.484211	1	0.0625	1	0.8125	0.970806	1	1	0.174603	0.940419	0.1	0.157895	0.533493	0.6	0.636364	Bacteria	Bacteroidetes	Bacteroidia	Bacteroidales	NA	NA	NA	NA	NA	NA
GUT_NIFIBNDC_74535	12743	0.89847	NIFIBNDC_74535	ppk_25	2.7.4.1		Polyphosphate kinase	Polyphosphate kinase.	NA	NA	0.649635	0.663725	0.684211	1	0.3125	1	0.6875	0.961808	0.5	0.92	0.21164	0.864734	0.2	1	0.80622	0.825	0.227273	Bacteria	Firmicutes	Clostridia	Clostridiales	Ruminococcaceae	Faecalibacterium	NA	NA	NA	NA
GUT_PPNGMIIC_344593	12742	0.898399	PPNGMIIC_344593	gdx_15			Guanidinium exporter	NA	NA	NA	0.649635	0.893137	0.678947	0.703704	0.1875	0.916667	0.6875	0.932314	0.75	0.99	0.190476	0.909286	0.233333	0.947368	0.751196	0.575	0.443182	Bacteria	Proteobacteria	Deltaproteobacteria	Desulfovibrionales	Desulfovibrionaceae	Desulfovibrio	Desulfovibrio desulfuricans	NA	NA	NA
AQUATIC_KBPJNICB_161919	12742	0.898399	KBPJNICB_161919	murQ_25	4.2.1.126	COG2103	N-acetylmuramic acid 6-phosphate etherase	N-acetylmuramic acid 6-phosphate etherase.	N-acetylmuramic acid 6-phosphate (MurNAc-6-P) etherase	Cell wall/membrane/envelope biogenesis	0.729927	0.784314	0.663158	1	0.3125	1	0.8125	0.955309	0.75	0.98	0.169312	0.859367	0.133333	0.842105	0.57177	0.675	0.818182	Bacteria	Bacteroidetes	Flavobacteriia	Flavobacteriales	Flavobacteriaceae	NA	NA	NA	NA	NA
AQUATIC-SEDIMENT_FAFNEAPP_155327	12741	0.898329	FAFNEAPP_155327	dnaX_15	2.7.7.7	COG2812	DNA polymerase III subunit gamma/tau	DNA-directed DNA polymerase.	DNA polymerase III, gamma/tau subunits	Replication, recombination and repair	0.751825	0.685294	0.684211	1	0.3125	1	0.6875	0.960908	1	1	0.185185	0.881374	0.2	0.315789	0.566986	0.5	0.920455	Bacteria	NA	NA	NA	NA	NA	NA	TIGR02397	primary_alignment	4.7e-141
GUT_GNEDJJOH_57371	12737	0.898047	GNEDJJOH_57371	glgB_18	2.4.1.18	COG0296	1,4-alpha-glucan branching enzyme GlgB	1,4-alpha-glucan branching enzyme.	1,4-alpha-glucan branching enzyme	Carbohydrate transport and metabolism	0.656934	0.789216	0.689474	1	0.3125	0.958333	0.75	0.939012	1	0.97	0.190476	0.915727	0.166667	1	0.808612	0.725	0.204545	Bacteria	Actinobacteria	Coriobacteriia	Coriobacteriales	Coriobacteriaceae	NA	NA	NA	NA	NA
AQUATIC_EFPAKOOD_289510	12734	0.897835	EFPAKOOD_289510	queD_21	4.1.2.50	COG0720	6-carboxy-5,6,7,8-tetrahydropterin synthase	6-carboxytetrahydropterin synthase.	6-pyruvoyl-tetrahydropterin synthase	Coenzyme transport and metabolism	0.605839	0.835294	0.747368	1	0.5	1	0.875	0.961408	1	1	0.0582011	0.880837	0.233333	0.842105	0.349282	0.875	0.0909091	NA	NA	NA	NA	NA	NA	NA	NA	NA	NA
GUT_CBGIINJE_166754	12733	0.897765	CBGIINJE_166754	glyQS_42	6.1.1.14		Glycine--tRNA ligase	Glycine--tRNA ligase.	NA	NA	0.671533	0.628431	0.678947	1	0.1875	1	0.8125	0.963607	1	1	0.243386	0.885132	0.166667	0.947368	0.72488	0.725	0.136364	NA	NA	NA	NA	NA	NA	NA	TIGR00442	secondary_alignment	2.2e-09
AQUATIC_JBNDNGKP_829700	12732	0.897694	JBNDNGKP_829700	yidC_276			Membrane protein insertase YidC	NA	NA	NA	0.766423	0.856863	0.842105	1	0.25	1	0.75	0.935913	1	0.86	0.116402	0.949544	0.233333	1	0.356459	0.8	0.875	Bacteria	Proteobacteria	NA	NA	NA	NA	NA	NA	NA	NA
AQUATIC-SEDIMENT_FAFNEAPP_72572	12732	0.897694	FAFNEAPP_72572	tolR_28			Tol-Pal system protein TolR	NA	NA	NA	0.766423	0.836275	0.847368	1	0.25	1	0.8125	0.953509	1	1	0.142857	0.898014	0.233333	1	0.325359	0.825	0.102273	NA	NA	NA	NA	NA	NA	NA	NA	NA	NA
GUT_DMLBPNBH_225369	12732	0.897694	DMLBPNBH_225369				IS200/IS605 family transposase ISDha13	NA	NA	NA	0.635036	0.529412	0.631579	1	0.375	1	0.875	0.969106	0.5	0.97	0.148148	0.959742	0.2	1	0.566986	0.825	0.125	Bacteria	Firmicutes	Clostridia	NA	NA	NA	NA	NA	NA	NA
GUT_JNCKLDDF_206929	12732	0.897694	JNCKLDDF_206929	ymdB_41	3.1.1.106	COG2110	O-acetyl-ADP-ribose deacetylase	O-acetyl-ADP-ribose deacetylase.	O-acetyl-ADP-ribose deacetylase (regulator of RNase III), contains Macro domain	Translation, ribosomal structure and biogenesis	0.861314	0.658824	0.589474	1	0.25	0.916667	0.6875	0.946811	1	1	0.232804	0.902845	0.133333	0.947368	0.799043	0.8	0.886364	Bacteria	Firmicutes	Clostridia	Clostridiales	NA	NA	NA	NA	NA	NA
AQUATIC_OHCOAGNK_449440	12730	0.897553	OHCOAGNK_449440				hypothetical protein	NA	NA	NA	0.605839	0.690196	0.705263	1	0.375	1	0.75	0.960608	1	1	0.174603	0.910896	0.166667	1	0.382775	0.75	0.954545	NA	NA	NA	NA	NA	NA	NA	NA	NA	NA
AQUATIC_CHCAMBPF_05169	12728	0.897412	CHCAMBPF_05169	atpC_2		COG0355	ATP synthase epsilon chain	NA	FoF1-type ATP synthase, epsilon subunit	Energy production and conversion	0.686131	0.664706	0.847368	1	0.5	0.916667	0.6875	0.95151	0.75	0.93	0.26455	0.912507	0.333333	1	0.638756	0.775	0.420455	Bacteria	Proteobacteria	Alphaproteobacteria	Maricaulales	Maricaulaceae	Oceanicaulis	NA	NA	NA	NA
SKIN_BKGGKMMC_38923	12720	0.896848	BKGGKMMC_38923			COG1695	Transcriptional regulator	NA	DNA-binding transcriptional regulator, PadR family	Transcription	0.759124	0.526471	0.6	1	0.1875	1	0.6875	0.967506	1	1	0.15873	0.958669	0.133333	1	0.533493	0.95	0.215909	Bacteria	NA	NA	NA	NA	NA	NA	NA	NA	NA
GUT_KNBBJHHN_167387	12718	0.896707	KNBBJHHN_167387				hypothetical protein	NA	NA	NA	0.773723	0.589216	0.621053	1	0.1875	1	0.3125	0.960008	1	0.99	0.201058	0.932367	0.1	0.315789	0.787081	0.225	0.0795455	Bacteria	Firmicutes	Clostridia	Clostridiales	NA	NA	NA	NA	NA	NA
GUT_LABIKJPC_37936	12715	0.896496	LABIKJPC_37936				hypothetical protein	NA	NA	NA	0.80292	0.661765	0.684211	1	0.1875	1	0.75	0.958008	1	1	0.15873	0.908749	0.1	0.842105	0.497608	0.5	0.886364	Bacteria	Firmicutes	Clostridia	Clostridiales	NA	NA	NA	NA	NA	NA
AQUATIC_LAOIGFBD_301411	12714	0.896425	LAOIGFBD_301411	pntAA_81	7.1.1.1	COG3288	NAD(P) transhydrogenase subunit alpha part 1	Proton-translocating NAD(P)(+) transhydrogenase.	NAD/NADP transhydrogenase alpha subunit	Energy production and conversion	0.839416	0.671569	0.836842	1	0.5	0.958333	0.8125	0.942312	1	0.89	0.354497	0.889426	0.233333	1	0.897129	0.85	0.0795455	Bacteria	NA	NA	NA	NA	NA	NA	NA	NA	NA
GUT_FJHDBLMF_70485	12712	0.896284	FJHDBLMF_70485	prpC_23	3.1.3.16	COG0631	Protein phosphatase PrpC	Protein-serine/threonine phosphatase.	Serine/threonine protein phosphatase PrpC	Signal transduction mechanisms	0.854015	0.601961	0.694737	1	0.25	1	0.75	0.956609	1	0.99	0.15873	0.904455	0.2	1	0.607656	0.825	0.954545	Bacteria	Firmicutes	Clostridia	Clostridiales	Ruminococcaceae	Faecalibacterium	NA	NA	NA	NA
GUT_CAILBKHB_186699	12711	0.896214	CAILBKHB_186699				hypothetical protein	NA	NA	NA	0.70073	0.741176	0.636842	0.925926	0.125	1	0.75	0.969606	1	0.89	0.0846561	0.831991	0.3	0.842105	0.61244	0.75	0.0795455	Bacteria	Firmicutes	Clostridia	Clostridiales	Lachnospiraceae	NA	NA	NA	NA	NA
GUT_GBDHBALP_218337	12708	0.896002	GBDHBALP_218337	argR_52		COG1438	Arginine repressor	NA	Arginine repressor	Transcription	0.788321	0.488235	0.473684	1	0.125	1	0.6875	0.970006	1	0.96	0.26455	0.953301	0.133333	0.789474	0.629187	0.625	0.147727	Bacteria	Firmicutes	Clostridia	NA	NA	NA	Clostridia bacterium	NA	NA	NA
AQUATIC_MGJNEONI_257437	12704	0.89572	MGJNEONI_257437	fusA_142		COG0480	Elongation factor G	NA	Translation elongation factor EF-G, a GTPase	Translation, ribosomal structure and biogenesis	0.868613	0.701961	0.621053	1	0.25	1	0.625	0.940112	1	1	0.227513	0.917874	0.1	0.421053	0.73445	0.6	0.954545	Bacteria	NA	NA	NA	NA	NA	NA	TIGR01394	secondary_alignment	2.4e-41
GUT_CEBKCEPC_36235	12703	0.89565	CEBKCEPC_36235				hypothetical protein	NA	NA	NA	0.59854	0.608824	0.552632	1	0.25	0.875	0.875	0.968306	1	1	0.116402	0.94525	0.266667	0.894737	0.45933	0.7	0.136364	NA	NA	NA	NA	NA	NA	NA	NA	NA	NA
GUT_MFNKKEOL_67340	12698	0.895297	MFNKKEOL_67340	tadA_30	3.5.4.33		tRNA-specific adenosine deaminase	tRNA(adenine(34)) deaminase.	NA	NA	0.70073	0.621569	0.657895	1	0.25	1	0.6875	0.964607	1	0.99	0.111111	0.892646	0.133333	0.526316	0.521531	0.675	0.943182	Bacteria	NA	NA	NA	NA	NA	NA	NA	NA	NA
GUT_NHMAGOOL_55020	12695	0.895086	NHMAGOOL_55020	gltB_13	1.4.7.1		Ferredoxin-dependent glutamate synthase 1	Glutamate synthase (ferredoxin).	NA	NA	0.80292	0.833333	0.784211	1	0.3125	0.958333	0.8125	0.969106	1	0.9	0.179894	0.682233	0.433333	1	0.842105	0.825	0.102273	Bacteria	Bacteroidetes	Bacteroidia	Bacteroidales	Bacteroidaceae	NA	NA	NA	NA	NA
AQUATIC_AKNHLMMI_220593	12691	0.894804	AKNHLMMI_220593				hypothetical protein	NA	NA	NA	0.635036	0.792157	0.731579	1	0.1875	1	0.6875	0.937912	1	0.97	0.232804	0.901771	0.166667	0.894737	0.770335	0.55	0.227273	Bacteria	Proteobacteria	Deltaproteobacteria	Desulfobacterales	Desulfobulbaceae	NA	NA	NA	NA	NA
AQUATIC_OGCNOHCA_436734	12691	0.894804	OGCNOHCA_436734	yggR_2		COG2805	putative protein YggR	NA	Type IV pilus assembly protein PilT, pilus retraction ATPase	Cell motility-Extracellular structures	0.620438	0.857843	0.852632	0.851852	0.4375	1	1	0.94771	1	0.94	0.15873	0.87869	0.333333	1	0.433014	0.925	0.0909091	NA	NA	NA	NA	NA	NA	NA	NA	NA	NA
ORAL_GDFMDFMP_158665	12690	0.894733	GDFMDFMP_158665				hypothetical protein	NA	NA	NA	0.613139	0.581373	0.673684	1	0.3125	1	0.875	0.94951	1	0.99	0.227513	0.955448	0.133333	1	0.770335	0.775	0.181818	Bacteria	Firmicutes	Clostridia	Clostridiales	Peptostreptococcaceae	Filifactor	Filifactor alocis	NA	NA	NA
GUT_NMJLMAOD_99537	12688	0.894592	NMJLMAOD_99537	gmhA_14	5.3.1.28	COG0279	Phosphoheptose isomerase	D-sedoheptulose 7-phosphate isomerase.	Phosphoheptose isomerase	Carbohydrate transport and metabolism	0.635036	0.863725	0.773684	0.962963	0.375	1	0.6875	0.95011	1	0.98	0.0529101	0.915727	0.2	1	0.282297	0.825	0.102273	Bacteria	Firmicutes	NA	NA	NA	NA	NA	NA	NA	NA
GUT_EINEODEO_181628	12688	0.894592	EINEODEO_181628	cysD_20	2.7.7.4	COG0175	Sulfate adenylyltransferase subunit 2	Sulfate adenylyltransferase.	3'-phosphoadenosine 5'-phosphosulfate sulfotransferase (PAPS reductase)/FAD synthetase or related enzyme	Amino acid transport and metabolism-Coenzyme transport and metabolism	0.49635	0.826471	0.710526	0.518519	0.125	0.916667	0.75	0.958108	1	0.73	0.206349	0.85883	0.2	1	0.566986	0.75	0.0113636	Bacteria	NA	NA	NA	NA	NA	NA	NA	NA	NA
GUT_DCGLJDOP_54501	12687	0.894522	DCGLJDOP_54501	mutS_43			DNA mismatch repair protein MutS	NA	NA	NA	0.751825	0.720588	0.721053	1	0.3125	1	0.875	0.95211	1	0.94	0.0899471	0.94686	0.2	0.842105	0.411483	0.625	0.238636	Bacteria	NA	NA	NA	NA	NA	NA	NA	NA	NA
AQUATIC_IPIIKIKB_429759	12686	0.894451	IPIIKIKB_429759	pyrF_80	4.1.1.23	COG0284	Orotidine 5'-phosphate decarboxylase	Orotidine-5'-phosphate decarboxylase.	Orotidine-5'-phosphate decarboxylase	Nucleotide transport and metabolism	0.79562	0.796078	0.810526	1	0.375	1	0.6875	0.916317	1	0.83	0.280423	0.935588	0.2	1	0.868421	0.75	0.875	Bacteria	Proteobacteria	Gammaproteobacteria	Alteromonadales	Pseudoalteromonadaceae	Pseudoalteromonas	NA	NA	NA	NA
GUT_NJLPGGEF_80894	12683	0.89424	NJLPGGEF_80894	opuE_11		COG0591	Osmoregulated proline transporter OpuE	NA	Na+/proline symporter	Amino acid transport and metabolism	0.832117	0.743137	0.615789	0.888889	0.1875	1	0.625	0.94981	0.75	0.82	0.232804	0.916801	0.0333333	0.368421	0.643541	0.275	0.0909091	Bacteria	Firmicutes	Clostridia	Clostridiales	Ruminococcaceae	Faecalibacterium	NA	NA	NA	NA
GUT_KIPLAJDA_95156	12683	0.89424	KIPLAJDA_95156	pckA_16	4.1.1.49		Phosphoenolpyruvate carboxykinase (ATP)	Phosphoenolpyruvate carboxykinase (ATP).	NA	NA	0.846715	0.709804	0.715789	1	0.25	1	0.6875	0.956409	1	0.91	0.0793651	0.889962	0.2	1	0.578947	0.775	0.102273	Bacteria	NA	NA	NA	NA	NA	NA	NA	NA	NA
AQUATIC_OEIHNCAM_466559	12681	0.894099	OEIHNCAM_466559				hypothetical protein	NA	NA	NA	0.693431	0.566667	0.542105	1	0.0625	1	0.5	0.963807	1	1	0.153439	0.953838	0.0333333	0.315789	0.444976	0.425	0.965909	Bacteria	Proteobacteria	Alphaproteobacteria	NA	NA	NA	NA	NA	NA	NA
ORAL_JHONJAAK_107351	12680	0.894028	JHONJAAK_107351	ileS_35	6.1.1.5	COG0060	Isoleucine--tRNA ligase	Isoleucine--tRNA ligase.	Isoleucyl-tRNA synthetase	Translation, ribosomal structure and biogenesis	0.583942	0.619608	0.663158	1	0.125	1	0.6875	0.961908	1	1	0.185185	0.87547	0.2	0.736842	0.77512	0.625	0.204545	Bacteria	Firmicutes	Negativicutes	Selenomonadales	Selenomonadaceae	Selenomonas	NA	TIGR00392	secondary_alignment	2.5e-05
GUT_MLKBHOOO_60863	12676	0.893746	MLKBHOOO_60863	yohK_11		COG1346	Inner membrane protein YohK	NA	Putative effector of murein hydrolase	Cell wall/membrane/envelope biogenesis	0.868613	0.585294	0.563158	1	0.0625	1	0.6875	0.964007	1	1	0.206349	0.917874	0.133333	0.526316	0.638756	0.15	0.0909091	Bacteria	Proteobacteria	Deltaproteobacteria	Desulfovibrionales	Desulfovibrionaceae	Desulfovibrio	NA	NA	NA	NA
AQUATIC_LLKDEDFN_344280	12673	0.893535	LLKDEDFN_344280	kdsD_90	5.3.1.13	COG0517	Arabinose 5-phosphate isomerase KdsD	Arabinose-5-phosphate isomerase.	CBS domain	Signal transduction mechanisms	0.708029	0.887255	0.857895	1	0.375	1	0.9375	0.936113	1	0.71	0.116402	0.935051	0.233333	1	0.385167	0.95	0.102273	NA	NA	NA	NA	NA	NA	NA	TIGR01302	secondary_alignment	1.8e-07
GUT_DFDDBMEG_19609	12672	0.893464	DFDDBMEG_19609	prsA_3	5.2.1.8	COG0760	Foldase protein PrsA	Peptidylprolyl isomerase.	Peptidyl-prolyl isomerase, parvulin family	Posttranslational modification, protein turnover, chaperones	0.766423	0.756863	0.789474	1	0.25	1	0.8125	0.959508	1	1	0.126984	0.859367	0.166667	1	0.45933	0.675	0.0909091	Bacteria	Firmicutes	Clostridia	Clostridiales	NA	NA	NA	NA	NA	NA
GUT_HLPGAHBC_121692	12672	0.893464	HLPGAHBC_121692	purC_36	6.3.2.6	COG0152	Phosphoribosylaminoimidazole-succinocarboxamide synthase	Phosphoribosylaminoimidazolesuccinocarboxamide synthase.	Phosphoribosylaminoimidazole-succinocarboxamide synthase	Nucleotide transport and metabolism	0.832117	0.811765	0.705263	1	0.25	1	0.875	0.935813	1	0.86	0.185185	0.92861	0.133333	0.894737	0.610048	0.55	0.159091	Bacteria	NA	NA	NA	NA	NA	NA	NA	NA	NA
AQUATIC_GHALJBFI_791059	12671	0.893393	GHALJBFI_791059	trpF_212	5.3.1.24		N-(5'-phosphoribosyl)anthranilate isomerase	Phosphoribosylanthranilate isomerase.	NA	NA	0.839416	0.665686	0.773684	0.851852	0.3125	0.791667	0.6875	0.95041	1	0.93	0.174603	0.935588	0.233333	0.842105	0.550239	0.75	0.113636	Bacteria	Acidobacteria	NA	NA	NA	NA	Acidobacteria bacterium	NA	NA	NA
GUT_OLLGGJJE_68212	12671	0.893393	OLLGGJJE_68212	lutR_5		COG2186	HTH-type transcriptional regulator LutR	NA	DNA-binding transcriptional regulator, FadR family	Transcription	0.715328	0.853922	0.7	1	0.25	1	0.6875	0.964107	0.75	0.89	0.042328	0.833065	0.3	1	0.334928	0.7	0.136364	Bacteria	Firmicutes	Clostridia	Clostridiales	NA	NA	NA	NA	NA	NA
AQUATIC_LEMAPMDD_874921	12669	0.893252	LEMAPMDD_874921	tatC_302		COG0805	Sec-independent protein translocase protein TatC	NA	Twin-arginine protein secretion pathway component TatC	Intracellular trafficking, secretion, and vesicular transport	0.459854	0.848039	0.805263	1	0.4375	1	0.75	0.941112	1	1	0.222222	0.898014	0.4	1	0.521531	0.75	0.0795455	Bacteria	Proteobacteria	Alphaproteobacteria	NA	NA	NA	NA	NA	NA	NA
GUT_KDOGOFAB_229751	12668	0.893182	KDOGOFAB_229751	cdaA_55	2.7.7.85	COG1624	Cyclic di-AMP synthase CdaA	Diadenylate cyclase.	c-di-AMP synthetase, contains DisA_N domain	Signal transduction mechanisms	0.773723	0.573529	0.531579	1	0.1875	1	0.75	0.963507	1	1	0.153439	0.928073	0.0666667	0.368421	0.476077	0.575	0.909091	Bacteria	NA	NA	NA	NA	NA	NA	NA	NA	NA
GUT_DMHJJMHM_138276	12667	0.893111	DMHJJMHM_138276	pepD_55	3.4.13.18	COG2195	Cytosol non-specific dipeptidase	Cytosol nonspecific dipeptidase.	Di- or tripeptidase	Amino acid transport and metabolism	0.649635	0.759804	0.526316	1	0.0625	1	0.6875	0.967307	1	1	0.0846561	0.920021	0.0333333	0.157895	0.241627	0.45	0.0909091	Bacteria	Firmicutes	Clostridia	Clostridiales	NA	NA	NA	NA	NA	NA
AQUATIC_KMGHDHNG_151777	12667	0.893111	KMGHDHNG_151777	mutM_31	3.2.2.23	COG0266	Formamidopyrimidine-DNA glycosylase	DNA-formamidopyrimidine glycosylase.	Formamidopyrimidine-DNA glycosylase	Replication, recombination and repair	0.854015	0.845098	0.789474	0.407407	0.3125	0.625	0.75	0.910518	0.75	0.74	0.322751	0.936661	0.3	1	0.875598	0.75	0.920455	Bacteria	Proteobacteria	Alphaproteobacteria	Rhodobacterales	Rhodobacteraceae	NA	NA	NA	NA	NA
GUT_BEODNGKL_57179	12666	0.893041	BEODNGKL_57179	cobO_4	2.5.1.17		Corrinoid adenosyltransferase	Corrinoid adenosyltransferase.	NA	NA	0.481752	0.842157	0.710526	1	0.4375	0.541667	0.8125	0.94751	0.75	0.82	0.238095	0.82394	0.266667	1	0.799043	0.85	0.102273	Bacteria	Verrucomicrobia	Verrucomicrobiae	Verrucomicrobiales	Akkermansiaceae	Akkermansia	NA	NA	NA	NA
GUT_JMNABNFD_172968	12664	0.8929	JMNABNFD_172968				hypothetical protein	NA	NA	NA	0.693431	0.813725	0.763158	1	0.4375	1	0.75	0.95121	1	0.99	0.037037	0.911433	0.3	1	0.320574	0.775	0.102273	Bacteria	Bacteroidetes	Bacteroidia	Bacteroidales	NA	NA	NA	NA	NA	NA
AQUATIC_KMGHDHNG_158005	12662	0.892759	KMGHDHNG_158005	dksA_53			RNA polymerase-binding transcription factor DksA	NA	NA	NA	0.708029	0.867647	0.831579	0.407407	0.25	1	0.8125	0.923115	1	0.99	0.26455	0.907139	0.266667	1	0.777512	0.8	0.113636	Bacteria	NA	NA	NA	NA	NA	NA	NA	NA	NA
GUT_BAOKIKHG_45968	12661	0.892688	BAOKIKHG_45968	dtpB_2		COG3104	Dipeptide and tripeptide permease B	NA	Dipeptide/tripeptide permease	Amino acid transport and metabolism	0.649635	0.729412	0.563158	1	0.125	1	0.625	0.940312	1	0.85	0.248677	0.932904	0.166667	0.894737	0.600478	0.65	0.909091	Bacteria	Bacteroidetes	Bacteroidia	Bacteroidales	Bacteroidaceae	Bacteroides	NA	NA	NA	NA
NASAL_PCEKFENO_194614	12660	0.892618	PCEKFENO_194614	hndC_24	1.12.1.3	COG1145	NADP-reducing hydrogenase subunit HndC	Hydrogen dehydrogenase (NADP(+)).	Ferredoxin	Energy production and conversion	0.518248	0.793137	0.873684	0.962963	0.125	1	0.75	0.943211	1	0.9	0.248677	0.853462	0.533333	1	0.748804	0.825	0.0454545	Bacteria	Firmicutes	Clostridia	NA	NA	NA	NA	NA	NA	NA
GUT_OIIIOBNK_104135	12659	0.892547	OIIIOBNK_104135	cnrA_5			Nickel and cobalt resistance protein CnrA	NA	NA	NA	0.627737	0.9	0.821053	1	0.25	1	0.875	0.954209	1	0.94	0.0687831	0.842727	0.333333	1	0.327751	0.825	0.0681818	Bacteria	Bacteroidetes	Bacteroidia	Bacteroidales	NA	NA	NA	NA	NA	NA
GUT_KOOBFJJL_280255	12659	0.892547	KOOBFJJL_280255	pepT_95	3.4.11.4	COG2195	Peptidase T	Tripeptide aminopeptidase.	Di- or tripeptidase	Amino acid transport and metabolism	0.817518	0.526471	0.431579	1	0.125	1	0.6875	0.966207	1	1	0.137566	0.94525	0.0333333	0.894737	0.528708	0.325	0.647727	Bacteria	Bacteroidetes	Bacteroidia	Bacteroidales	Bacteroidaceae	NA	NA	NA	NA	NA
AQUATIC_KGDDHDGF_211224	12658	0.892477	KGDDHDGF_211224	plsY_19	2.3.1.275	COG0344	Glycerol-3-phosphate acyltransferase	Acyl phosphate:glycerol-3-phosphate acyltransferase.	Phospholipid biosynthesis protein PlsY, probable glycerol-3-phosphate acyltransferase	Lipid transport and metabolism	0.79562	0.667647	0.757895	1	0.3125	1	0.6875	0.946511	0.75	0.96	0.126984	0.925926	0.166667	0.947368	0.492823	0.75	0.943182	Bacteria	Proteobacteria	Alphaproteobacteria	Sphingomonadales	Erythrobacteraceae	NA	NA	NA	NA	NA
AQUATIC-SEDIMENT_EMCKAPED_186580	12656	0.892336	EMCKAPED_186580	msrA_27	1.8.4.11	COG0225	Peptide methionine sulfoxide reductase MsrA	Peptide-methionine (S)-S-oxide reductase.	Peptide methionine sulfoxide reductase MsrA	Posttranslational modification, protein turnover, chaperones	0.839416	0.818627	0.815789	0.444444	0.375	1	0.8125	0.925815	1	0.69	0.328042	0.855609	0.233333	1	0.894737	0.85	0.829545	Bacteria	NA	NA	NA	NA	NA	NA	NA	NA	NA
GUT_KNKHMHAL_141594	12655	0.892265	KNKHMHAL_141594				hypothetical protein	NA	NA	NA	0.729927	0.792157	0.673684	0.851852	0.125	1	0.6875	0.957908	0.75	1	0.0793651	0.900698	0.133333	0.736842	0.320574	0.575	0.0795455	Bacteria	Firmicutes	Clostridia	Clostridiales	Lachnospiraceae	NA	Lachnospiraceae bacterium	NA	NA	NA
AQUATIC_DEJLGBHF_441866	12651	0.891983	DEJLGBHF_441866	thiG_81	2.8.1.10	COG2022	Thiazole synthase	Thiazole synthase.	Thiazole synthase ThiGH, ThiG subunit (thiamin biosynthesis)	Coenzyme transport and metabolism	0.591241	0.697059	0.705263	1	0.375	1	0.75	0.952709	1	1	0.253968	0.832528	0.2	1	0.849282	0.725	0.170455	Bacteria	Proteobacteria	Alphaproteobacteria	Pelagibacterales	NA	NA	NA	NA	NA	NA
GUT_HGJDMKDN_258014	12647	0.891701	HGJDMKDN_258014	fumA_20	4.2.1.2	COG1838	Fumarate hydratase class I, aerobic	Fumarate hydratase.	Tartrate dehydratase beta subunit/Fumarate hydratase class I, C-terminal domain	Energy production and conversion	0.540146	0.797059	0.626316	1	0.125	1	0.6875	0.969206	1	1	0.137566	0.834675	0.133333	0.947368	0.337321	0.675	0.0909091	Bacteria	NA	NA	NA	NA	NA	NA	NA	NA	NA
AQUATIC_IHBCOJHD_141568	12642	0.891349	IHBCOJHD_141568	sucB_59	2.3.1.61	COG0508	Dihydrolipoyllysine-residue succinyltransferase component of 2-oxoglutarate dehydrogenase complex	Dihydrolipoyllysine-residue succinyltransferase.	Pyruvate/2-oxoglutarate dehydrogenase complex, dihydrolipoamide acyltransferase (E2) component	Energy production and conversion	0.883212	0.868627	0.852632	0.481481	0.5	0.916667	0.75	0.90192	0.75	0.75	0.322751	0.959742	0.566667	1	0.923445	0.925	0.125	Bacteria	NA	NA	NA	NA	NA	NA	NA	NA	NA
GUT_GICLFLLN_72350	12640	0.891208	GICLFLLN_72350				hypothetical protein	NA	NA	NA	0.562044	0.757843	0.594737	1	0.3125	1	0.8125	0.960708	1	1	0.174603	0.850242	0.133333	0.526316	0.471292	0.625	0.477273	Bacteria	Bacteroidetes	Bacteroidia	Bacteroidales	Bacteroidaceae	Bacteroides	NA	NA	NA	NA
AQUATIC_OGCJCFFD_376455	12639	0.891137	OGCJCFFD_376455			COG2239	Magnesium transporter MgtE	NA	Mg/Co/Ni transporter MgtE (contains CBS domain)	Inorganic ion transport and metabolism	0.693431	0.652941	0.794737	1	0.375	1	0.625	0.959808	0.75	0.98	0.206349	0.84219	0.266667	1	0.672249	0.85	0.102273	Bacteria	Proteobacteria	Alphaproteobacteria	Rhodobacterales	Acuticoccaceae	Acuticoccus	Acuticoccus kandeliae	TIGR01302	secondary_alignment	8.9e-06
GUT_JMAKNCOL_129775	12635	0.890855	JMAKNCOL_129775				hypothetical protein	NA	NA	NA	0.817518	0.606863	0.505263	0.962963	0.125	1	0.5	0.968406	1	1	0.0899471	0.914654	0.0333333	0.157895	0.490431	0.425	0.125	Bacteria	Firmicutes	Clostridia	Clostridiales	NA	NA	NA	NA	NA	NA
GUT_DOCLKABB_117570	12633	0.890714	DOCLKABB_117570	smc_114		COG1196	Chromosome partition protein Smc	NA	Chromosome segregation ATPase Smc	Cell cycle control, cell division, chromosome partitioning	0.832117	0.654902	0.805263	1	0.5	1	0.8125	0.942412	0.75	0.98	0.243386	0.911433	0.233333	0.947368	0.633971	0.825	0.363636	NA	NA	NA	NA	NA	NA	NA	NA	NA	NA
AQUATIC_DECEBHOG_1056018	12632	0.890644	DECEBHOG_1056018	rnhA_325	3.1.26.4	COG0328	Ribonuclease HI	Ribonuclease H.	Ribonuclease HI	Replication, recombination and repair	0.737226	0.683333	0.784211	1	0.3125	1	0.6875	0.945411	1	0.97	0.15873	0.912507	0.4	1	0.569378	0.775	0.352273	NA	NA	NA	NA	NA	NA	NA	NA	NA	NA
GUT_ACGGALOJ_133164	12632	0.890644	ACGGALOJ_133164	mdtE_14			Multidrug resistance protein MdtE	NA	NA	NA	0.671533	0.859804	0.773684	1	0.125	1	0.75	0.954909	1	1	0.026455	0.872249	0.233333	0.947368	0.244019	0.8	0.0795455	Bacteria	Bacteroidetes	Bacteroidia	Bacteroidales	Bacteroidaceae	NA	Bacteroidaceae bacterium	NA	NA	NA
GUT_EPKAIKJO_52956	12631	0.890573	EPKAIKJO_52956	flr_11			Flavoredoxin	NA	NA	NA	0.759124	0.755882	0.721053	1	0.125	1	0.875	0.968906	1	0.99	0.10582	0.783682	0.333333	0.736842	0.528708	0.7	0.0568182	Bacteria	Firmicutes	Clostridia	NA	NA	NA	NA	NA	NA	NA
GUT_OJAFKFLI_214628	12628	0.890362	OJAFKFLI_214628				hypothetical protein	NA	NA	NA	0.554745	0.468627	0.584211	1	0.25	1	0.6875	0.963407	1	1	0.232804	0.921632	0.133333	0.421053	0.727273	0.575	0.647727	Bacteria	Actinobacteria	Actinomycetia	Bifidobacteriales	Bifidobacteriaceae	Bifidobacterium	NA	NA	NA	NA
ORAL_LFBIAJOJ_42319	12622	0.889939	LFBIAJOJ_42319	glf_12	5.4.99.9	COG0562	UDP-galactopyranose mutase	UDP-galactopyranose mutase.	UDP-galactopyranose mutase	Cell wall/membrane/envelope biogenesis	0.642336	0.695098	0.378947	1	0.125	1	0.625	0.960108	1	1	0.148148	0.924852	0.166667	0.368421	0.411483	0.3	0.409091	Bacteria	NA	NA	NA	NA	NA	NA	NA	NA	NA
AQUATIC-SEDIMENT_IFLAHCBL_07906	12620	0.889798	IFLAHCBL_07906	ssnA	3.-.-.-	COG0402	Putative aminohydrolase SsnA	Hydrolases.	Cytosine/adenosine deaminase or related metal-dependent hydrolase	Nucleotide transport and metabolism-General function prediction only	0.715328	0.764706	0.789474	1	0.25	1	0.75	0.954709	1	0.92	0.037037	0.887279	0.2	1	0.356459	0.85	0.136364	Bacteria	Proteobacteria	Gammaproteobacteria	NA	NA	NA	NA	NA	NA	NA
ORAL_FLFKIPPH_68700	12617	0.889586	FLFKIPPH_68700	msrC_8	1.8.4.14	COG1956	Free methionine-R-sulfoxide reductase	L-methionine (R)-S-oxide reductase.	GAF domain-containing protein, putative methionine-R-sulfoxide reductase	Defense mechanisms-Signal transduction mechanisms	0.832117	0.779412	0.610526	0.444444	0.125	1	0.6875	0.95171	1	0.86	0.121693	0.876543	0.2	0.789474	0.449761	0.65	0.488636	Bacteria	Bacteroidetes	Bacteroidia	Bacteroidales	Prevotellaceae	Prevotella	Prevotella pallens	NA	NA	NA
GUT_JKOLDIJD_175390	12612	0.889234	JKOLDIJD_175390	modA_13		COG0725	Molybdate-binding protein ModA	NA	ABC-type molybdate transport system, periplasmic Mo-binding protein ModA	Inorganic ion transport and metabolism	0.773723	0.768627	0.710526	0.962963	0.375	0.541667	0.8125	0.934613	0.75	0.78	0.253968	0.884595	0.166667	0.894737	0.839713	0.675	0.0454545	Bacteria	Firmicutes	Clostridia	Clostridiales	Ruminococcaceae	Faecalibacterium	NA	NA	NA	NA
AQUATIC-SEDIMENT_FPAILCCO_341079	12611	0.889163	FPAILCCO_341079				hypothetical protein	NA	NA	NA	0.635036	0.594118	0.605263	1	0.1875	1	0.6875	0.958908	1	1	0.164021	0.886742	0.133333	0.842105	0.705742	0.725	0.181818	NA	NA	NA	NA	NA	NA	NA	NA	NA	NA
ORAL_LHJEOBPP_62853	12611	0.889163	LHJEOBPP_62853	hemC_16	2.5.1.61	COG0181	Porphobilinogen deaminase	Hydroxymethylbilane synthase.	Porphobilinogen deaminase	Coenzyme transport and metabolism	0.846715	0.840196	0.847368	0.851852	0.3125	0.625	0.8125	0.914217	1	0.79	0.259259	0.923779	0.3	1	0.863636	0.8	0.0340909	Bacteria	Proteobacteria	Gammaproteobacteria	Pasteurellales	Pasteurellaceae	NA	NA	NA	NA	NA
AQUATIC_EJOKIPKB_33597	12606	0.888811	EJOKIPKB_33597				IS3 family transposase ISPye42	NA	NA	NA	0.576642	0.651961	0.821053	1	0.3125	1	1	0.955709	1	0.99	0.42328	0.803006	0.366667	1	0.760766	0.95	0.113636	Bacteria	Proteobacteria	NA	NA	NA	NA	NA	NA	NA	NA
AQUATIC_NAACCCEP_300150	12605	0.88874	NAACCCEP_300150				hypothetical protein	NA	NA	NA	0.759124	0.604902	0.636842	1	0.3125	1	0.6875	0.946811	0.75	0.91	0.227513	0.904455	0.133333	0.736842	0.851675	0.5	0.113636	Bacteria	Proteobacteria	Alphaproteobacteria	NA	NA	NA	NA	NA	NA	NA
GUT_LDCOKGNI_152419	12601	0.888458	LDCOKGNI_152419				hypothetical protein	NA	NA	NA	0.708029	0.871569	0.731579	1	0.1875	1	0.75	0.943111	0.75	0.84	0.031746	0.930757	0.166667	0.894737	0.229665	0.625	0.0795455	Bacteria	Firmicutes	Clostridia	Clostridiales	NA	NA	NA	NA	NA	NA
GUT_CIDAKADI_153685	12601	0.888458	CIDAKADI_153685			COG2826	IS30 family transposase ISHahy9	NA	Transposase and inactivated derivatives, IS30 family	Mobilome: prophages, transposons	0.759124	0.609804	0.673684	1	0.25	1	1	0.939412	1	1	0.232804	0.936125	0.2	1	0.624402	0.825	0.784091	Bacteria	NA	NA	NA	NA	NA	NA	NA	NA	NA
GUT_PGOMJOHJ_56521	12600	0.888388	PGOMJOHJ_56521	fucU_3	5.1.3.29	COG4154	L-fucose mutarotase	L-fucose mutarotase.	L-fucose mutarotase/ribose pyranase, RbsD/FucU family	Carbohydrate transport and metabolism	0.766423	0.817647	0.552632	0.851852	0.125	1	0.625	0.927015	0.25	0.76	0.259259	0.89372	0.2	0.631579	0.87799	0.375	0.386364	Bacteria	NA	NA	NA	NA	NA	NA	NA	NA	NA
ORAL_JFKFNBCL_63661	12600	0.888388	JFKFNBCL_63661		2.1.1.72	COG0286	putative type I restriction enzymeP M protein	Site-specific DNA-methyltransferase (adenine-specific).	Type I restriction-modification system, DNA methylase subunit	Defense mechanisms	0.839416	0.556863	0.568421	1	0.125	1	0.6875	0.957109	1	0.99	0.10582	0.929683	0.133333	0.368421	0.578947	0.525	0.488636	Bacteria	Firmicutes	Bacilli	NA	NA	NA	NA	NA	NA	NA
GUT_ANLDAALA_171355	12595	0.888035	ANLDAALA_171355	nagZ_34	3.2.1.52	COG1472	Beta-hexosaminidase	Beta-N-acetylhexosaminidase.	Periplasmic beta-glucosidase and related glycosidases	Carbohydrate transport and metabolism	0.642336	0.804902	0.731579	0.925926	0.125	0.916667	0.75	0.929914	0.75	1	0.21164	0.887815	0.2	1	0.799043	0.6	0.0568182	Bacteria	Firmicutes	Clostridia	Clostridiales	Ruminococcaceae	NA	NA	NA	NA	NA
GUT_JJDACGCB_99771	12590	0.887682	JJDACGCB_99771	mazF_8	3.1.-.-		Endoribonuclease MazF	Hydrolases. Acting on ester bonds.	NA	NA	0.70073	0.730392	0.647368	1	0.3125	1	0.8125	0.965107	0.5	1	0.121693	0.821256	0.133333	0.684211	0.375598	0.75	0.511364	Bacteria	Firmicutes	Clostridia	Clostridiales	Ruminococcaceae	NA	NA	NA	NA	NA
GUT_DPDADIBC_174652	12590	0.887682	DPDADIBC_174652	bioB_35	2.8.1.6	COG0502	Biotin synthase	Biotin synthase.	Biotin synthase or related enzyme	Coenzyme transport and metabolism	0.839416	0.690196	0.752632	0.703704	0.375	0.666667	0.6875	0.945211	1	1	0.253968	0.87708	0.3	0.947368	0.669856	0.625	0.0454545	Bacteria	Firmicutes	NA	NA	NA	NA	NA	NA	NA	NA
AQUATIC_KGDDHDGF_78004	12588	0.887541	KGDDHDGF_78004	ygiN_1	1.-.-.-	COG1359	putative quinol monooxygenase YgiN	Oxidoreductases.	Quinol monooxygenase YgiN	Energy production and conversion	0.693431	0.745098	0.684211	1	0.25	0.916667	0.6875	0.947111	0.75	0.99	0.100529	0.890499	0.2	1	0.5	0.7	0.272727	NA	NA	NA	NA	NA	NA	NA	NA	NA	NA
AQUATIC_AMIADKPM_147395	12587	0.887471	AMIADKPM_147395	tilS_58	6.3.4.19	COG0037	tRNA(Ile)-lysidine synthase	tRNA(Ile)-lysidine synthetase.	tRNA(Ile)-lysidine synthase TilS/MesJ	Translation, ribosomal structure and biogenesis	0.773723	0.659804	0.694737	0.925926	0.375	1	0.8125	0.959208	1	1	0.121693	0.901771	0.1	0.368421	0.404306	0.5	0.0909091	NA	NA	NA	NA	NA	NA	NA	TIGR02432	primary_alignment	2.3e-55
GUT_OPBKHAPG_71956	12586	0.8874	OPBKHAPG_71956	tdcB_14	4.3.1.19	COG1171	L-threonine ammonia-lyase	Threonine ammonia-lyase.	Threonine deaminase	Amino acid transport and metabolism	0.620438	0.601961	0.589474	1	0.1875	1	0.75	0.954209	1	1	0.232804	0.914117	0.2	1	0.605263	0.625	0.125	Bacteria	Firmicutes	NA	NA	NA	NA	NA	NA	NA	NA
GUT_LAGNAKMA_345745	12577	0.886766	LAGNAKMA_345745				hypothetical protein	NA	NA	NA	0.627737	0.809804	0.678947	0.888889	0.375	1	0.375	0.963107	0.25	0.98	0.026455	0.85722	0.166667	0.684211	0.212919	0.725	0.0681818	Bacteria	Firmicutes	Clostridia	Clostridiales	NA	NA	NA	NA	NA	NA
AQUATIC_NHCAIICP_156544	12577	0.886766	NHCAIICP_156544	moaA_43	4.1.99.22	COG2896	GTP 3',8-cyclase	GTP 3',8-cyclase.	GTP 3',8-cyclase (molybdenum cofactor biosynthesis protein MoaA)	Coenzyme transport and metabolism	0.773723	0.844118	0.821053	0.962963	0.3125	0.916667	0.875	0.915017	0.25	0.78	0.285714	0.894793	0.233333	1	0.882775	0.825	0.0795455	NA	NA	NA	NA	NA	NA	NA	NA	NA	NA
GUT_HLCNAFBP_106124	12575	0.886625	HLCNAFBP_106124				hypothetical protein	NA	NA	NA	0.649635	0.732353	0.710526	0.962963	0.25	1	0.8125	0.966907	1	0.82	0.116402	0.799785	0.166667	0.894737	0.4689	0.8	0.204545	Bacteria	Firmicutes	Clostridia	Clostridiales	Ruminococcaceae	Faecalibacterium	NA	NA	NA	NA
GUT_PCDIEFBD_83222	12575	0.886625	PCDIEFBD_83222	menD_9	2.2.1.9	COG1165	2-succinyl-5-enolpyruvyl-6-hydroxy-3-cyclohexene-1-carboxylate synthase	2-succinyl-5-enolpyruvyl-6-hydroxy-3-cyclohexene-1-carboxylic-acid/synthase.	2-succinyl-5-enolpyruvyl-6-hydroxy-3-cyclohexene-1-carboxylate synthase	Coenzyme transport and metabolism	0.781022	0.686275	0.452632	0.666667	0.3125	1	0.6875	0.95001	1	1	0.195767	0.864734	0.0333333	0.473684	0.80622	0.325	0.113636	Bacteria	Bacteroidetes	Bacteroidia	Bacteroidales	NA	NA	NA	NA	NA	NA
GUT_EJLNNBDB_57344	12575	0.886625	EJLNNBDB_57344				hypothetical protein	NA	NA	NA	0.817518	0.628431	0.742105	1	0.125	0.916667	0.8125	0.944911	0.75	0.69	0.142857	0.881911	0.3	1	0.830144	0.75	0.215909	Bacteria	NA	NA	NA	NA	NA	NA	NA	NA	NA
GUT_EKFABCGM_266007	12571	0.886343	EKFABCGM_266007				hypothetical protein	NA	NA	NA	0.576642	0.626471	0.705263	0.740741	0.125	1	0.8125	0.947211	1	1	0.222222	0.918948	0.233333	1	0.624402	0.825	0.0909091	Bacteria	NA	NA	NA	NA	NA	NA	NA	NA	NA
AQUATIC_MIHFNINP_248164	12571	0.886343	MIHFNINP_248164	yihX_13	3.1.3.10	COG1011	Alpha-D-glucose 1-phosphate phosphatase YihX	Glucose-1-phosphatase.	FMN and 5-amino-6-(5-phospho-D-ribitylamino)uracil phosphatase YigB, HAD superfamily (riboflavin biosynthesis)	Coenzyme transport and metabolism	0.379562	0.759804	0.552632	1	0.1875	1	0.625	0.969906	1	1	0.042328	0.835749	0.2	0.736842	0.241627	0.75	0.613636	NA	NA	NA	NA	NA	NA	NA	NA	NA	NA
AQUATIC_MIHFNINP_79402	12567	0.886061	MIHFNINP_79402	metH_28	2.1.1.13	COG0646	Methionine synthase	Methionine synthase.	Methionine synthase I (cobalamin-dependent), methyltransferase domain	Amino acid transport and metabolism	0.642336	0.823529	0.8	0.592593	0.4375	1	0.75	0.95111	1	1	0.042328	0.838969	0.2	1	0.332536	0.875	0.465909	Bacteria	Proteobacteria	Gammaproteobacteria	Cellvibrionales	NA	NA	NA	NA	NA	NA
COW_GOOKPKMK_99677	12566	0.88599	GOOKPKMK_99677	purT_14	2.1.2.-	COG0027	Formate-dependent phosphoribosylglycinamide formyltransferase	Transferases. Transferring one-carbon groups.Hydroxymethyl-, formyl- and related transferases.	Formate-dependent phosphoribosylglycinamide formyltransferase (GAR transformylase)	Nucleotide transport and metabolism	0.554745	0.772549	0.589474	0.555556	0.125	1	0.6875	0.955309	1	1	0.164021	0.868492	0.133333	0.421053	0.447368	0.525	0.113636	Bacteria	NA	NA	NA	NA	NA	NA	NA	NA	NA
ORAL_HGKFJPEI_148657	12566	0.88599	HGKFJPEI_148657	metAA_10	2.3.1.31	COG1897	Homoserine O-acetyltransferase	Homoserine O-acetyltransferase.	Homoserine O-succinyltransferase	Amino acid transport and metabolism	0.613139	0.733333	0.5	1	0.0625	1	0.25	0.969906	1	0.9	0.047619	0.901771	0.0666667	0.263158	0.174641	0.3	0.0795455	Bacteria	Bacteroidetes	Bacteroidia	Bacteroidales	NA	NA	NA	NA	NA	NA
AQUATIC_OPAOIPCC_416337	12557	0.885356	OPAOIPCC_416337	lpxB_76	2.4.1.182	COG0763	Lipid-A-disaccharide synthase	Lipid-A-disaccharide synthase.	Lipid A disaccharide synthetase	Cell wall/membrane/envelope biogenesis	0.686131	0.787255	0.742105	1	0.3125	1	0.8125	0.946411	1	1	0.0952381	0.908749	0.166667	0.894737	0.26555	0.675	0.102273	NA	NA	NA	NA	NA	NA	NA	NA	NA	NA
AQUATIC_HKPHKDMD_02023	12556	0.885285	HKPHKDMD_02023	clpV1_1		COG0542	Protein ClpV1	NA	ATP-dependent Clp protease, ATP-binding subunit ClpA	Posttranslational modification, protein turnover, chaperones	0.80292	0.589216	0.515789	1	0.25	0.833333	0.6875	0.958008	1	1	0.142857	0.87869	0.1	0.368421	0.54067	0.475	0.909091	Bacteria	Rhodothermaeota	Rhodothermia	Rhodothermales	Salinibacteraceae	Salinivenus	Salinivenus iranica	TIGR02397	secondary_alignment	6.7e-06
GUT_JHMBJGDD_77065	12555	0.885215	JHMBJGDD_77065	queE_20	4.3.99.3		7-carboxy-7-deazaguanine synthase	7-carboxy-7-deazaguanine synthase.	NA	NA	0.832117	0.690196	0.805263	0.37037	0.25	1	0.75	0.94981	1	1	0.111111	0.880837	0.166667	1	0.483254	0.825	0.102273	NA	NA	NA	NA	NA	NA	NA	NA	NA	NA
AQUATIC_MFPFJPOJ_49355	12555	0.885215	MFPFJPOJ_49355	gpx1_3	1.11.1.22		Hydroperoxy fatty acid reductase gpx1	Hydroperoxy fatty acid reductase.	NA	NA	0.890511	0.79902	0.726316	0.0740741	0.5	1	0.75	0.918316	1	0.69	0.227513	0.939345	0.233333	1	0.760766	0.7	0.125	Bacteria	Proteobacteria	NA	NA	NA	NA	NA	NA	NA	NA
AQUATIC_BIGKHNLB_149953	12553	0.885074	BIGKHNLB_149953	coaX_45	2.7.1.33	COG1521	Type III pantothenate kinase	Pantothenate kinase.	Pantothenate kinase type III	Coenzyme transport and metabolism	0.722628	0.643137	0.810526	1	0.125	1	0.875	0.958808	1	1	0.116402	0.887815	0.266667	0.947368	0.308612	0.8	0.227273	Bacteria	Proteobacteria	Gammaproteobacteria	NA	NA	NA	NA	NA	NA	NA
GUT_DPAGJNIK_06707	12551	0.884933	DPAGJNIK_06707				IS110 family transposase ISEnfa110	NA	NA	NA	0.437956	0.592157	0.757895	1	0.6875	1	0.75	0.960908	0.75	1	0.31746	0.804079	0.3	1	0.703349	0.85	0.465909	Bacteria	NA	NA	NA	NA	NA	NA	NA	NA	NA
GUT_OIIMEKCK_112052	12546	0.88458	OIIMEKCK_112052				hypothetical protein	NA	NA	NA	0.678832	0.642157	0.752632	1	0.25	1	0.75	0.962607	1	1	0.047619	0.879227	0.233333	1	0.361244	0.6	0.0909091	Bacteria	Firmicutes	Clostridia	Clostridiales	Lachnospiraceae	Blautia	Blautia sp. An249	NA	NA	NA
AQUATIC_JPHDCJAF_154279	12545	0.88451	JPHDCJAF_154279	nuoH_39	7.1.1.-	COG1005	NADH-quinone oxidoreductase subunit H	Translocases. Catalysing the translocation of hydrons.Hydron translocation or charge separation linked to oxidoreductase reactions.	NADH:ubiquinone oxidoreductase subunit 1 (chain H)	Energy production and conversion	0.547445	0.807843	0.810526	0.962963	0.6875	1	0.75	0.940812	1	1	0.148148	0.82555	0.633333	1	0.629187	0.8	0.0681818	Bacteria	Proteobacteria	NA	NA	NA	NA	NA	NA	NA	NA
GUT_OAFILBCH_58222	12544	0.884439	OAFILBCH_58222	nudC_11	3.6.1.22	COG2816	NADH pyrophosphatase	NAD(+) diphosphatase.	NADH pyrophosphatase NudC, Nudix superfamily	Nucleotide transport and metabolism	0.613139	0.635294	0.626316	0.888889	0.1875	1	0.625	0.94841	1	1	0.195767	0.87708	0.2	1	0.732057	0.775	0.102273	Bacteria	Firmicutes	Clostridia	Clostridiales	NA	NA	NA	NA	NA	NA
GUT_IFFKFBJD_143133	12534	0.883734	IFFKFBJD_143133	araJ_12		COG2814	Putative transporter AraJ	NA	Predicted arabinose efflux permease AraJ, MFS family	Carbohydrate transport and metabolism	0.846715	0.762745	0.589474	0.962963	0.125	0.625	0.75	0.944811	1	1	0.148148	0.866881	0.266667	0.736842	0.566986	0.325	0.0454545	Bacteria	Bacteroidetes	Bacteroidia	Bacteroidales	Rikenellaceae	Alistipes	Alistipes communis	NA	NA	NA
GUT_PPNGMIIC_367898	12531	0.883523	PPNGMIIC_367898	rex1_57		COG2344	Redox-sensing transcriptional repressor Rex 1	NA	NADH/NAD ratio-sensing transcriptional regulator Rex	Transcription	0.751825	0.482353	0.463158	1	0.125	1	0.625	0.962707	0.75	1	0.15873	0.909823	0.1	0.736842	0.485646	0.6	0.954545	Bacteria	Firmicutes	Clostridia	Clostridiales	Ruminococcaceae	NA	Ruminococcaceae bacterium	NA	NA	NA
GUT_PGCJDNLM_150376	12529	0.883382	PGCJDNLM_150376				hypothetical protein	NA	NA	NA	0.649635	0.659804	0.742105	1	0.125	1	0.75	0.960808	1	0.95	0.042328	0.87708	0.233333	0.947368	0.301435	0.65	0.375	Bacteria	Firmicutes	Clostridia	Clostridiales	NA	NA	NA	NA	NA	NA
AQUATIC_NCOOADCH_563972	12529	0.883382	NCOOADCH_563972	bamA_391			Outer membrane protein assembly factor BamA	NA	NA	NA	0.525547	0.85	0.768421	1	0.1875	1	0.6875	0.936613	1	1	0.121693	0.909823	0.233333	1	0.299043	0.8	0.0681818	Bacteria	Proteobacteria	NA	NA	NA	NA	NA	NA	NA	NA
AQUATIC_OMIMCCFL_532171	12526	0.88317	OMIMCCFL_532171	lpxL_26	2.3.1.241		Lipid A biosynthesis lauroyltransferase	Kdo(2)-lipid IV(A) lauroyltransferase.	NA	NA	0.708029	0.827451	0.794737	1	0.25	0.958333	0.75	0.937912	1	1	0.111111	0.904455	0.166667	1	0.27512	0.75	0.0909091	Bacteria	NA	NA	NA	NA	NA	NA	NA	NA	NA
GUT_FCFLPLHK_361173	12525	0.883099	FCFLPLHK_361173	degV_31		COG1307	Protein DegV	NA	Fatty acid-binding protein DegV (function unknown)	Lipid transport and metabolism	0.766423	0.451961	0.531579	1	0.0625	1	0.6875	0.956609	0.75	0.99	0.185185	0.937735	0.133333	0.684211	0.519139	0.6	0.965909	Bacteria	Firmicutes	NA	NA	NA	NA	Firmicutes bacterium	NA	NA	NA
GUT_GBCJABOD_253099	12523	0.882958	GBCJABOD_253099				hypothetical protein	NA	NA	NA	0.211679	0.853922	0.715789	1	0.375	1	0.75	0.958508	1	1	0.227513	0.662373	0.133333	0.842105	0.753589	0.8	0.943182	Bacteria	Firmicutes	NA	NA	NA	NA	NA	NA	NA	NA
AQUATIC_OPAOIPCC_659617	12523	0.882958	OPAOIPCC_659617				hypothetical protein	NA	NA	NA	0.766423	0.687255	0.705263	1	0.3125	1	0.75	0.964007	1	0.96	0.169312	0.780998	0.266667	1	0.5311	0.7	0.102273	NA	NA	NA	NA	NA	NA	NA	NA	NA	NA
AQUATIC_DJBNHKGM_461975	12522	0.882888	DJBNHKGM_461975	lpxA_111	2.3.1.129		Acyl-[acyl-carrier-protein]--UDP-N-acetylglucosamine O-acyltransferase	Acyl-[acyl-carrier-protein]--UDP-N-acetylglucosamine O-acyltransferase.	NA	NA	0.744526	0.820588	0.810526	0.740741	0.375	1	0.75	0.931614	1	1	0.116402	0.923779	0.166667	1	0.325359	0.825	0.102273	Bacteria	NA	NA	NA	NA	NA	NA	NA	NA	NA
ORAL_IEAEGEEH_91349	12520	0.882747	IEAEGEEH_91349	rlmL_40	2.1.1.173	COG0116	Ribosomal RNA large subunit methyltransferase L	23S rRNA (guanine(2445)-N(2))-methyltransferase.	23S rRNA G2445 N2-methylase RlmL	Translation, ribosomal structure and biogenesis	0.708029	0.589216	0.568421	0.962963	0.3125	1	0.8125	0.956909	1	1	0.126984	0.911433	0.0666667	0.631579	0.480861	0.425	0.193182	Bacteria	NA	NA	NA	NA	NA	NA	NA	NA	NA
GUT_EALBEJEA_91069	12516	0.882465	EALBEJEA_91069	ttcA_26	2.8.1.-	COG0037	tRNA-cytidine(32) 2-sulfurtransferase	Transferases. Transferring sulfur-containing groups.Sulfurtransferases.	tRNA(Ile)-lysidine synthase TilS/MesJ	Translation, ribosomal structure and biogenesis	0.518248	0.747059	0.705263	1	0.125	1	0.625	0.964707	1	0.95	0.042328	0.846484	0.133333	0.842105	0.251196	0.55	0.0681818	Bacteria	NA	NA	NA	NA	NA	NA	TIGR02432	secondary_alignment	3.6e-15
GUT_LHPDAHNB_25029	12516	0.882465	LHPDAHNB_25029	cwlD_2	3.5.1.28	COG0860	Germination-specific N-acetylmuramoyl-L-alanine amidase	N-acetylmuramoyl-L-alanine amidase.	N-acetylmuramoyl-L-alanine amidase	Cell wall/membrane/envelope biogenesis	0.525547	0.826471	0.726316	1	0.1875	1	0.75	0.960408	1	0.98	0.0634921	0.813205	0.166667	0.947368	0.253589	0.625	0.0909091	Bacteria	Firmicutes	Clostridia	Clostridiales	NA	NA	NA	NA	NA	NA
AQUATIC-SEDIMENT_DJPJEMCE_175503	12516	0.882465	DJPJEMCE_175503				hypothetical protein	NA	NA	NA	0.883212	0.651961	0.557895	1	0.0625	0.833333	0.8125	0.917417	1	0.91	0.359788	0.943639	0.3	1	0.911483	0.8	0.284091	Bacteria	Bacteroidetes	Flavobacteriia	Flavobacteriales	Flavobacteriaceae	NA	NA	NA	NA	NA
GUT_DKFBHOGL_85773	12514	0.882324	DKFBHOGL_85773	kdtA_2	2.4.99.12	COG1519	3-deoxy-D-manno-octulosonic acid transferase	Lipid IV(A) 3-deoxy-D-manno-octulosonic acid transferase.	3-deoxy-D-manno-octulosonic-acid transferase	Cell wall/membrane/envelope biogenesis	0.686131	0.77451	0.736842	1	0.1875	0.958333	0.6875	0.945711	1	1	0.0952381	0.905529	0.166667	0.842105	0.248804	0.625	0.0909091	Bacteria	Bacteroidetes	Bacteroidia	Bacteroidales	Bacteroidaceae	NA	NA	NA	NA	NA
GUT_ONPOEBJI_190864	12512	0.882183	ONPOEBJI_190864	pyrF_56	4.1.1.23		Orotidine 5'-phosphate decarboxylase	Orotidine-5'-phosphate decarboxylase.	NA	NA	0.591241	0.610784	0.557895	1	0.1875	1	0.8125	0.961708	1	1	0.206349	0.871712	0.1	0.736842	0.485646	0.4	0.147727	Bacteria	Bacteroidetes	Bacteroidia	Bacteroidales	Prevotellaceae	Prevotella	NA	NA	NA	NA
AQUATIC-SEDIMENT_GIPIFCKI_08799	12512	0.882183	GIPIFCKI_08799	bioD1_3	6.3.3.3	COG0132	ATP-dependent dethiobiotin synthetase BioD 1	Dethiobiotin synthase.	Dethiobiotin synthetase	Coenzyme transport and metabolism	0.737226	0.811765	0.763158	0.703704	0.1875	0.208333	0.6875	0.935113	1	1	0.174603	0.835212	0.233333	0.947368	0.705742	0.65	0.0909091	Bacteria	Proteobacteria	Gammaproteobacteria	NA	NA	NA	Gammaproteobacteria bacterium	NA	NA	NA
GUT_AKMEBKIH_148005	12511	0.882112	AKMEBKIH_148005		3.1.6.-	COG3119	N-acetylglucosamine-6-O-sulfatase	Hydrolases. Acting on ester bonds.Sulfuric ester hydrolases.	Arylsulfatase A or related enzyme, AlkP superfamily	Inorganic ion transport and metabolism	0.686131	0.788235	0.705263	1	0.5	1	0.75	0.961308	1	1	0.0740741	0.828234	0.2	0.842105	0.181818	0.65	0.0909091	Bacteria	Bacteroidetes	Bacteroidia	Bacteroidales	NA	NA	NA	NA	NA	NA
AQUATIC_ADNPABBJ_27507	12510	0.882042	ADNPABBJ_27507	surE_6	3.1.3.5	COG0496	5'-nucleotidase SurE	5'-nucleotidase.	Broad specificity polyphosphatase and 5'/3'-nucleotidase SurE	Replication, recombination and repair	0.642336	0.838235	0.784211	1	0.25	1	0.8125	0.943011	1	1	0.042328	0.873323	0.166667	1	0.279904	0.75	0.0909091	Bacteria	NA	NA	NA	NA	NA	NA	NA	NA	NA
AQUATIC_MFIPGIGM_230499	12510	0.882042	MFIPGIGM_230499	pdxS_14	4.3.3.6	COG0214	Pyridoxal 5'-phosphate synthase subunit PdxS	Pyridoxal 5'-phosphate synthase (glutamine hydrolyzing).	Pyridoxal 5'-phosphate synthase subunit PdxS	Coenzyme transport and metabolism	0.773723	0.576471	0.647368	0.111111	0.1875	1	0.75	0.931414	0.5	0.77	0.285714	0.944176	0.3	0.842105	0.894737	0.75	0.159091	NA	NA	NA	NA	NA	NA	NA	NA	NA	NA
GUT_OECBBGBM_10698	12509	0.881971	OECBBGBM_10698	argJ_4		COG1364	Arginine biosynthesis bifunctional protein ArgJ	NA	Glutamate N-acetyltransferase (ornithine transacetylase)	Amino acid transport and metabolism	0.781022	0.659804	0.784211	1	0.1875	1	0.8125	0.932314	0.75	0.93	0.359788	0.86044	0.3	1	0.856459	0.75	0.0568182	Bacteria	Firmicutes	Clostridia	Clostridiales	NA	NA	NA	NA	NA	NA
AQUATIC_AAKHIOCO_60677	12508	0.881901	AAKHIOCO_60677				hypothetical protein	NA	NA	NA	0.605839	0.642157	0.721053	1	0.125	1	0.625	0.964907	1	1	0.132275	0.895867	0.133333	0.578947	0.177033	0.575	0.102273	Bacteria	Bacteroidetes	NA	NA	NA	NA	NA	NA	NA	NA
AQUATIC_CKJNADNJ_135459	12506	0.88176	CKJNADNJ_135459				hypothetical protein	NA	NA	NA	0.817518	0.619608	0.710526	1	0.125	1	0.6875	0.955409	1	1	0.100529	0.860977	0.166667	0.736842	0.5311	0.75	0.102273	Bacteria	NA	NA	NA	NA	NA	NA	NA	NA	NA
GUT_COABJGCP_87192	12502	0.881478	COABJGCP_87192	cutC_28		COG3142	Copper homeostasis protein CutC	NA	Copper homeostasis protein CutC	Inorganic ion transport and metabolism	0.613139	0.688235	0.352632	1	0.125	1	0.5	0.963807	1	1	0.100529	0.916801	0.166667	0.315789	0.177033	0.275	0.238636	Bacteria	Proteobacteria	Gammaproteobacteria	Aeromonadales	Aeromonadaceae	Aeromonas	NA	NA	NA	NA
ORAL_EPGDAFGP_02918	12501	0.881407	EPGDAFGP_02918	lpxK_1	2.7.1.130	COG1663	Tetraacyldisaccharide 4'-kinase	Tetraacyldisaccharide 4'-kinase.	Tetraacyldisaccharide-1-P 4'-kinase (Lipid A 4'-kinase)	Cell wall/membrane/envelope biogenesis	0.671533	0.82451	0.726316	1	0.25	1	0.75	0.945711	1	1	0.047619	0.882984	0.166667	0.736842	0.220096	0.675	0.0909091	Bacteria	Proteobacteria	Gammaproteobacteria	Pasteurellales	Pasteurellaceae	NA	NA	NA	NA	NA
GUT_ECKDBEPG_201489	12497	0.881125	ECKDBEPG_201489				hypothetical protein	NA	NA	NA	0.868613	0.587255	0.636842	1	0.125	1	0.4375	0.94801	0.75	0.93	0.116402	0.93183	0.0666667	0.736842	0.497608	0.425	0.238636	Bacteria	Firmicutes	Clostridia	Clostridiales	Lachnospiraceae	NA	NA	NA	NA	NA
AQUATIC_HEBKIMIH_329215	12496	0.881055	HEBKIMIH_329215	dgkA_40	2.7.1.107	COG0818	Diacylglycerol kinase	Diacylglycerol kinase (ATP).	Diacylglycerol kinase	Lipid transport and metabolism	0.854015	0.80098	0.7	0.851852	0.1875	0.833333	0.75	0.941812	0.5	0.75	0.126984	0.852925	0.133333	0.842105	0.492823	0.625	0.113636	Bacteria	NA	NA	NA	NA	NA	NA	NA	NA	NA
GUT_EBCGHCOI_92933	12494	0.880914	EBCGHCOI_92933	oprM_35		COG1538	Outer membrane protein OprM	NA	Outer membrane protein TolC	Cell wall/membrane/envelope biogenesis	0.70073	0.831373	0.631579	1	0.125	1	0.75	0.95021	1	1	0.047619	0.85722	0.2	0.947368	0.205742	0.775	0.113636	Bacteria	Bacteroidetes	Bacteroidia	Bacteroidales	Bacteroidaceae	NA	NA	NA	NA	NA
GUT_OBDLKDDH_32556	12494	0.880914	OBDLKDDH_32556	accD_3	2.1.3.15		Acetyl-coenzyme A carboxylase carboxyl transferase subunit beta	Acetyl-CoA carboxytransferase.	NA	NA	0.824818	0.766667	0.815789	0.962963	0.3125	0.833333	0.75	0.916817	0.75	0.86	0.232804	0.938808	0.2	1	0.566986	0.825	0.386364	Bacteria	Firmicutes	Clostridia	Clostridiales	Ruminococcaceae	Faecalibacterium	NA	NA	NA	NA
AQUATIC-SEDIMENT_OHGJCNOG_268962	12493	0.880843	OHGJCNOG_268962				hypothetical protein	NA	NA	NA	0.445255	0.642157	0.442105	1	0.0625	1	0.6875	0.960508	0.5	0.94	0.121693	0.866345	0.0666667	0.789474	0.440191	0.325	0.863636	NA	NA	NA	NA	NA	NA	NA	NA	NA	NA
AQUATIC-SEDIMENT_NICAGHCP_62563	12489	0.880561	NICAGHCP_62563	tri1_18	3.4.21.-	COG0793	Tricorn protease	Hydrolases. Acting on peptide bonds (peptidases).Serine endopeptidases.	C-terminal processing protease CtpA/Prc, contains a PDZ domain	Posttranslational modification, protein turnover, chaperones	0.70073	0.643137	0.773684	0.962963	0.3125	1	0.75	0.960808	1	1	0.0952381	0.853999	0.2	1	0.258373	0.75	0.420455	Bacteria	Candidatus Aminicenantes	NA	NA	NA	NA	Candidatus Aminicenantes bacterium RBG_16_63_14	NA	NA	NA
GUT_OPOCLPFM_126988	12489	0.880561	OPOCLPFM_126988	ndhC_10	7.1.1.-		NAD(P)H-quinone oxidoreductase subunit 3	Translocases. Catalysing the translocation of hydrons.Hydron translocation or charge separation linked to oxidoreductase reactions.	NA	NA	0.671533	0.67549	0.831579	1	0.9375	1	0.9375	0.922915	1	0.97	0.206349	0.916264	0.966667	1	0.715311	0.9	0.0909091	Bacteria	Bacteroidetes	Bacteroidia	Bacteroidales	NA	NA	NA	NA	NA	NA
GUT_KGCGDGHH_176141	12484	0.880209	KGCGDGHH_176141				hypothetical protein	NA	NA	NA	0.649635	0.591176	0.636842	1	0.1875	0.625	0.6875	0.969006	1	0.99	0.037037	0.826624	0.233333	1	0.342105	0.8	0.818182	Bacteria	NA	NA	NA	NA	NA	NA	NA	NA	NA
GUT_FGGLPFMC_93735	12483	0.880138	FGGLPFMC_93735	nadA_21	2.5.1.72	COG0379	Quinolinate synthase A	Quinolinate synthase.	Quinolinate synthase	Coenzyme transport and metabolism	0.569343	0.717647	0.842105	1	0.375	1	0.8125	0.954409	1	1	0.174603	0.787976	0.166667	1	0.547847	0.725	0.113636	Bacteria	NA	NA	NA	NA	NA	NA	NA	NA	NA
GUT_AOFJGLBH_86097	12478	0.879786	AOFJGLBH_86097				hypothetical protein	NA	NA	NA	0.715328	0.610784	0.705263	0.962963	0.125	1	0.75	0.956409	1	0.94	0.0899471	0.898551	0.2	0.736842	0.287081	0.475	0.511364	Bacteria	Firmicutes	Clostridia	NA	NA	NA	Clostridia bacterium	NA	NA	NA
AQUATIC_EBIFEAGL_66850	12477	0.879715	EBIFEAGL_66850	pdxA_10	1.1.1.262	COG1995	4-hydroxythreonine-4-phosphate dehydrogenase	4-hydroxythreonine-4-phosphate dehydrogenase.	4-hydroxy-L-threonine phosphate dehydrogenase PdxA	Coenzyme transport and metabolism	0.671533	0.72451	0.826316	1	0.3125	1	0.8125	0.94991	1	1	0.100529	0.851852	0.166667	1	0.339713	0.875	0.0909091	Bacteria	NA	NA	NA	NA	NA	NA	NA	NA	NA
GUT_PEHOGGIM_210328	12475	0.879574	PEHOGGIM_210328	ktrA_48		COG0569	Ktr system potassium uptake protein A	NA	Trk/Ktr K+ transport system regulatory component TrkA/KtrA/KtrC, RCK domain	Inorganic ion transport and metabolism-Signal transduction mechanisms	0.737226	0.568627	0.468421	1	0.125	1	0.5625	0.952609	1	0.91	0.179894	0.912507	0.0333333	0.315789	0.631579	0.225	0.0681818	Bacteria	Firmicutes	Clostridia	NA	NA	NA	NA	NA	NA	NA
GUT_AKCLMDAG_239433	12474	0.879504	AKCLMDAG_239433				hypothetical protein	NA	NA	NA	0.693431	0.554902	0.442105	0.962963	0.125	1	0.4375	0.957209	1	0.9	0.0899471	0.91197	0.1	0.263158	0.437799	0.325	0.931818	Bacteria	Firmicutes	Clostridia	NA	NA	NA	Clostridia bacterium	NA	NA	NA
GUT_MPKDPDPK_135444	12471	0.879292	MPKDPDPK_135444				hypothetical protein	NA	NA	NA	0.613139	0.572549	0.657895	1	0.1875	1	0.875	0.957209	0.5	0.98	0.179894	0.848094	0.233333	1	0.569378	0.825	0.284091	NA	NA	NA	NA	NA	NA	NA	NA	NA	NA
AQUATIC_OGCNOHCA_250066	12469	0.879151	OGCNOHCA_250066	rplY_40		COG1825	50S ribosomal protein L25	NA	Ribosomal protein L25 (general stress protein Ctc)	Translation, ribosomal structure and biogenesis	0.824818	0.652941	0.778947	1	0.4375	1	0.6875	0.926115	1	0.99	0.306878	0.872786	0.233333	0.894737	0.863636	0.775	0.0795455	Bacteria	NA	NA	NA	NA	NA	NA	NA	NA	NA
GUT_JNIPIEBC_204035	12469	0.879151	JNIPIEBC_204035	xpt_55	2.4.2.22	COG0503	Xanthine phosphoribosyltransferase	Xanthine phosphoribosyltransferase.	Adenine/guanine phosphoribosyltransferase or related PRPP-binding protein	Nucleotide transport and metabolism	0.839416	0.24902	0.347368	1	0.0625	1	0.5	0.970506	0.75	0.85	0.179894	0.952228	0.1	0.263158	0.633971	0.325	0.965909	Bacteria	Firmicutes	Clostridia	Clostridiales	NA	NA	NA	NA	NA	NA
GUT_PNMHELAI_64571	12465	0.878869	PNMHELAI_64571	nuoL_8	7.1.1.-	COG1009	NADH-quinone oxidoreductase subunit L	Translocases. Catalysing the translocation of hydrons.Hydron translocation or charge separation linked to oxidoreductase reactions.	Membrane H+-translocase/NADH:ubiquinone oxidoreductase subunit 5 (chain L)/Multisubunit Na+/H+ antiporter, MnhA subunit	Energy production and conversion	0.649635	0.786275	0.8	1	0.5	0.958333	0.75	0.920416	1	1	0.238095	0.859903	0.433333	1	0.772727	0.8	0.0909091	Bacteria	Bacteroidetes	Bacteroidia	Bacteroidales	Bacteroidaceae	NA	NA	NA	NA	NA
AQUATIC_PBKIIKJO_73610	12463	0.878728	PBKIIKJO_73610	xseB_17	3.1.11.6		Exodeoxyribonuclease 7 small subunit	Exodeoxyribonuclease VII.	NA	NA	0.635036	0.640196	0.726316	1	0.125	1	0.75	0.952609	1	1	0.126984	0.870639	0.166667	0.894737	0.272727	0.65	0.909091	Bacteria	Bacteroidetes	NA	NA	NA	NA	NA	NA	NA	NA
GUT_NFDGDNMH_78668	12458	0.878376	NFDGDNMH_78668				hypothetical protein	NA	NA	NA	0.620438	0.751961	0.605263	1	0.3125	0.833333	0.6875	0.957908	0.75	1	0.037037	0.827697	0.166667	0.947368	0.334928	0.7	0.0454545	Bacteria	NA	NA	NA	NA	NA	NA	NA	NA	NA
GUT_ECKPJJNJ_86076	12457	0.878305	ECKPJJNJ_86076	tagA_6	2.4.1.187	COG1922	N-acetylglucosaminyldiphosphoundecaprenol N-acetyl-beta-D-mannosaminyltransferase	N-acetylglucosaminyldiphosphoundecaprenol N-acetyl-beta-D-/mannosaminyltransferase.	UDP-N-acetyl-D-mannosaminuronic acid transferase, WecB/TagA/CpsF family	Cell wall/membrane/envelope biogenesis	0.547445	0.708824	0.463158	0.851852	0.3125	0.958333	0.6875	0.957908	0.75	0.96	0.116402	0.84058	0.1	0.210526	0.313397	0.5	0.943182	Bacteria	Bacteroidetes	Bacteroidia	Bacteroidales	Prevotellaceae	Prevotella	NA	NA	NA	NA
GUT_NJPFGOJJ_144939	12456	0.878235	NJPFGOJJ_144939	hutH_9	4.3.1.3		Histidine ammonia-lyase	Histidine ammonia-lyase.	NA	NA	0.854015	0.614706	0.726316	1	0.125	1	0.75	0.936713	1	1	0.195767	0.845411	0.3	1	0.858852	0.775	0.0681818	Bacteria	NA	NA	NA	NA	NA	NA	NA	NA	NA
GUT_HEAHFNJH_155527	12455	0.878164	HEAHFNJH_155527				hypothetical protein	NA	NA	NA	0.722628	0.590196	0.663158	1	0.1875	1	0.75	0.941812	1	1	0.169312	0.871712	0.133333	0.947368	0.767943	0.775	0.0909091	Bacteria	Firmicutes	NA	NA	NA	NA	NA	NA	NA	NA
AQUATIC_NCKEGCPJ_384663	12455	0.878164	NCKEGCPJ_384663	cobV_7	2.7.8.26		Adenosylcobinamide-GDP ribazoletransferase	Adenosylcobinamide-GDP ribazoletransferase.	NA	NA	0.605839	0.697059	0.652632	0.888889	0.375	0.75	0.75	0.955809	0.75	1	0.164021	0.773484	0.166667	0.842105	0.700957	0.625	0.0340909	Bacteria	Proteobacteria	Alphaproteobacteria	Rhodobacterales	NA	NA	NA	NA	NA	NA
GUT_OFIMPGLC_63137	12451	0.877882	OFIMPGLC_63137	pgl_18	3.1.1.31		6-phosphogluconolactonase	6-phosphogluconolactonase.	NA	NA	0.861314	0.7	0.452632	0.703704	0.0625	1	0.5625	0.935213	0.75	0.9	0.174603	0.905529	0.133333	0.736842	0.464115	0.5	0.920455	Bacteria	Bacteroidetes	Bacteroidia	Bacteroidales	Porphyromonadaceae	Porphyromonas	Porphyromonas bennonis	NA	NA	NA
TERRESTRIAL-SOIL_CNKIJKAF_101304	12450	0.877811	CNKIJKAF_101304	yvqK_5	2.5.1.17	COG2096	Corrinoid adenosyltransferase	Corrinoid adenosyltransferase.	Cob(II)alamin adenosyltransferase	Coenzyme transport and metabolism	0.656934	0.635294	0.731579	1	0.25	1	0.75	0.941912	1	1	0.153439	0.841653	0.266667	1	0.729665	0.775	0.238636	Archaea	NA	NA	NA	NA	NA	uncultured archaeon	NA	NA	NA
GUT_OFIMPGLC_33026	12447	0.8776	OFIMPGLC_33026		3.2.1.-		Beta-xylosidase	Hydrolases. Glycosylases.Glycosidases, i.e. enzymes hydrolyzing O- and S-glycosyl compounds.	NA	NA	0.452555	0.72451	0.542105	1	0.125	1	0.75	0.971606	1	1	0.10582	0.763285	0.166667	0.894737	0.342105	0.875	0.159091	Bacteria	NA	NA	NA	NA	NA	NA	NA	NA	NA
GUT_BFEJANAN_254332	12447	0.8776	BFEJANAN_254332				hypothetical protein	NA	NA	NA	0.576642	0.669608	0.594737	1	0.0625	1	0.6875	0.936913	1	1	0.206349	0.865271	0.166667	1	0.779904	0.625	0.0909091	Bacteria	Firmicutes	Clostridia	NA	NA	NA	NA	NA	NA	NA
GUT_AIBCBJFG_142294	12444	0.877388	AIBCBJFG_142294				hypothetical protein	NA	NA	NA	0.467153	0.787255	0.752632	1	0.3125	1	0.8125	0.947211	1	1	0.248677	0.710145	0.7	0.947368	0.820574	0.625	0.113636	Bacteria	NA	NA	NA	NA	NA	NA	NA	NA	NA
GUT_KKLHDABO_217808	12438	0.876965	KKLHDABO_217808				hypothetical protein	NA	NA	NA	0.912409	0.656863	0.831579	0.888889	0.3125	1	0.6875	0.932813	0.5	0.97	0.126984	0.89372	0.2	1	0.569378	0.75	0.113636	Bacteria	Firmicutes	NA	NA	NA	NA	NA	NA	NA	NA
GUT_AFEMELEK_103022	12438	0.876965	AFEMELEK_103022	manA_15	5.3.1.8	COG1482	Mannose-6-phosphate isomerase ManA	Mannose-6-phosphate isomerase.	Mannose-6-phosphate isomerase, class I	Carbohydrate transport and metabolism	0.832117	0.486275	0.426316	1	0.0625	1	0.75	0.95241	1	1	0.148148	0.921095	0.0333333	0.263158	0.504785	0.3	0.909091	Bacteria	Bacteroidetes	Bacteroidia	Bacteroidales	NA	NA	NA	NA	NA	NA
GUT_GKFDHOLJ_124247	12437	0.876895	GKFDHOLJ_124247				hypothetical protein	NA	NA	NA	0.576642	0.587255	0.531579	1	0.125	1	0.75	0.955309	1	1	0.153439	0.894257	0.166667	0.842105	0.461722	0.425	0.0909091	Bacteria	Firmicutes	Clostridia	Clostridiales	Eubacteriaceae	NA	NA	NA	NA	NA
AQUATIC_KNGNEHHC_1005471	12437	0.876895	KNGNEHHC_1005471	leuA_321	2.3.3.13		2-isopropylmalate synthase	2-isopropylmalate synthase.	NA	NA	0.737226	0.654902	0.878947	0.814815	0.3125	1	0.8125	0.946911	1	0.84	0.0846561	0.861514	0.266667	1	0.461722	0.85	0.0340909	NA	NA	NA	NA	NA	NA	NA	NA	NA	NA
AQUATIC_ILHPICML_31636	12432	0.876542	ILHPICML_31636				hypothetical protein	NA	NA	NA	0.547445	0.777451	0.721053	0.518519	0.1875	1	0.6875	0.918916	1	1	0.232804	0.882448	0.2	0.631579	0.787081	0.65	0.215909	Bacteria	Proteobacteria	Alphaproteobacteria	Rhodospirillales	Rhodospirillaceae	Azospirillum	NA	NA	NA	NA
GUT_KNOGPGEF_148301	12427	0.87619	KNOGPGEF_148301				hypothetical protein	NA	NA	NA	0.583942	0.57549	0.384211	1	0.0625	1	0.5	0.957409	1	0.96	0.047619	0.924852	0.0666667	0.105263	0.322967	0.225	0.806818	Bacteria	Firmicutes	Negativicutes	Veillonellales	Veillonellaceae	NA	Veillonellaceae bacterium	NA	NA	NA
GUT_ECDAOBFB_75611	12420	0.875696	ECDAOBFB_75611				hypothetical protein	NA	NA	NA	0.671533	0.648039	0.805263	1	0.4375	1	0.8125	0.935713	1	1	0.116402	0.895867	0.2	1	0.535885	0.775	0.102273	Bacteria	Bacteroidetes	Bacteroidia	Bacteroidales	NA	NA	NA	NA	NA	NA
AQUATIC_ECOBPGDF_533895	12420	0.875696	ECOBPGDF_533895	lipA_161	2.8.1.8	COG0320	Lipoyl synthase	Lipoyl synthase.	Lipoate synthase	Coenzyme transport and metabolism	0.788321	0.918627	0.821053	1	0.4375	1	0.8125	0.904819	0.5	0.99	0.169312	0.877617	0.266667	1	0.617225	0.9	0.102273	Bacteria	Proteobacteria	NA	NA	NA	NA	NA	NA	NA	NA
GUT_PFDCCMAB_247083	12420	0.875696	PFDCCMAB_247083	gnd_15	1.1.1.44	COG0362	6-phosphogluconate dehydrogenase, decarboxylating	Phosphogluconate dehydrogenase (NADP(+)-dependent, decarboxylating).	6-phosphogluconate dehydrogenase	Carbohydrate transport and metabolism	0.781022	0.712745	0.705263	0.703704	0.375	0.75	0.75	0.90152	0.75	0.73	0.227513	0.944713	0.466667	0.736842	0.868421	0.675	0.943182	Bacteria	NA	NA	NA	NA	NA	NA	NA	NA	NA
AQUATIC_NCOOADCH_868442	12419	0.875626	NCOOADCH_868442				hypothetical protein	NA	NA	NA	0.562044	0.862745	0.763158	0.592593	0.25	0.958333	0.875	0.935413	1	0.71	0.0793651	0.891573	0.2	0.894737	0.222488	0.775	0.0681818	Bacteria	NA	NA	NA	NA	NA	bacterium TMED46	NA	NA	NA
GUT_ANKBFAJB_52159	12417	0.875485	ANKBFAJB_52159	thiM_13	2.7.1.50	COG2145	Hydroxyethylthiazole kinase	Hydroxyethylthiazole kinase.	Hydroxyethylthiazole kinase, sugar kinase family	Coenzyme transport and metabolism	0.656934	0.584314	0.442105	1	0.0625	1	0.3125	0.940512	0.5	0.81	0.21164	0.898014	0.1	0.631579	0.84689	0.175	0.125	Bacteria	Firmicutes	Clostridia	Clostridiales	Ruminococcaceae	Faecalibacterium	Faecalibacterium prausnitzii	NA	NA	NA
ORAL_IEAEGEEH_146514	12416	0.875414	IEAEGEEH_146514	pepC_24	3.4.22.40	COG3579	Aminopeptidase C	Bleomycin hydrolase.	Aminopeptidase C	Amino acid transport and metabolism	0.664234	0.388235	0.263158	1	0.0625	1	0.1875	0.956209	1	1	0.285714	0.939882	0.0333333	0.0526316	0.610048	0.175	0.988636	Bacteria	NA	NA	NA	NA	NA	NA	NA	NA	NA
AQUATIC_JGOOLDHM_983671	12412	0.875132	JGOOLDHM_983671	dctM_462		COG1593	C4-dicarboxylate TRAP transporter large permease protein DctM	NA	TRAP-type C4-dicarboxylate transport system, large permease component	Carbohydrate transport and metabolism	0.29927	0.892157	0.826316	0.962963	0.625	0.916667	0.75	0.94871	0.5	0.83	0.031746	0.785293	0.333333	1	0.294258	0.85	0.0568182	Bacteria	Proteobacteria	Alphaproteobacteria	Pelagibacterales	NA	NA	NA	NA	NA	NA
GUT_IIBMNLDO_18741	12412	0.875132	IIBMNLDO_18741	yafQ_3	3.1.-.-	COG3041	mRNA interferase toxin YafQ	Hydrolases. Acting on ester bonds.	mRNA-degrading endonuclease YafQ (mRNA interferase), toxin component of the YafQ-DinJ toxin-antitoxin module	Translation, ribosomal structure and biogenesis-Defense mechanisms	0.627737	0.615686	0.415789	1	0.0625	1	0.625	0.95171	1	1	0.111111	0.920558	0.0333333	0.0526316	0.380383	0.225	0.318182	Bacteria	Bacteroidetes	Bacteroidia	Bacteroidales	NA	NA	Bacteroidales bacterium	NA	NA	NA
MOUSE_FFHPENDN_165665	12410	0.874991	FFHPENDN_165665	pdaA_13	3.5.1.-	COG0726	Peptidoglycan-N-acetylmuramic acid deacetylase PdaA	Hydrolases. Acting on carbon-nitrogen bonds, other than peptide bonds.In linear amides.	Peptidoglycan/xylan/chitin deacetylase, PgdA/NodB/CDA1 family	Carbohydrate transport and metabolism-Cell wall/membrane/envelope biogenesis	0.613139	0.522549	0.473684	1	0.25	1	0.75	0.961508	1	1	0.222222	0.890499	0.1	0.789474	0.392344	0.575	0.102273	Bacteria	Firmicutes	Clostridia	Clostridiales	NA	NA	NA	NA	NA	NA
GUT_BKCLDGPL_48335	12410	0.874991	BKCLDGPL_48335	nanE_7	5.1.3.9		Putative N-acetylmannosamine-6-phosphate 2-epimerase	N-acylglucosamine-6-phosphate 2-epimerase.	NA	NA	0.810219	0.560784	0.242105	1	0.3125	0.375	0.5625	0.935913	0.5	0.91	0.195767	0.929683	0.0666667	0.105263	0.818182	0.075	0.670455	Bacteria	Firmicutes	Clostridia	Clostridiales	Eubacteriaceae	Eubacterium	Eubacterium sp. CAG:180	NA	NA	NA
AQUATIC_BKKLEHMK_51444	12407	0.87478	BKKLEHMK_51444	hrcA_12			Heat-inducible transcription repressor HrcA	NA	NA	NA	0.59854	0.616667	0.710526	1	0.375	1	0.6875	0.939812	0.75	0.96	0.227513	0.837896	0.2	1	0.607656	0.8	0.897727	Bacteria	Proteobacteria	Alphaproteobacteria	Rhodobacterales	Rhodobacteraceae	NA	NA	NA	NA	NA
COW_JIEKOLIL_159652	12407	0.87478	JIEKOLIL_159652				hypothetical protein	NA	NA	NA	0.532847	0.628431	0.621053	1	0.25	1	0.6875	0.966307	1	0.94	0.0793651	0.816962	0.0666667	0.789474	0.208134	0.6	0.920455	Bacteria	Firmicutes	Clostridia	Clostridiales	NA	NA	NA	NA	NA	NA
AQUATIC_OEIHNCAM_245227	12406	0.874709	OEIHNCAM_245227	selD_56	2.7.9.3	COG0709	Selenide, water dikinase	Selenide, water dikinase.	Selenophosphate synthase	Amino acid transport and metabolism	0.649635	0.805882	0.694737	0.925926	0.3125	0.916667	0.75	0.933713	0.25	0.8	0.121693	0.893183	0.166667	0.789474	0.325359	0.725	0.0795455	NA	NA	NA	NA	NA	NA	NA	NA	NA	NA
GUT_MIHPIDPK_56240	12406	0.874709	MIHPIDPK_56240	ebgA_6	3.2.1.23	COG3250	Evolved beta-galactosidase subunit alpha	Beta-galactosidase.	Beta-galactosidase/beta-glucuronidase	Carbohydrate transport and metabolism	0.49635	0.678431	0.426316	1	0.125	1	0.625	0.969006	1	1	0.0899471	0.843264	0.0333333	0.315789	0.220096	0.225	0.113636	Bacteria	Firmicutes	Clostridia	Clostridiales	NA	NA	NA	NA	NA	NA
GUT_MGFBHAPN_189540	12405	0.874639	MGFBHAPN_189540	rsxG_30	7.-.-.-		Ion-translocating oxidoreductase complex subunit G	Translocases.	NA	NA	0.627737	0.672549	0.689474	1	0.125	1	0.4375	0.954509	1	1	0.126984	0.899624	0.0333333	0.210526	0.145933	0.5	0.0568182	Bacteria	Firmicutes	Clostridia	Clostridiales	Ruminococcaceae	Faecalibacterium	NA	NA	NA	NA
GUT_DIDBFNDG_07010	12405	0.874639	DIDBFNDG_07010	mecI_2			Methicillin resistance regulatory protein MecI	NA	NA	NA	0.59854	0.506863	0.531579	1	0.1875	1	0.625	0.966307	1	1	0.100529	0.867955	0.133333	0.947368	0.258373	0.725	0.875	Bacteria	Bacteroidetes	Bacteroidia	Bacteroidales	Odoribacteraceae	Odoribacter	NA	NA	NA	NA
ORAL_FHIJJFAH_169805	12403	0.874498	FHIJJFAH_169805	htpX_68	3.4.24.-	COG0501	Protease HtpX	Hydrolases. Acting on peptide bonds (peptidases).Metalloendopeptidases.	Zn-dependent protease with chaperone function	Posttranslational modification, protein turnover, chaperones	0.737226	0.791176	0.763158	0.444444	0.1875	0.833333	0.8125	0.912418	1	0.76	0.201058	0.944713	0.166667	1	0.385167	0.7	0.965909	Bacteria	NA	NA	NA	NA	NA	NA	NA	NA	NA
AQUATIC-SEDIMENT_ADBCMGNN_20816	12402	0.874427	ADBCMGNN_20816	rph_7	2.7.7.56	COG0689	Ribonuclease PH	tRNA nucleotidyltransferase.	Ribonuclease PH	Translation, ribosomal structure and biogenesis	0.737226	0.815686	0.784211	0.814815	0.3125	0.958333	0.8125	0.896321	1	0.82	0.291005	0.921632	0.233333	1	0.839713	0.925	0.227273	Bacteria	Proteobacteria	Gammaproteobacteria	Chromatiales	NA	NA	NA	NA	NA	NA
AQUATIC_ENFBDHNB_468909	12401	0.874357	ENFBDHNB_468909				hypothetical protein	NA	NA	NA	0.832117	0.635294	0.736842	0.851852	0.125	0.958333	0.6875	0.922615	0.75	0.94	0.216931	0.903918	0.166667	0.894737	0.614833	0.775	0.909091	Bacteria	Proteobacteria	NA	NA	NA	NA	NA	NA	NA	NA
AQUATIC_OMIMCCFL_486779	12401	0.874357	OMIMCCFL_486779	nuoD_5	7.1.1.-	COG0649	NADH-quinone oxidoreductase subunit D	Translocases. Catalysing the translocation of hydrons.Hydron translocation or charge separation linked to oxidoreductase reactions.	NADH:ubiquinone oxidoreductase 49 kD subunit (chain D)	Energy production and conversion	0.40146	0.802941	0.842105	1	0.375	1	0.875	0.909218	1	0.78	0.269841	0.889962	0.966667	1	0.770335	0.9	0.0568182	Bacteria	candidate division Zixibacteria	NA	NA	NA	NA	candidate division Zixibacteria bacterium RBG_16_43_9	NA	NA	NA
GUT_MMFOLFEB_102540	12399	0.874216	MMFOLFEB_102540	cobQ_20			Cobyric acid synthase	NA	NA	NA	0.627737	0.590196	0.584211	1	0.375	0.708333	0.75	0.94931	1	1	0.153439	0.844874	0.1	0.684211	0.684211	0.675	0.0795455	Bacteria	Firmicutes	Clostridia	Clostridiales	Lachnospiraceae	NA	NA	NA	NA	NA
GUT_GDBHOPOI_180096	12397	0.874075	GDBHOPOI_180096		3.6.-.-	COG1703	putative GTPase	Hydrolases. Acting on acid anhydrides.	GTPase of the G3E family (not a periplasmic protein kinase)	Posttranslational modification, protein turnover, chaperones	0.562044	0.770588	0.684211	0.481481	0.125	1	0.6875	0.934113	1	1	0.169312	0.819646	0.166667	1	0.696172	0.725	0.0454545	Bacteria	Bacteroidetes	Bacteroidia	Bacteroidales	Prevotellaceae	Paraprevotella	NA	NA	NA	NA
AQUATIC_KFEBAEPM_560018	12394	0.873863	KFEBAEPM_560018	scpB_174			Segregation and condensation protein B	NA	NA	NA	0.708029	0.628431	0.694737	0.888889	0.125	1	0.75	0.931814	0.5	0.92	0.216931	0.87547	0.233333	0.894737	0.588517	0.65	0.909091	Bacteria	Proteobacteria	NA	NA	NA	NA	NA	NA	NA	NA
AQUATIC-SEDIMENT_JKDFKICL_360343	12392	0.873722	JKDFKICL_360343				hypothetical protein	NA	NA	NA	0.70073	0.668627	0.805263	1	0.25	1	0.75	0.94881	1	1	0.0846561	0.862587	0.133333	0.894737	0.284689	0.725	0.0909091	NA	NA	NA	NA	NA	NA	NA	TIGR00115	secondary_alignment	0.0002
GUT_JDEBAMGL_67343	12383	0.873087	JDEBAMGL_67343				hypothetical protein	NA	NA	NA	0.89781	0.6	0.594737	1	0.125	1	0.625	0.942611	1	0.88	0.0952381	0.908749	0.0666667	0.578947	0.492823	0.4	0.0681818	Bacteria	Firmicutes	Clostridia	Clostridiales	Lachnospiraceae	Blautia	Blautia hansenii	NA	NA	NA
GUT_HJPDKOOB_198333	12375	0.872523	HJPDKOOB_198333	zupT_67			Zinc transporter ZupT	NA	NA	NA	0.540146	0.62451	0.710526	1	0.25	1	0.625	0.95111	1	1	0.164021	0.818572	0.133333	0.684211	0.583732	0.55	0.0909091	Bacteria	NA	NA	NA	NA	NA	NA	NA	NA	NA
GUT_PDDCCNHL_124949	12373	0.872382	PDDCCNHL_124949	appC_5	7.1.1.3	COG1271	Cytochrome bd-II ubiquinol oxidase subunit 1	Ubiquinol oxidase (H(+)-transporting).	Cytochrome bd-type quinol oxidase, subunit 1	Energy production and conversion	0.715328	0.596078	0.626316	0.703704	0.0625	1	0.625	0.926715	0.75	0.84	0.190476	0.899087	0.1	0.947368	0.755981	0.675	0.715909	Bacteria	Bacteroidetes	Bacteroidia	Bacteroidales	Bacteroidaceae	Bacteroides	NA	NA	NA	NA
AQUATIC-SEDIMENT_FAFNEAPP_21293	12371	0.872241	FAFNEAPP_21293	yccX_9	3.6.1.7		Acylphosphatase	Acylphosphatase.	NA	NA	0.810219	0.792157	0.736842	0.925926	0.375	0.708333	0.5625	0.897321	0.75	0.85	0.243386	0.924852	0.266667	0.947368	0.708134	0.825	0.772727	NA	NA	NA	NA	NA	NA	NA	NA	NA	NA
GUT_LNLGENEH_58862	12370	0.872171	LNLGENEH_58862	topB_39	5.6.2.1		DNA topoisomerase 3	DNA topoisomerase.	NA	NA	0.656934	0.564706	0.421053	1	0.125	1	0.625	0.972106	1	1	0.0846561	0.861514	0.0333333	0.421053	0.205742	0.2	0.113636	Bacteria	NA	NA	NA	NA	NA	NA	NA	NA	NA
GUT_LAAANIED_25206	12358	0.871325	LAAANIED_25206	ybaN_4		COG2832	Inner membrane protein YbaN	NA	Uncharacterized membrane protein YbaN, DUF454 family	Function unknown	0.810219	0.713725	0.547368	1	0.125	1	0.3125	0.942611	0.25	0.76	0.137566	0.908213	0.1	0.526316	0.253589	0.225	0.0681818	Bacteria	Bacteroidetes	Bacteroidia	Bacteroidales	Rikenellaceae	Alistipes	NA	NA	NA	NA
AQUATIC_KKLABIAP_620187	12348	0.87062	KKLABIAP_620187	aptA_146	2.2.1.-	COG3959	Apulose-4-phosphate transketolase subunit A	Transferases. Transferring aldehyde or ketonic groups.Transketolases and transaldolases.	Transketolase, N-terminal subunit	Carbohydrate transport and metabolism	0.459854	0.622549	0.710526	1	0.125	1	0.75	0.952609	1	1	0.0793651	0.895867	0.2	0.736842	0.150718	0.7	0.261364	NA	NA	NA	NA	NA	NA	NA	NA	NA	NA
GUT_MGMJMBII_200447	12348	0.87062	MGMJMBII_200447	mgsA_59	4.2.3.3	COG1803	Methylglyoxal synthase	Methylglyoxal synthase.	Methylglyoxal synthase	Carbohydrate transport and metabolism	0.284672	0.736275	0.589474	1	0.125	1	0.5	0.968506	0.5	0.92	0.10582	0.794954	0.1	0.578947	0.145933	0.6	0.0454545	Bacteria	Firmicutes	Clostridia	Clostridiales	NA	NA	NA	NA	NA	NA
TERRESTRIAL-SOIL_BJHIFGHP_26899	12345	0.870408	BJHIFGHP_26899	hbd_5	1.1.1.157	COG1250	3-hydroxybutyryl-CoA dehydrogenase	3-hydroxybutyryl-CoA dehydrogenase.	3-hydroxyacyl-CoA dehydrogenase	Lipid transport and metabolism	0.452555	0.638235	0.805263	1	0.25	1	0.875	0.934913	0.75	0.89	0.111111	0.840043	0.4	1	0.691388	0.85	0.306818	Bacteria	Proteobacteria	Deltaproteobacteria	NA	NA	NA	NA	NA	NA	NA
AQUATIC_AMIADKPM_237221	12343	0.870267	AMIADKPM_237221	thrB_65	2.7.1.39		Homoserine kinase	Homoserine kinase.	NA	NA	0.649635	0.638235	0.705263	0.925926	0.3125	1	0.75	0.916317	0.75	0.76	0.21164	0.93183	0.366667	0.894737	0.638756	0.75	0.659091	Bacteria	Bacteroidetes	Flavobacteriia	NA	NA	NA	NA	NA	NA	NA
GUT_AGAGLPCC_126695	12341	0.870126	AGAGLPCC_126695		1.1.1.38		NAD-dependent malic enzyme	Malate dehydrogenase (oxaloacetate-decarboxylating).	NA	NA	0.80292	0.607843	0.736842	1	0.375	1	0.75	0.937912	1	1	0.174603	0.852925	0.166667	1	0.562201	0.7	0.0909091	Bacteria	Firmicutes	NA	NA	NA	NA	NA	NA	NA	NA
GUT_EIMIODKM_105287	12340	0.870056	EIMIODKM_105287	cobD_34		COG1270	Cobalamin biosynthesis protein CobD	NA	Cobalamin biosynthesis protein CobD/CbiB	Coenzyme transport and metabolism	0.583942	0.606863	0.689474	0.925926	0.25	0.666667	0.6875	0.94771	0.75	1	0.142857	0.804616	0.133333	1	0.705742	0.575	0.0568182	Bacteria	NA	NA	NA	NA	NA	NA	NA	NA	NA
GUT_JDNHOOHL_53288	12338	0.869915	JDNHOOHL_53288	dpnM_6	2.1.1.72		Modification methylase DpnIIA	Site-specific DNA-methyltransferase (adenine-specific).	NA	NA	0.583942	0.637255	0.547368	1	0.375	1	0.625	0.939412	1	0.99	0.174603	0.900161	0.1	0.789474	0.411483	0.55	0.181818	Bacteria	NA	NA	NA	NA	NA	NA	NA	NA	NA
GUT_JOBPCHCG_232977	12336	0.869774	JOBPCHCG_232977	rbgA_52		COG1161	Ribosome biogenesis GTPase A	NA	Ribosome biogenesis GTPase RbgA	Translation, ribosomal structure and biogenesis	0.708029	0.572549	0.578947	0.962963	0.25	1	0.6875	0.938012	1	0.97	0.153439	0.903382	0.0666667	0.157895	0.45933	0.175	0.920455	Bacteria	Firmicutes	NA	NA	NA	NA	NA	TIGR03594	secondary_alignment	1.1e-10
GUT_KJIGKIII_67450	12331	0.869421	KJIGKIII_67450				putative protein	NA	NA	NA	0.715328	0.422549	0.421053	1	0.0625	1	0.625	0.942911	0.75	0.95	0.201058	0.935051	0.0666667	0.210526	0.583732	0.525	0.909091	Bacteria	Firmicutes	Tissierellia	Tissierellales	Peptoniphilaceae	Anaerococcus	NA	NA	NA	NA
GUT_KHDIHKDH_28051	12327	0.869139	KHDIHKDH_28051	lrgA_5		COG1380	Antiholin-like protein LrgA	NA	Putative effector of murein hydrolase LrgA, UPF0299 family	General function prediction only	0.569343	0.504902	0.505263	1	0.0625	1	0.6875	0.957608	0.75	1	0.126984	0.923779	0.1	0.473684	0.303828	0.125	0.0568182	Bacteria	Firmicutes	Clostridia	Clostridiales	Ruminococcaceae	Faecalibacterium	NA	NA	NA	NA
GUT_MMFKAEGJ_113677	12326	0.869069	MMFKAEGJ_113677	rsrIM_3	2.1.1.72		Modification methylase RsrI	Site-specific DNA-methyltransferase (adenine-specific).	NA	NA	0.467153	0.621569	0.563158	1	0.1875	1	0.625	0.941712	1	0.94	0.0846561	0.873859	0.2	0.473684	0.5311	0.7	0.352273	Bacteria	Firmicutes	NA	NA	NA	NA	NA	NA	NA	NA
AQUATIC-SEDIMENT_POCCDBHM_152019	12316	0.868364	POCCDBHM_152019				Deoxyguanosinetriphosphate triphosphohydrolase-like protein	NA	NA	NA	0.635036	0.726471	0.347368	0.814815	0.0625	1	0.4375	0.954109	1	1	0.042328	0.865271	0.0333333	0.157895	0.19378	0.2	0.0909091	Bacteria	Proteobacteria	Betaproteobacteria	NA	NA	NA	NA	NA	NA	NA
AQUATIC_OGCNOHCA_43935	12315	0.868293	OGCNOHCA_43935	ppx_8	3.6.1.11	COG0248	Exopolyphosphatase	Exopolyphosphatase.	Exopolyphosphatase/pppGpp-phosphohydrolase	Nucleotide transport and metabolism-Signal transduction mechanisms	0.576642	0.593137	0.594737	0.814815	0.1875	0.75	0.6875	0.937413	1	0.75	0.269841	0.838969	0.1	0.684211	0.820574	0.65	0.113636	Bacteria	Bacteroidetes	NA	NA	NA	NA	NA	NA	NA	NA
TERRESTRIAL-SOIL_EPFHHLEF_125557	12315	0.868293	EPFHHLEF_125557	sufE_3		COG2166	Cysteine desulfuration protein SufE	NA	Sulfur transfer protein SufE, Fe-S cluster assembly	Posttranslational modification, protein turnover, chaperones	0.605839	0.77451	0.642105	0.962963	0.375	1	0.6875	0.945011	1	1	0.031746	0.820719	0.233333	0.947368	0.253589	0.575	0.0909091	NA	NA	NA	NA	NA	NA	NA	NA	NA	NA
GUT_FIDLLMDN_365290	12308	0.867799	FIDLLMDN_365290				hypothetical protein	NA	NA	NA	0.59854	0.469608	0.289474	1	0.125	0.875	0.5	0.966807	1	1	0.111111	0.895867	0.0333333	0.210526	0.30622	0.325	0.272727	Bacteria	Firmicutes	Clostridia	NA	NA	NA	Clostridia bacterium	NA	NA	NA
AQUATIC_FGMCNMFA_521142	12306	0.867658	FGMCNMFA_521142	mobA_145	2.7.7.77	COG0746	Molybdenum cofactor guanylyltransferase	Molybdenum cofactor guanylyltransferase.	Molybdopterin-guanine dinucleotide biosynthesis protein A	Coenzyme transport and metabolism	0.627737	0.852941	0.736842	0.851852	0.1875	0.666667	0.75	0.909118	0.25	0.76	0.148148	0.870102	0.233333	0.947368	0.657895	0.825	0.0454545	Bacteria	NA	NA	NA	NA	NA	NA	NA	NA	NA
GUT_IAOBBNMD_45630	12304	0.867517	IAOBBNMD_45630	htpG_12		COG0326	Chaperone protein HtpG	NA	Molecular chaperone, HSP90 family	Posttranslational modification, protein turnover, chaperones	0.467153	0.8	0.7	0.962963	0.375	1	0.6875	0.935613	1	0.94	0.132275	0.796028	0.533333	0.894737	0.464115	0.65	0.0795455	Bacteria	Firmicutes	Clostridia	Clostridiales	Ruminococcaceae	Faecalibacterium	NA	NA	NA	NA
AQUATIC-SEDIMENT_KMODPJCP_67826	12304	0.867517	KMODPJCP_67826	cvfB_15			Conserved virulence factor B	NA	NA	NA	0.664234	0.569608	0.510526	1	0.1875	0.958333	0.6875	0.952809	1	1	0.0846561	0.916801	0.0666667	0.263158	0.188995	0.25	0.193182	Bacteria	Proteobacteria	Gammaproteobacteria	NA	NA	NA	NA	NA	NA	NA
GUT_BKCHFIPG_79269	12303	0.867447	BKCHFIPG_79269	comEC_14		COG0658	ComE operon protein 3	NA	DNA uptake channel protein ComEC, N-terminal domain	Intracellular trafficking, secretion, and vesicular transport	0.671533	0.711765	0.673684	0.962963	0.0625	1	0.75	0.913917	0.75	0.98	0.148148	0.899624	0.1	0.842105	0.720096	0.575	0.0568182	Bacteria	NA	NA	NA	NA	NA	NA	NA	NA	NA
GUT_DCNEENDG_155226	12303	0.867447	DCNEENDG_155226				hypothetical protein	NA	NA	NA	0.562044	0.522549	0.578947	0.962963	0.125	0.958333	0.6875	0.926015	0.75	0.92	0.280423	0.922169	0.2	0.947368	0.791866	0.7	0.113636	Bacteria	Firmicutes	Clostridia	NA	NA	NA	Clostridia bacterium	NA	NA	NA
GUT_FFHJNMEF_112724	12302	0.867376	FFHJNMEF_112724	yfiC_27	2.1.1.223		tRNA1(Val) (adenine(37)-N6)-methyltransferase	tRNA(1)(Val) (adenine(37)-N(6))-methyltransferase.	NA	NA	0.788321	0.521569	0.463158	1	0.125	1	0.4375	0.945211	0.75	0.97	0.164021	0.885132	0.1	0.421053	0.576555	0.4	0.136364	Bacteria	Fusobacteria	Fusobacteriia	Fusobacteriales	Fusobacteriaceae	NA	NA	NA	NA	NA
GUT_NLCLKPHL_192708	12297	0.867024	NLCLKPHL_192708	pstS1_11		COG0226	Phosphate-binding protein PstS 1	NA	ABC-type phosphate transport system, periplasmic component	Inorganic ion transport and metabolism	0.649635	0.547059	0.636842	1	0.25	0.916667	0.75	0.954909	0.25	0.92	0.042328	0.880301	0.133333	0.315789	0.162679	0.325	0.920455	Bacteria	Firmicutes	Clostridia	Clostridiales	Ruminococcaceae	Faecalibacterium	NA	NA	NA	NA
GUT_CBKDBMHK_55285	12296	0.866953	CBKDBMHK_55285				hypothetical protein	NA	NA	NA	0.554745	0.858824	0.789474	0.703704	0.3125	0.958333	0.8125	0.921216	0.75	0.86	0.111111	0.864198	0.2	1	0.327751	0.9	0.0227273	Bacteria	Firmicutes	Clostridia	Clostridiales	Lachnospiraceae	Robinsoniella	NA	NA	NA	NA
GUT_ADAEKOBB_165182	12296	0.866953	ADAEKOBB_165182				Rubredoxin	NA	NA	NA	0.525547	0.628431	0.726316	1	0.3125	1	0.875	0.94871	1	0.99	0.10582	0.831991	0.1	0.894737	0.368421	0.775	0.0909091	Bacteria	NA	NA	NA	NA	NA	NA	NA	NA	NA
GUT_MGGDFNBI_55159	12291	0.866601	MGGDFNBI_55159	rbsA_28	7.5.2.7	COG1129	Ribose import ATP-binding protein RbsA	ABC-type D-ribose transporter.	ABC-type sugar transport system, ATPase component	Carbohydrate transport and metabolism	0.59854	0.761765	0.505263	0.925926	0.125	0.541667	0.75	0.916617	0.75	0.8	0.169312	0.870639	0.133333	0.368421	0.717703	0.525	0.534091	Bacteria	Firmicutes	Clostridia	Clostridiales	Lachnospiraceae	Lachnoclostridium	[Clostridium] symbiosum	NA	NA	NA
GUT_EAHPKNKM_107464	12290	0.86653	EAHPKNKM_107464	cpsB_14	3.1.3.48	COG4464	Tyrosine-protein phosphatase CpsB	Protein-tyrosine-phosphatase.	Tyrosine-protein phosphatase YwqE	Signal transduction mechanisms	0.729927	0.536275	0.526316	1	0.125	1	0.625	0.94891	1	1	0.037037	0.916801	0.0333333	0.105263	0.229665	0.375	0.636364	Bacteria	Firmicutes	Clostridia	Clostridiales	Ruminococcaceae	Ruminococcus	Ruminococcus gauvreauii	NA	NA	NA
GUT_DGDGAPGD_37115	12288	0.866389	DGDGAPGD_37115	rapA_3	3.6.4.-		RNA polymerase-associated protein RapA	Hydrolases. Acting on acid anhydrides.Acting on ATP; involved in cellular and subcellular movement.	NA	NA	0.591241	0.610784	0.573684	0.777778	0.3125	0.958333	0.75	0.934213	1	0.82	0.243386	0.853999	0.2	1	0.598086	0.65	0.522727	Bacteria	Firmicutes	NA	NA	NA	NA	NA	NA	NA	NA
GUT_MINBDFGI_63826	12282	0.865966	MINBDFGI_63826				hypothetical protein	NA	NA	NA	0.744526	0.55	0.5	1	0.125	1	0.625	0.958308	1	1	0.121693	0.813741	0.0333333	0.368421	0.471292	0.475	0.102273	Bacteria	Firmicutes	NA	NA	NA	NA	NA	NA	NA	NA
AQUATIC-SEDIMENT_GOHGPMHI_13343	12281	0.865896	GOHGPMHI_13343	rne_4	3.1.26.12		Ribonuclease E	Ribonuclease E.	NA	NA	0.620438	0.766667	0.773684	0.518519	0.25	1	0.75	0.920316	1	1	0.111111	0.913043	0.166667	0.894737	0.284689	0.8	0.102273	Bacteria	Proteobacteria	Alphaproteobacteria	Rhodobacterales	Rhodobacteraceae	NA	NA	NA	NA	NA
AQUATIC_NNDIEEJJ_389085	12281	0.865896	NNDIEEJJ_389085				hypothetical protein	NA	NA	NA	0.89781	0.632353	0.721053	0.888889	0.1875	1	0.75	0.917816	1	0.81	0.116402	0.923779	0.2	0.947368	0.58134	0.775	0.0795455	Bacteria	NA	NA	NA	NA	NA	NA	NA	NA	NA
GUT_CDIKGJGK_57942	12278	0.865684	CDIKGJGK_57942	hup_21			DNA-binding protein HU	NA	NA	NA	0.591241	0.611765	0.647368	0.777778	0.3125	1	0.75	0.945411	1	0.91	0.031746	0.874396	0.1	0.684211	0.253589	0.675	0.602273	Bacteria	Firmicutes	Clostridia	Clostridiales	NA	NA	NA	NA	NA	NA
AQUATIC_JGOOLDHM_19057	12277	0.865614	JGOOLDHM_19057	tldD_4	3.4.-.-	COG0312	Metalloprotease TldD	Hydrolases. Acting on peptide bonds (peptidases).	Zn-dependent protease PmbA/TldA or its inactivated homolog	General function prediction only	0.591241	0.873529	0.873684	0.62963	0.4375	1	0.875	0.915117	1	0.79	0.031746	0.891036	0.233333	1	0.260766	0.95	0.0227273	Bacteria	NA	NA	NA	NA	NA	NA	NA	NA	NA
AQUATIC-SEDIMENT_GIPIFCKI_245400	12275	0.865473	GIPIFCKI_245400	pgi_56	5.3.1.9	COG0166	Glucose-6-phosphate isomerase	Glucose-6-phosphate isomerase.	Glucose-6-phosphate isomerase	Carbohydrate transport and metabolism	0.510949	0.793137	0.673684	0.148148	0.125	0.958333	0.6875	0.89952	1	0.72	0.306878	0.89694	0.233333	0.947368	0.839713	0.8	0.204545	NA	NA	NA	NA	NA	NA	NA	NA	NA	NA
AQUATIC_LHHACGBH_172882	12268	0.864979	LHHACGBH_172882	hemE_60	4.1.1.37	COG0407	Uroporphyrinogen decarboxylase	Uroporphyrinogen decarboxylase.	Uroporphyrinogen-III decarboxylase HemE	Coenzyme transport and metabolism	0.854015	0.805882	0.805263	0.962963	0.3125	0.958333	0.75	0.890622	0.75	0.87	0.26455	0.907139	0.4	0.947368	0.72488	0.875	0.0454545	Bacteria	NA	NA	NA	NA	NA	NA	NA	NA	NA
AQUATIC_MGOGGLOF_285799	12258	0.864274	MGOGGLOF_285799		5.1.1.20	COG4948	L-Ala-D/L-Glu epimerase	L-Ala-D/L-Glu epimerase.	L-alanine-DL-glutamate epimerase or related enzyme of enolase superfamily	Cell wall/membrane/envelope biogenesis-General function prediction only	0.467153	0.911765	0.773684	1	0.25	1	0.75	0.956109	0.75	1	0.0529101	0.630703	0.266667	1	0.248804	0.875	0.375	Bacteria	NA	NA	NA	NA	NA	NA	NA	NA	NA
AQUATIC-SEDIMENT_NJIAHEFC_175882	12253	0.863922	NJIAHEFC_175882				hypothetical protein	NA	NA	NA	0.642336	0.807843	0.8	1	0.375	1	0.6875	0.931814	1	1	0.031746	0.820719	0.366667	1	0.220096	0.725	0.125	Bacteria	NA	NA	NA	NA	NA	NA	NA	NA	NA
AQUATIC-SEDIMENT_LHMIBGGG_84596	12252	0.863851	LHMIBGGG_84596	nhaA_7		COG3004	Na(+)/H(+) antiporter NhaA	NA	Na+/H+ antiporter NhaA	Energy production and conversion-Inorganic ion transport and metabolism	0.649635	0.778431	0.684211	1	0.125	1	0.8125	0.907818	0.75	0.86	0.185185	0.876543	0.2	0.631579	0.691388	0.525	0.0909091	Bacteria	NA	NA	NA	NA	NA	NA	NA	NA	NA
GUT_ELICPFIG_241341	12249	0.86364	ELICPFIG_241341	hprK_52	2.7.11.-	COG1493	HPr kinase/phosphorylase	Transferases. Transferring phosphorus-containing groups.Protein-serine/threonine kinases.	Serine kinase of the HPr protein, regulates carbohydrate metabolism	Signal transduction mechanisms	0.79562	0.487255	0.584211	1	0.0625	1	0.625	0.927614	0.75	0.96	0.164021	0.921095	0.0666667	0.578947	0.54067	0.675	0.909091	Bacteria	NA	NA	NA	NA	NA	NA	NA	NA	NA
GUT_CMHOAIAA_142353	12249	0.86364	CMHOAIAA_142353	gltP_15		COG1301	Proton/glutamate-aspartate symporter	NA	Na+/H+-dicarboxylate symporter	Energy production and conversion	0.70073	0.812745	0.684211	0.703704	0.25	1	0.6875	0.930214	0.5	0.85	0.185185	0.749329	0.266667	0.842105	0.598086	0.5	0.227273	Bacteria	Firmicutes	NA	NA	NA	NA	NA	NA	NA	NA
AQUATIC_AIABNAPC_213183	12243	0.863217	AIABNAPC_213183	czcD_71		COG1230	Cadmium, cobalt and zinc/H(+)-K(+) antiporter	NA	Co/Zn/Cd efflux system component	Inorganic ion transport and metabolism	0.846715	0.657843	0.705263	0.777778	0.125	0.958333	0.75	0.887123	1	0.88	0.253968	0.935051	0.333333	1	0.885167	0.75	0.909091	Bacteria	Bacteroidetes	Flavobacteriia	Flavobacteriales	Flavobacteriaceae	Leeuwenhoekiella	Leeuwenhoekiella blandensis	NA	NA	NA
GUT_DJLJHBPD_90065	12239	0.862934	DJLJHBPD_90065				hypothetical protein	NA	NA	NA	0.737226	0.798039	0.726316	1	0.125	0.958333	0.8125	0.914917	1	1	0.047619	0.91358	0.0666667	0.736842	0.251196	0.675	0.0795455	Bacteria	Bacteroidetes	Bacteroidia	Bacteroidales	NA	NA	NA	NA	NA	NA
GUT_NFHHHGCC_37726	12238	0.862864	NFHHHGCC_37726	mutB_2	5.4.99.2	COG1884	Methylmalonyl-CoA mutase large subunit	Methylmalonyl-CoA mutase.	Methylmalonyl-CoA mutase, N-terminal domain/subunit	Lipid transport and metabolism	0.510949	0.828431	0.784211	1	0.125	1	0.8125	0.903719	1	0.78	0.164021	0.85883	0.2	1	0.69378	0.925	0.0454545	Bacteria	NA	NA	NA	NA	NA	NA	NA	NA	NA
GUT_EMLHLPDG_136342	12231	0.86237	EMLHLPDG_136342	ppa_10	3.6.1.1		Inorganic pyrophosphatase	Inorganic diphosphatase.	NA	NA	0.554745	0.834314	0.757895	0.962963	0.375	1	0.8125	0.883323	0.75	0.78	0.280423	0.921632	0.2	1	0.813397	0.85	0.0681818	Bacteria	NA	NA	NA	NA	NA	NA	NA	NA	NA
GUT_HLJFOHED_368643	12229	0.862229	HLJFOHED_368643	garR_46	1.1.1.60	COG2084	2-hydroxy-3-oxopropionate reductase	2-hydroxy-3-oxopropionate reductase.	3-hydroxyisobutyrate dehydrogenase or related beta-hydroxyacid dehydrogenase	Lipid transport and metabolism	0.635036	0.908824	0.805263	0.925926	0.375	0.333333	0.8125	0.904919	1	0.82	0.0952381	0.839506	0.5	1	0.4689	0.925	0.272727	Bacteria	Firmicutes	NA	NA	NA	NA	NA	NA	NA	NA
PLANTS_AMMNMODB_263248	12227	0.862088	AMMNMODB_263248				hypothetical protein	NA	NA	NA	0.635036	0.558824	0.594737	1	0.3125	1	0.75	0.961308	1	1	0.0952381	0.782072	0.166667	0.736842	0.349282	0.55	0.0909091	Bacteria	NA	NA	NA	NA	NA	NA	NA	NA	NA
GUT_PEEDBGJD_104406	12226	0.862018	PEEDBGJD_104406				queuosine precursor transporter	NA	NA	NA	0.715328	0.630392	0.668421	0.592593	0.125	1	0.6875	0.919416	0.75	0.97	0.227513	0.844874	0.166667	0.421053	0.827751	0.625	0.0909091	Bacteria	NA	NA	NA	NA	NA	NA	NA	NA	NA
AQUATIC_CPNMGMBH_203405	12225	0.861947	CPNMGMBH_203405				hypothetical protein	NA	NA	NA	0.854015	0.716667	0.757895	0.703704	0.25	0.791667	0.6875	0.906819	0.25	0.78	0.185185	0.895867	0.3	1	0.636364	0.675	0.0681818	Bacteria	Proteobacteria	Alphaproteobacteria	Pelagibacterales	NA	NA	NA	NA	NA	NA
GUT_CFJLLHOF_38954	12218	0.861454	CFJLLHOF_38954				hypothetical protein	NA	NA	NA	0.430657	0.802941	0.810526	1	0.375	0.583333	0.6875	0.943811	0.75	0.82	0.026455	0.77241	0.166667	1	0.246411	0.675	0.0568182	Bacteria	Firmicutes	Clostridia	Clostridiales	NA	NA	NA	NA	NA	NA
GUT_CAEEINOD_152890	12213	0.861101	CAEEINOD_152890				hypothetical protein	NA	NA	NA	0.766423	0.636275	0.742105	1	0.3125	1	0.6875	0.910418	1	1	0.201058	0.881374	0.2	0.894737	0.543062	0.65	0.965909	Bacteria	NA	NA	NA	NA	NA	NA	NA	NA	NA
GUT_NIJOMJLI_156091	12212	0.861031	NIJOMJLI_156091				IS200/IS605 family transposase IS1341	NA	NA	NA	0.394161	0.527451	0.526316	1	0.625	1	0.6875	0.942811	0.75	0.88	0.148148	0.87547	0.166667	0.315789	0.442584	0.4	0.636364	Bacteria	Firmicutes	Clostridia	Clostridiales	Clostridiaceae	NA	NA	NA	NA	NA
GUT_HLGIDAAG_207920	12211	0.86096	HLGIDAAG_207920	cobT_55	2.4.2.21	COG2038	Nicotinate-nucleotide--dimethylbenzimidazole phosphoribosyltransferase	Nicotinate-nucleotide--dimethylbenzimidazole phosphoribosyltransferase.	NaMN:DMB phosphoribosyltransferase	Coenzyme transport and metabolism	0.518248	0.679412	0.6	1	0.125	0.958333	0.75	0.946711	1	1	0.026455	0.803006	0.166667	0.842105	0.339713	0.725	0.0340909	Bacteria	Firmicutes	Clostridia	NA	NA	NA	NA	NA	NA	NA
GUT_OHDGIAGG_197451	12209	0.860819	OHDGIAGG_197451				hypothetical protein	NA	NA	NA	0.686131	0.489216	0.426316	1	0.0625	1	0.625	0.954309	1	1	0.15873	0.829844	0.0333333	0.473684	0.492823	0.625	0.0795455	Bacteria	Firmicutes	Clostridia	NA	NA	NA	NA	NA	NA	NA
GUT_AHJIOMDP_87719	12207	0.860678	AHJIOMDP_87719	citE_4	4.1.3.6	COG2301	Citrate lyase subunit beta	Citrate (pro-3S)-lyase.	Citrate lyase beta subunit	Carbohydrate transport and metabolism	0.70073	0.843137	0.673684	0.703704	0.125	0.958333	0.8125	0.89822	0.75	0.68	0.132275	0.830918	0.233333	1	0.76555	0.775	0.693182	Bacteria	NA	NA	NA	NA	NA	NA	NA	NA	NA
AQUATIC-SEDIMENT_PHGJDKFH_172386	12199	0.860114	PHGJDKFH_172386				hypothetical protein	NA	NA	NA	0.474453	0.572549	0.552632	1	0.375	1	0.75	0.95221	1	0.99	0.0634921	0.848094	0.0666667	0.473684	0.272727	0.575	0.102273	Bacteria	Candidatus Omnitrophica	NA	NA	NA	NA	NA	NA	NA	NA
GUT_PBLAIEKP_86581	12194	0.859762	PBLAIEKP_86581	dpp5_12	3.4.14.-	COG1506	Dipeptidyl-peptidase 5	Hydrolases. Acting on peptide bonds (peptidases).Dipeptidyl-peptidases and tripeptidyl-peptidases.	Dipeptidyl aminopeptidase/acylaminoacyl peptidase	Amino acid transport and metabolism	0.649635	0.629412	0.742105	1	0.375	1	0.75	0.932114	1	1	0.0952381	0.8438	0.433333	1	0.385167	0.875	0.0909091	Bacteria	Bacteroidetes	Bacteroidia	Bacteroidales	NA	NA	NA	NA	NA	NA
AQUATIC_MFMIGDOK_26818	12191	0.85955	MFMIGDOK_26818	rhtB_7		COG1280	Homoserine/homoserine lactone efflux protein	NA	Threonine/homoserine/homoserine lactone efflux protein	Amino acid transport and metabolism	0.547445	0.865686	0.815789	1	0.3125	0.791667	0.75	0.909818	0.75	0.83	0.174603	0.830918	0.3	1	0.435407	0.825	0.0568182	Bacteria	Proteobacteria	Gammaproteobacteria	Oceanospirillales	Halomonadaceae	Halomonas	NA	NA	NA	NA
GUT_DCJELLEF_151988	12188	0.859339	DCJELLEF_151988				hypothetical protein	NA	NA	NA	0.554745	0.598039	0.578947	1	0.25	1	0.6875	0.946011	1	0.95	0.148148	0.785293	0.0666667	0.421053	0.521531	0.525	0.284091	Bacteria	Bacteroidetes	Bacteroidia	Bacteroidales	Rikenellaceae	NA	NA	NA	NA	NA
AQUATIC_LMHEJOLM_54724	12188	0.859339	LMHEJOLM_54724				hypothetical protein	NA	NA	NA	0.708029	0.651961	0.694737	0.666667	0.125	1	0.6875	0.89902	0.75	0.73	0.227513	0.885132	0.166667	0.947368	0.851675	0.65	0.840909	Bacteria	Bacteroidetes	Flavobacteriia	Flavobacteriales	NA	NA	NA	NA	NA	NA
AQUATIC_NLDBGKBM_427704	12186	0.859198	NLDBGKBM_427704	recX_116			Regulatory protein RecX	NA	NA	NA	0.532847	0.631373	0.7	1	0.125	1	0.6875	0.94811	1	1	0.031746	0.841116	0.166667	0.526316	0.150718	0.65	0.0909091	Bacteria	Bacteroidetes	Flavobacteriia	Flavobacteriales	Crocinitomicaceae	NA	Crocinitomicaceae bacterium TMED209	NA	NA	NA
PLANTS_AMMNMODB_482064	12182	0.858916	AMMNMODB_482064				hypothetical protein	NA	NA	NA	0.518248	0.615686	0.752632	1	0.125	1	0.75	0.945011	1	1	0.0582011	0.828771	0.1	0.789474	0.107656	0.625	0.863636	Bacteria	Bacteroidetes	NA	NA	NA	NA	Bacteroidetes bacterium RIFCSPLOWO2_12_FULL_35_15	NA	NA	NA
AQUATIC_GHOEIMLP_379486	12182	0.858916	GHOEIMLP_379486	rpsM_132		COG0099	30S ribosomal protein S13	NA	Ribosomal protein S13	Translation, ribosomal structure and biogenesis	0.474453	0.638235	0.721053	0.925926	0.3125	1	0.75	0.923315	1	0.92	0.222222	0.873323	0.166667	1	0.442584	0.825	0.238636	Bacteria	Proteobacteria	NA	NA	NA	NA	NA	NA	NA	NA
GUT_JCDCJHBB_63230	12179	0.858704	JCDCJHBB_63230				hypothetical protein	NA	NA	NA	0.627737	0.492157	0.573684	0.555556	0.25	1	0.75	0.946611	0.75	0.86	0.0687831	0.873859	0.233333	0.684211	0.34689	0.75	0.386364	Bacteria	Firmicutes	NA	NA	NA	NA	NA	NA	NA	NA
GUT_KPJEEJKN_127475	12177	0.858563	KPJEEJKN_127475			COG2220	putative protein	NA	L-ascorbate lactonase UlaG, metallo-beta-lactamase superfamily	Carbohydrate transport and metabolism	0.80292	0.653922	0.778947	1	0.125	1	0.8125	0.924115	1	0.8	0.10582	0.830381	0.166667	1	0.550239	0.875	0.0340909	Bacteria	Proteobacteria	Deltaproteobacteria	Desulfovibrionales	Desulfovibrionaceae	Mailhella	Mailhella massiliensis	NA	NA	NA
GUT_LIJJHGCA_168001	12171	0.85814	LIJJHGCA_168001				hypothetical protein	NA	NA	NA	0.59854	0.569608	0.510526	1	0.125	1	0.75	0.958608	1	1	0.037037	0.82555	0.1	0.578947	0.177033	0.3	0.102273	Bacteria	Bacteroidetes	Bacteroidia	Bacteroidales	Bacteroidaceae	NA	NA	NA	NA	NA
AQUATIC-SEDIMENT_CJJMPPCL_504865	12171	0.85814	CJJMPPCL_504865	nuoB_37	7.1.1.-	COG0377	NADH-quinone oxidoreductase subunit B	Translocases. Catalysing the translocation of hydrons.Hydron translocation or charge separation linked to oxidoreductase reactions.	NADH:ubiquinone oxidoreductase 20 kD subunit (chain B) or related Fe-S oxidoreductase	Energy production and conversion	0.394161	0.657843	0.815789	1	0.375	1	0.8125	0.917716	0.5	0.99	0.21164	0.826087	0.3	1	0.710526	0.85	0.0340909	Bacteria	NA	NA	NA	NA	NA	NA	NA	NA	NA
GUT_DJMPAAPJ_77811	12169	0.857999	DJMPAAPJ_77811				hypothetical protein	NA	NA	NA	0.59854	0.366667	0.336842	0.962963	0.125	1	0.5	0.936313	0.5	0.99	0.206349	0.902308	0.133333	0.473684	0.727273	0.375	0.806818	Bacteria	Firmicutes	Clostridia	Clostridiales	Lachnospiraceae	Butyrivibrio	NA	NA	NA	NA
GUT_LDJBPGNM_155512	12169	0.857999	LDJBPGNM_155512	apeB_28	3.4.11.-	COG1362	putative M18 family aminopeptidase 2	Hydrolases. Acting on peptide bonds (peptidases).Aminopeptidases.	Aspartyl aminopeptidase	Amino acid transport and metabolism	0.635036	0.546078	0.410526	0.962963	0.125	1	0.5	0.924715	1	1	0.21164	0.865271	0.1	0.526316	0.84689	0.175	0.0909091	Bacteria	Firmicutes	Clostridia	NA	NA	NA	Clostridia bacterium	NA	NA	NA
GUT_FJKCKCDD_62391	12164	0.857646	FJKCKCDD_62391	hisG_17	2.4.2.17		ATP phosphoribosyltransferase	ATP phosphoribosyltransferase.	NA	NA	0.810219	0.62549	0.752632	1	0.3125	1	0.75	0.924015	1	0.88	0.10582	0.86044	0.133333	0.736842	0.480861	0.675	0.0113636	Bacteria	Firmicutes	Clostridia	Clostridiales	Ruminococcaceae	Faecalibacterium	NA	TIGR00442	secondary_alignment	2.5e-06
GUT_JDFJIMGC_208538	12164	0.857646	JDFJIMGC_208538	cbiT_2	2.1.1.196	COG2242	Cobalt-precorrin-6B C(15)-methyltransferase (decarboxylating)	Cobalt-precorrin-6B (C(15))-methyltransferase (decarboxylating).	Precorrin-6B methylase 2	Coenzyme transport and metabolism	0.562044	0.579412	0.505263	0.925926	0.25	0.833333	0.6875	0.940412	1	0.8	0.153439	0.793344	0.2	0.947368	0.715311	0.3	0.0909091	Bacteria	Firmicutes	Clostridia	Clostridiales	Ruminococcaceae	Faecalibacterium	NA	TIGR00755	secondary_alignment	8.5e-08
AQUATIC_BNACLKMF_203515	12163	0.857576	BNACLKMF_203515	outO_11			Type 4 prepilin-like proteins leader peptide-processing enzyme	NA	NA	NA	0.766423	0.77451	0.757895	0.37037	0.3125	0.916667	0.625	0.892821	1	0.86	0.195767	0.906602	0.233333	0.894737	0.519139	0.9	0.613636	NA	NA	NA	NA	NA	NA	NA	NA	NA	NA
GUT_EJFMANEB_80055	12158	0.857223	EJFMANEB_80055				hypothetical protein	NA	NA	NA	0.656934	0.588235	0.515789	1	0.375	1	0.6875	0.95151	1	1	0.0634921	0.844337	0.2	0.789474	0.129187	0.325	0.0909091	Bacteria	Firmicutes	Clostridia	Clostridiales	Ruminococcaceae	NA	NA	NA	NA	NA
AQUATIC-SEDIMENT_AHGCNJMD_118166	12153	0.856871	AHGCNJMD_118166	cbiC_2	5.4.99.60	COG2082	Cobalt-precorrin-8 methylmutase	Cobalt-precorrin-8 methylmutase.	Precorrin-8X methylmutase CbiC/CobH	Coenzyme transport and metabolism	0.518248	0.583333	0.547368	1	0.3125	0.875	0.75	0.931814	1	0.82	0.174603	0.812668	0.233333	1	0.758373	0.35	0.0909091	Archaea	Euryarchaeota	NA	NA	NA	NA	Euryarchaeota archaeon ADurb.BinA087	NA	NA	NA
GUT_HGCODALN_74140	12147	0.856448	HGCODALN_74140	rpsJ_33		COG0051	30S ribosomal protein S10	NA	Ribosomal protein S10	Translation, ribosomal structure and biogenesis	0.759124	0.652941	0.778947	1	0.1875	1	0.6875	0.918216	1	1	0.243386	0.750403	0.233333	1	0.861244	0.65	0.227273	Bacteria	NA	NA	NA	NA	NA	NA	NA	NA	NA
AQUATIC_DNNBADLJ_253048	12146	0.856377	DNNBADLJ_253048				hypothetical protein	NA	NA	NA	0.664234	0.609804	0.673684	0.592593	0.25	1	0.625	0.89942	1	0.83	0.238095	0.922169	0.166667	1	0.803828	0.7	0.193182	Bacteria	Candidatus Margulisbacteria	Candidatus Marinamargulisbacteria	NA	NA	NA	Candidatus Marinamargulisbacteria bacterium SCGC AG-343-K17	NA	NA	NA
GUT_PCOCKOAI_183768	12143	0.856166	PCOCKOAI_183768				hypothetical protein	NA	NA	NA	0.605839	0.522549	0.457895	0.37037	0.1875	0.958333	0.6875	0.944011	1	0.96	0.026455	0.912507	0.133333	0.947368	0.222488	0.6	0.0795455	Bacteria	NA	NA	NA	NA	NA	NA	NA	NA	NA
AQUATIC_PODHNLHF_20552	12140	0.855954	PODHNLHF_20552				hypothetical protein	NA	NA	NA	0.766423	0.565686	0.494737	1	0.1875	1	0.75	0.926415	0.75	0.93	0.126984	0.907139	0.1	0.631579	0.42823	0.575	0.0568182	Bacteria	Candidatus Cloacimonetes	NA	NA	NA	NA	Candidatus Cloacimonetes bacterium	NA	NA	NA
AQUATIC_HCEHGLCI_186963	12140	0.855954	HCEHGLCI_186963				hypothetical protein	NA	NA	NA	0.620438	0.793137	0.657895	1	0.25	1	0.875	0.932114	1	1	0.026455	0.809447	0.133333	0.736842	0.165072	0.575	0.0227273	Bacteria	Bacteroidetes	NA	NA	NA	NA	NA	NA	NA	NA
AQUATIC_EOPOJPIA_401669	12139	0.855884	EOPOJPIA_401669	aguA_29	3.5.3.12		Agmatine deiminase	Agmatine deiminase.	NA	NA	0.59854	0.60098	0.647368	0.962963	0.3125	1	0.625	0.945511	1	0.99	0.026455	0.826624	0.166667	0.842105	0.222488	0.725	0.0909091	NA	NA	NA	NA	NA	NA	NA	NA	NA	NA
ORAL_FJLDNFIB_120324	12139	0.855884	FJLDNFIB_120324	mfd_48	3.6.4.-	COG1197	Transcription-repair-coupling factor	Hydrolases. Acting on acid anhydrides.Acting on ATP; involved in cellular and subcellular movement.	Transcription-repair coupling factor (superfamily II helicase)	Replication, recombination and repair-Transcription	0.708029	0.552941	0.536842	0.740741	0.125	0.958333	0.625	0.947111	1	0.99	0.10582	0.794418	0.0666667	0.263158	0.370813	0.375	0.772727	NA	NA	NA	NA	NA	NA	NA	TIGR00580	primary_alignment	1.3e-278
GUT_BKHIBONE_130610	12136	0.855672	BKHIBONE_130610	rtcB_16	6.5.1.-	COG1690	RNA-splicing ligase RtcB	Ligases. Forming phosphoric ester bonds.Forming phosphoric ester bonds.	RNA-splicing ligase RtcB, repairs tRNA damage	Translation, ribosomal structure and biogenesis	0.518248	0.805882	0.663158	0.851852	0.375	1	0.75	0.934113	0.75	1	0.10582	0.7708	0.2	0.947368	0.217703	0.825	0.0227273	Bacteria	Firmicutes	Clostridia	NA	NA	NA	NA	NA	NA	NA
TERRESTRIAL-SOIL_MLBJBIBC_10919	12132	0.85539	MLBJBIBC_10919	hutI_9	3.5.2.7	COG1228	Imidazolonepropionase	Imidazolonepropionase.	Imidazolonepropionase or related amidohydrolase	Secondary metabolites biosynthesis, transport and catabolism	0.861314	0.6	0.663158	1	0.125	1	0.625	0.912917	1	1	0.238095	0.816962	0.233333	0.947368	0.837321	0.75	0.0681818	Bacteria	Acidobacteria	Acidobacteriia	Acidobacteriales	Acidobacteriaceae	NA	NA	NA	NA	NA
ORAL_EMADCNBK_163569	12130	0.855249	EMADCNBK_163569	lipB_17	2.3.1.181	COG0321	Octanoyltransferase	Lipoyl(octanoyl) transferase.	Lipoate-protein ligase B	Coenzyme transport and metabolism	0.613139	0.907843	0.763158	1	0.3125	0.958333	0.6875	0.895121	0.25	0.95	0.0529101	0.887815	0.233333	1	0.327751	0.8	0.0113636	Bacteria	Bacteroidetes	Flavobacteriia	Flavobacteriales	Flavobacteriaceae	Capnocytophaga	NA	NA	NA	NA
GUT_DOAPGCEK_12965	12129	0.855179	DOAPGCEK_12965	xylP_13			Isoprimeverose transporter	NA	NA	NA	0.335766	0.798039	0.621053	1	0.1875	1	0.6875	0.964207	0.75	0.9	0.10582	0.631777	0.0666667	0.368421	0.287081	0.4	0.0795455	Bacteria	NA	NA	NA	NA	NA	NA	NA	NA	NA
AQUATIC_ENBOAAJF_716099	12127	0.855038	ENBOAAJF_716099	yqaA_34		COG1238	Inner membrane protein YqaA	NA	Uncharacterized membrane protein YqaA, VTT domain	Function unknown	0.591241	0.805882	0.589474	1	0.125	1	0.6875	0.936013	0.75	0.69	0.026455	0.796565	0.0666667	0.473684	0.227273	0.275	0.0909091	Bacteria	Proteobacteria	NA	NA	NA	NA	NA	NA	NA	NA
AQUATIC_CEBPDFAG_219673	12127	0.855038	CEBPDFAG_219673				hypothetical protein	NA	NA	NA	0.554745	0.657843	0.705263	1	0.3125	1	0.875	0.929314	1	1	0.0846561	0.863661	0.2	0.842105	0.22488	0.7	0.0909091	Bacteria	Bacteroidetes	Chitinophagia	Chitinophagales	Chitinophagaceae	Sediminibacterium	Sediminibacterium sp.	NA	NA	NA
GUT_LDOEPNLN_184906	12127	0.855038	LDOEPNLN_184906	lacX_24			Protein LacX, plasmid	NA	NA	NA	0.49635	0.45098	0.194737	1	0.25	1	0.6875	0.956209	1	0.99	0.042328	0.89533	0.133333	0.421053	0.138756	0.075	0.909091	Bacteria	Firmicutes	Clostridia	Clostridiales	Ruminococcaceae	NA	Ruminococcaceae bacterium	NA	NA	NA
AQUATIC_BIGKHNLB_192962	12123	0.854756	BIGKHNLB_192962				hypothetical protein	NA	NA	NA	0.510949	0.627451	0.763158	1	0.625	1	0.75	0.920016	1	0.99	0.042328	0.89694	0.433333	1	0.334928	0.875	0.0454545	Bacteria	NA	NA	NA	NA	NA	NA	NA	NA	NA
AQUATIC_BDLECMID_47503	12120	0.854544	BDLECMID_47503	cobB_9	6.3.5.9		Hydrogenobyrinate a,c-diamide synthase	Hydrogenobyrinic acid a,c-diamide synthase (glutamine-hydrolyzing).	NA	NA	0.620438	0.604902	0.652632	1	0.4375	0.916667	0.6875	0.946111	1	1	0.037037	0.816425	0.1	1	0.184211	0.625	0.0909091	NA	NA	NA	NA	NA	NA	NA	NA	NA	NA
GUT_PAAOCMPH_15391	12119	0.854474	PAAOCMPH_15391				hypothetical protein	NA	NA	NA	0.540146	0.777451	0.447368	1	0.1875	1	0.625	0.930614	0.5	0.99	0.026455	0.852389	0.2	0.368421	0.160287	0.25	0.125	Bacteria	Firmicutes	Clostridia	Clostridiales	NA	NA	NA	NA	NA	NA
AQUATIC_ECNHIOIF_267147	12118	0.854403	ECNHIOIF_267147	ysdC_17	3.4.11.-	COG1363	Putative aminopeptidase YsdC	Hydrolases. Acting on peptide bonds (peptidases).Aminopeptidases.	Putative aminopeptidase FrvX	Amino acid transport and metabolism-Carbohydrate transport and metabolism	0.766423	0.735294	0.615789	0.925926	0.25	1	0.75	0.90012	0.5	0.92	0.142857	0.886742	0.1	0.368421	0.521531	0.65	0.579545	Bacteria	NA	NA	NA	NA	NA	NA	NA	NA	NA
GUT_FBBEOACP_79222	12116	0.854262	FBBEOACP_79222				hypothetical protein	NA	NA	NA	0.642336	0.516667	0.431579	1	0.125	1	0.6875	0.944611	1	1	0.137566	0.794418	0.0666667	0.578947	0.598086	0.675	0.0795455	Bacteria	Bacteroidetes	Bacteroidia	Bacteroidales	Bacteroidaceae	Bacteroides	NA	NA	NA	NA
AQUATIC_MMDNJOJI_570279	12113	0.854051	MMDNJOJI_570279	dacD_21	3.4.16.4	COG1686	D-alanyl-D-alanine carboxypeptidase DacD	Serine-type D-Ala-D-Ala carboxypeptidase.	D-alanyl-D-alanine carboxypeptidase	Cell wall/membrane/envelope biogenesis	0.562044	0.721569	0.705263	1	0.125	1	0.625	0.921516	0.75	0.99	0.0582011	0.864198	0.2	0.894737	0.270335	0.625	0.0227273	Bacteria	Proteobacteria	Alphaproteobacteria	Pelagibacterales	Pelagibacteraceae	NA	Pelagibacteraceae bacterium TMED201	NA	NA	NA
AQUATIC_KAMEICML_95579	12111	0.85391	KAMEICML_95579	ttgR_1			HTH-type transcriptional regulator TtgR	NA	NA	NA	0.722628	0.729412	0.631579	0.333333	0.125	0.958333	0.8125	0.907918	1	1	0.0899471	0.866881	0.166667	0.789474	0.555024	0.6	0.0909091	Bacteria	Proteobacteria	Gammaproteobacteria	Oceanospirillales	Alcanivoracaceae	NA	NA	NA	NA	NA
AQUATIC_PFFGNPBK_153105	12110	0.853839	PFFGNPBK_153105	nhaC_10		COG1757	Na(+)/H(+) antiporter NhaC	NA	Na+/H+ antiporter NhaC/MleN	Energy production and conversion	0.554745	0.569608	0.552632	1	0.0625	1	0.1875	0.944211	0.75	1	0.10582	0.793344	0.0333333	0.157895	0.409091	0.225	0.727273	Bacteria	Bacteroidetes	Flavobacteriia	Flavobacteriales	NA	NA	NA	NA	NA	NA
GUT_JPMMLFJM_83044	12106	0.853557	JPMMLFJM_83044	yhgF_24		COG2183	Protein YhgF	NA	Transcriptional accessory protein Tex/SPT6	Transcription	0.591241	0.534314	0.442105	0.555556	0.1875	1	0.625	0.94781	1	0.91	0.132275	0.840043	0.1	0.263158	0.366029	0.3	0.0681818	Bacteria	Firmicutes	NA	NA	NA	NA	NA	TIGR00717	primary_alignment	3.1e-21
GUT_GNGEDHCL_09481	12101	0.853205	GNGEDHCL_09481	xdhA_3	1.17.1.4	COG1529	Putative xanthine dehydrogenase molybdenum-binding subunit XdhA	Xanthine dehydrogenase.	Aldehyde, CO or xanthine dehydrogenase, Mo-binding subunit	Energy production and conversion	0.635036	0.803922	0.784211	1	0.25	0.875	0.8125	0.926615	0.25	0.8	0.021164	0.77241	0.3	1	0.287081	0.925	0.0340909	Bacteria	Firmicutes	Clostridia	Clostridiales	NA	NA	NA	NA	NA	NA
AQUATIC_KHPBHIAE_335846	12095	0.852781	KHPBHIAE_335846				hypothetical protein	NA	NA	NA	0.489051	0.821569	0.826316	1	0.3125	1	0.6875	0.871726	1	1	0.301587	0.891573	0.3	1	0.851675	0.8	0.102273	Bacteria	NA	NA	NA	NA	NA	NA	NA	NA	NA
GUT_ONBIGIAI_05032	12094	0.852711	ONBIGIAI_05032		3.6.1.25	COG2954	Inorganic triphosphatase	Triphosphatase.	CYTH domain, found in class IV adenylate cyclase and various triphosphatases	General function prediction only	0.518248	0.577451	0.505263	0.962963	0.375	1	0.5625	0.94751	1	1	0.037037	0.856683	0.133333	0.526316	0.11244	0.475	0.102273	Bacteria	Bacteroidetes	Bacteroidia	Bacteroidales	Bacteroidaceae	Bacteroides	Bacteroides sp. CAG:709	NA	NA	NA
AQUATIC_LJPDHGBF_131584	12089	0.852358	LJPDHGBF_131584	ahcY_64	3.3.1.1		Adenosylhomocysteinase	Adenosylhomocysteinase.	NA	NA	0.583942	0.666667	0.826316	1	0.6875	1	0.9375	0.918516	1	0.84	0.137566	0.799785	0.433333	1	0.543062	0.925	0.0909091	Bacteria	NA	NA	NA	NA	NA	NA	NA	NA	NA
GUT_HOHLELPB_253063	12085	0.852076	HOHLELPB_253063				hypothetical protein	NA	NA	NA	0.583942	0.578431	0.484211	1	0.125	0.958333	0.6875	0.916017	1	0.79	0.26455	0.85722	0.166667	0.736842	0.746411	0.675	0.113636	Bacteria	NA	NA	NA	NA	NA	NA	NA	NA	NA
AQUATIC_ONCJONLL_88968	12082	0.851865	ONCJONLL_88968	nqo2_7	7.1.1.-	COG1905	NADH-quinone oxidoreductase chain 2	Translocases. Catalysing the translocation of hydrons.Hydron translocation or charge separation linked to oxidoreductase reactions.	NADH:ubiquinone oxidoreductase 24 kD subunit (chain E)	Energy production and conversion	0.335766	0.687255	0.8	1	0.25	1	0.75	0.929714	1	0.91	0.121693	0.812668	0.2	1	0.289474	0.85	0.0568182	Bacteria	Proteobacteria	Alphaproteobacteria	Pelagibacterales	NA	NA	NA	NA	NA	NA
GUT_INJNPCAI_103841	12076	0.851442	INJNPCAI_103841			COG1721	putative protein	NA	Uncharacterized conserved protein, DUF58 family, contains vWF domain	Function unknown	0.510949	0.626471	0.736842	1	0.125	1	0.75	0.920716	1	1	0.15873	0.797101	0.1	0.894737	0.655502	0.8	0.0909091	Bacteria	NA	NA	NA	NA	NA	NA	NA	NA	NA
GUT_LNHDMCKC_13213	12074	0.851301	LNHDMCKC_13213				hypothetical protein	NA	NA	NA	0.664234	0.567647	0.668421	0.925926	0.125	0.583333	0.75	0.912517	0.5	0.9	0.0793651	0.932367	0.133333	1	0.334928	0.825	0.647727	Bacteria	Firmicutes	Clostridia	Clostridiales	Lachnospiraceae	NA	Lachnospiraceae bacterium	NA	NA	NA
GUT_GMPKHOPM_157698	12070	0.851019	GMPKHOPM_157698	metE_18	2.1.1.14	COG0620	5-methyltetrahydropteroyltriglutamate--homocysteine methyltransferase	5-methyltetrahydropteroyltriglutamate--homocysteine S-methyltransferase.	Methionine synthase II (cobalamin-independent)	Amino acid transport and metabolism	0.890511	0.714706	0.605263	0.148148	0.1875	0.458333	0.5625	0.881324	0.75	0.57	0.291005	0.952764	0.533333	1	0.691388	0.725	0.215909	Bacteria	Firmicutes	NA	NA	NA	NA	NA	NA	NA	NA
GUT_ENMABKLJ_77899	12063	0.850525	ENMABKLJ_77899	idi_26	5.3.3.2		Isopentenyl-diphosphate Delta-isomerase	Isopentenyl-diphosphate Delta-isomerase.	NA	NA	0.131387	0.726471	0.5	0.962963	0.125	1	0.625	0.959008	1	1	0.142857	0.654858	0.133333	0.421053	0.358852	0.55	0.227273	Bacteria	Firmicutes	Clostridia	NA	NA	NA	NA	NA	NA	NA
GUT_ABBLLCFH_153129	12063	0.850525	ABBLLCFH_153129	thiC_15	4.1.99.17	COG0422	Phosphomethylpyrimidine synthase	Phosphomethylpyrimidine synthase.	4-amino-2-methyl-5-hydroxymethylpyrimidine (HMP) synthase ThiC	Coenzyme transport and metabolism	0.452555	0.703922	0.752632	1	0.3125	1	0.8125	0.929914	0.75	0.75	0.132275	0.769189	0.4	1	0.397129	0.7	0.102273	Bacteria	NA	NA	NA	NA	NA	NA	NA	NA	NA
AQUATIC_ABBGGKGL_105183	12059	0.850243	ABBGGKGL_105183				hypothetical protein	NA	NA	NA	0.773723	0.823529	0.821053	0.740741	0.375	0.833333	0.75	0.870726	0.75	0.68	0.248677	0.889962	0.266667	1	0.842105	0.775	0.0454545	Bacteria	Proteobacteria	Alphaproteobacteria	Rhodospirillales	Acetobacteraceae	NA	NA	NA	NA	NA
AQUATIC-SEDIMENT_ANOBIFEO_58737	12053	0.84982	ANOBIFEO_58737				hypothetical protein	NA	NA	NA	0.430657	0.687255	0.615789	1	0.1875	0.916667	0.5625	0.933713	0.75	0.87	0.026455	0.846484	0.1	0.894737	0.12201	0.675	0.0681818	Bacteria	Chloroflexi	NA	NA	NA	NA	NA	NA	NA	NA
GUT_LEGLGMOA_40595	12048	0.849468	LEGLGMOA_40595				hypothetical protein	NA	NA	NA	0.562044	0.660784	0.594737	1	0.125	1	0.625	0.959408	1	1	0.026455	0.71766	0.0333333	0.421053	0.124402	0.3	0.0681818	Bacteria	NA	NA	NA	NA	NA	NA	NA	NA	NA
AQUATIC_GPAIOBKM_593264	12046	0.849327	GPAIOBKM_593264	psd_171	4.1.1.65	COG0688	Phosphatidylserine decarboxylase proenzyme	Phosphatidylserine decarboxylase.	Phosphatidylserine decarboxylase	Lipid transport and metabolism	0.605839	0.626471	0.684211	1	0.1875	1	0.8125	0.930514	1	0.96	0.0529101	0.838433	0.233333	0.947368	0.208134	0.7	0.0909091	Bacteria	Bacteroidetes	Cytophagia	Cytophagales	Roseivirgaceae	Roseivirga	NA	NA	NA	NA
GUT_KNLHGMIP_103235	12044	0.849186	KNLHGMIP_103235	rsxB_83	7.-.-.-		Ion-translocating oxidoreductase complex subunit B	Translocases.	NA	NA	0.481752	0.552941	0.647368	1	0.0625	1	0.3125	0.953509	1	0.93	0.026455	0.80891	0.0333333	0.210526	0.138756	0.425	0.0909091	Bacteria	Firmicutes	NA	NA	NA	NA	NA	NA	NA	NA
AQUATIC_OKKBBABO_110195	12040	0.848904	OKKBBABO_110195	djlA_19			Co-chaperone protein DjlA	NA	NA	NA	0.562044	0.784314	0.631579	0.259259	0.1875	1	0.4375	0.923015	1	0.64	0.031746	0.850242	0.166667	0.631579	0.162679	0.475	0.0909091	NA	NA	NA	NA	NA	NA	NA	NA	NA	NA
AQUATIC_DGMMFCOF_17843	12038	0.848763	DGMMFCOF_17843				hypothetical protein	NA	NA	NA	0.459854	0.835294	0.647368	0.888889	0.5	1	0.4375	0.916717	1	0.97	0.026455	0.840043	0.166667	0.263158	0.138756	0.525	0.0909091	NA	NA	NA	NA	NA	NA	NA	NA	NA	NA
AQUATIC_FMMDBHLA_66274	12037	0.848692	FMMDBHLA_66274		3.1.1.23	COG2267	Monoacylglycerol lipase	Acylglycerol lipase.	Lysophospholipase, alpha-beta hydrolase superfamily	Lipid transport and metabolism	0.693431	0.576471	0.547368	1	0.125	1	0.6875	0.921816	1	0.98	0.216931	0.762748	0.433333	0.842105	0.822967	0.625	0.0454545	Bacteria	NA	NA	NA	NA	NA	NA	NA	NA	NA
GUT_BBNHEIMK_22917	12035	0.848551	BBNHEIMK_22917	serS_6	6.1.1.11		Serine--tRNA ligase	Serine--tRNA ligase.	NA	NA	0.824818	0.572549	0.536842	0.296296	0.25	0.958333	0.625	0.913517	1	1	0.142857	0.863124	0.133333	0.263158	0.485646	0.5	0.943182	Bacteria	Firmicutes	Bacilli	Lactobacillales	Lactobacillaceae	Lactobacillus	NA	TIGR00414	primary_alignment	3.6e-161
AQUATIC_JPLMALAB_127607	12035	0.848551	JPLMALAB_127607	dhaK-2_1	2.7.1.121	COG2376	PTS-dependent dihydroxyacetone kinase 2, dihydroxyacetone-binding subunit DhaK	Phosphoenolpyruvate--glycerone phosphotransferase.	Dihydroxyacetone kinase	Carbohydrate transport and metabolism	0.664234	0.634314	0.5	0.592593	0.375	0.875	0.8125	0.884723	0.5	0.79	0.296296	0.908213	0.266667	0.894737	0.87799	0.65	0.568182	NA	NA	NA	NA	NA	NA	NA	NA	NA	NA
AQUATIC_OLINEIIN_34075	12025	0.847846	OLINEIIN_34075				hypothetical protein	NA	NA	NA	0.525547	0.55	0.452632	1	0.125	1	0.625	0.952509	1	1	0.042328	0.821256	0.0333333	0.105263	0.131579	0.2	0.0909091	NA	NA	NA	NA	NA	NA	NA	NA	NA	NA
AQUATIC_NAFBDEGP_226242	12017	0.847282	NAFBDEGP_226242		1.-.-.-	COG0277	putative FAD-linked oxidoreductase	Oxidoreductases.	FAD/FMN-containing lactate dehydrogenase/glycolate oxidase	Energy production and conversion	0.518248	0.87451	0.826316	0.814815	0.5	1	1	0.895021	0.5	0.69	0.121693	0.796028	0.266667	1	0.502392	0.925	0.272727	Bacteria	Proteobacteria	NA	NA	NA	NA	NA	NA	NA	NA
GUT_IPEOELOJ_123711	12016	0.847211	IPEOELOJ_123711				hypothetical protein	NA	NA	NA	0.50365	0.59902	0.636842	1	0.125	1	0.6875	0.947011	1	1	0.031746	0.797638	0.0666667	0.684211	0.0741627	0.725	0.0909091	Bacteria	NA	NA	NA	NA	NA	NA	NA	NA	NA
GUT_CNGIKLCO_110958	12015	0.847141	CNGIKLCO_110958				hypothetical protein	NA	NA	NA	0.583942	0.607843	0.647368	1	0.125	1	0.75	0.913017	1	0.96	0.164021	0.815888	0.0666667	0.736842	0.705742	0.625	0.0909091	Bacteria	NA	NA	NA	NA	NA	NA	NA	NA	NA
AQUATIC_FMMDBHLA_360080	12014	0.84707	FMMDBHLA_360080				hypothetical protein	NA	NA	NA	0.620438	0.586275	0.663158	0.925926	0.125	1	0.8125	0.921616	1	0.93	0.121693	0.82394	0.133333	1	0.488038	0.8	0.102273	NA	NA	NA	NA	NA	NA	NA	NA	NA	NA
GUT_HICLAHLN_324784	12014	0.84707	HICLAHLN_324784	trmFO_74	2.1.1.74		Methylenetetrahydrofolate--tRNA-(uracil-5-)-methyltransferase TrmFO	Methylenetetrahydrofolate--tRNA-(uracil(54)-C(5))-methyltransferase/(NAD(P)H-oxidizing).	NA	NA	0.729927	0.585294	0.5	1	0.3125	1	0.625	0.904719	1	0.91	0.0952381	0.899624	0.2	0.842105	0.466507	0.55	0.897727	Bacteria	Firmicutes	Clostridia	Clostridiales	Ruminococcaceae	Subdoligranulum	NA	NA	NA	NA
AQUATIC-SEDIMENT_IOHOMKCJ_17607	12013	0.847	IOHOMKCJ_17607	glgX_4	3.2.1.-	COG1523	Glycogen operon protein GlgX	Hydrolases. Glycosylases.Glycosidases, i.e. enzymes hydrolyzing O- and S-glycosyl compounds.	Pullulanase/glycogen debranching enzyme	Carbohydrate transport and metabolism	0.408759	0.720588	0.578947	0.62963	0.25	0.791667	0.6875	0.910618	0.75	0.96	0.111111	0.838433	0.166667	0.947368	0.490431	0.65	0.193182	Bacteria	Chloroflexi	Anaerolineae	NA	NA	NA	Anaerolineae bacterium SG8_19	NA	NA	NA
GUT_DEMLJMNO_34267	12009	0.846718	DEMLJMNO_34267	glnA_23	6.3.1.2		Glutamine synthetase	Glutamine synthetase.	NA	NA	0.445255	0.537255	0.457895	1	0.1875	1	0.75	0.958108	1	1	0.037037	0.784756	0.0333333	0.684211	0.133971	0.325	0.0909091	Bacteria	Firmicutes	Clostridia	Clostridiales	Ruminococcaceae	Faecalibacterium	NA	NA	NA	NA
AQUATIC_LEMAPMDD_917270	12005	0.846436	LEMAPMDD_917270		3.5.3.24	COG0010	N(1)-aminopropylagmatine ureohydrolase	N(1)-aminopropylagmatine ureohydrolase.	Arginase/agmatinase family enzyme	Amino acid transport and metabolism	0.715328	0.805882	0.8	1	0.4375	1	0.75	0.923915	1	0.72	0.0740741	0.679549	0.3	1	0.478469	0.875	0.0340909	Bacteria	NA	NA	NA	NA	NA	NA	NA	NA	NA
GUT_DFKPCAEF_93510	12005	0.846436	DFKPCAEF_93510				hypothetical protein	NA	NA	NA	0.583942	0.562745	0.478947	0.333333	0.1875	1	0.75	0.937013	1	1	0.031746	0.870639	0.1	0.578947	0.160287	0.6	0.0340909	Bacteria	Bacteroidetes	Bacteroidia	Bacteroidales	Bacteroidaceae	NA	NA	NA	NA	NA
AQUATIC-SEDIMENT_ELFCJFBO_137133	12003	0.846295	ELFCJFBO_137133			COG0425	Putative sulfur carrier protein	NA	Sulfur carrier protein TusA (tRNA thiolation, molybdenum cofactor biosynthesis)	Translation, ribosomal structure and biogenesis-Coenzyme transport and metabolism-Posttranslational modification, protein turnover, chaperones	0.751825	0.886275	0.815789	0.814815	0.3125	0.916667	0.75	0.862927	0.5	0.78	0.206349	0.909823	0.2	1	0.660287	0.775	0.0340909	NA	NA	NA	NA	NA	NA	NA	NA	NA	NA
GUT_MKDPFENP_03021	12000	0.846083	MKDPFENP_03021	speA_2	4.1.1.19	COG1166	Biosynthetic arginine decarboxylase	Arginine decarboxylase.	Arginine decarboxylase (spermidine biosynthesis)	Amino acid transport and metabolism	0.576642	0.77549	0.584211	0.62963	0.375	1	0.75	0.938912	1	1	0.047619	0.713902	0.1	0.473684	0.191388	0.625	0.102273	Bacteria	Bacteroidetes	Bacteroidia	Bacteroidales	NA	NA	NA	NA	NA	NA
AQUATIC-SEDIMENT_AJFGMGFG_24079	11998	0.845942	AJFGMGFG_24079	mutS_10		COG0249	DNA mismatch repair protein MutS	NA	DNA mismatch repair ATPase MutS	Replication, recombination and repair	0.620438	0.627451	0.478947	0.777778	0.1875	0.958333	0.6875	0.946011	1	0.99	0.100529	0.70263	0.1	0.210526	0.320574	0.3	0.886364	NA	NA	NA	NA	NA	NA	NA	NA	NA	NA
GUT_ENMIDPIM_143979	11993	0.84559	ENMIDPIM_143979				hypothetical protein	NA	NA	NA	0.510949	0.617647	0.663158	1	0.25	1	0.625	0.945211	0.75	0.87	0.031746	0.75255	0.166667	0.947368	0.220096	0.75	0.0568182	Bacteria	Bacteroidetes	Bacteroidia	Bacteroidales	NA	NA	NA	NA	NA	NA
GUT_ELDMMMGH_231623	11993	0.84559	ELDMMMGH_231623				hypothetical protein	NA	NA	NA	0.576642	0.471569	0.436842	1	0.25	1	0.6875	0.919916	0.75	0.95	0.148148	0.902308	0.0666667	0.315789	0.550239	0.5	0.204545	Bacteria	Firmicutes	Clostridia	Clostridiales	NA	NA	NA	NA	NA	NA
AQUATIC_OHCOAGNK_436337	11990	0.845378	OHCOAGNK_436337	pdxT_34	4.3.3.6	COG0311	Pyridoxal 5'-phosphate synthase subunit PdxT	Pyridoxal 5'-phosphate synthase (glutamine hydrolyzing).	Pyridoxal 5'-phosphate synthase subunit PdxT (glutamine amidotransferase)	Coenzyme transport and metabolism	0.489051	0.563725	0.605263	0.259259	0.1875	0.875	0.8125	0.891122	0.5	0.69	0.280423	0.922169	0.166667	1	0.873206	0.7	0.193182	Bacteria	candidate division NC10	NA	NA	NA	NA	candidate division NC10 bacterium RIFCSPLOWO2_12_FULL_66_18	NA	NA	NA
AQUATIC-SEDIMENT_DKKDKACC_165386	11989	0.845308	DKKDKACC_165386	mtgA_32	2.4.1.129	COG0744	Biosynthetic peptidoglycan transglycosylase	Peptidoglycan glycosyltransferase.	Penicillin-binding protein 1B/1F, peptidoglycan transglycosylase/transpeptidase	Cell wall/membrane/envelope biogenesis	0.664234	0.694118	0.626316	0.185185	0.1875	1	0.6875	0.913417	1	0.69	0.0846561	0.881374	0.166667	0.947368	0.246411	0.725	0.0681818	Bacteria	Proteobacteria	Betaproteobacteria	NA	NA	NA	NA	NA	NA	NA
COW_DACDNIPF_118741	11988	0.845237	DACDNIPF_118741				hypothetical protein	NA	NA	NA	0.540146	0.578431	0.631579	1	0.3125	1	0.875	0.926115	1	0.91	0.031746	0.836286	0.233333	0.736842	0.299043	0.725	0.420455	Bacteria	Firmicutes	Clostridia	NA	NA	NA	Clostridia bacterium	NA	NA	NA
GUT_BOFNNLDP_88699	11984	0.844955	BOFNNLDP_88699			COG1073	putative protein	NA	Fermentation-respiration switch esterase FrsA, DUF1100 family	Signal transduction mechanisms	0.554745	0.622549	0.394737	1	0.0625	0.5	0.5	0.955209	1	1	0.0582011	0.701557	0.0666667	0.526316	0.27512	0.375	0.363636	Bacteria	NA	NA	NA	NA	NA	NA	NA	NA	NA
GUT_NHMHKMMI_136544	11981	0.844744	NHMHKMMI_136544	panS_12		COG0385	Pantothenate precursors transporter PanS	NA	Predicted Na+-dependent transporter YfeH	General function prediction only	0.635036	0.581373	0.505263	0.037037	0.125	0.958333	0.625	0.925515	1	0.69	0.116402	0.856146	0.0666667	0.263158	0.478469	0.225	0.0681818	Bacteria	Firmicutes	Clostridia	Clostridiales	NA	NA	NA	NA	NA	NA
GUT_JMBNHFEM_218769	11978	0.844532	JMBNHFEM_218769				hypothetical protein	NA	NA	NA	0.525547	0.586275	0.536842	0.481481	0.125	1	0.625	0.927015	1	0.98	0.0634921	0.89372	0.166667	0.631579	0.133971	0.625	0.0909091	Bacteria	Bacteroidetes	Bacteroidia	Bacteroidales	Bacteroidaceae	NA	NA	NA	NA	NA
AQUATIC_EALLMMMF_103330	11975	0.844321	EALLMMMF_103330	secG_10		COG1314	Protein-export membrane protein SecG	NA	Protein translocase subunit SecG	Intracellular trafficking, secretion, and vesicular transport	0.635036	0.655882	0.747368	1	0.1875	1	0.75	0.912717	1	1	0.100529	0.869565	0.133333	0.894737	0.200957	0.65	0.0909091	Bacteria	Proteobacteria	Betaproteobacteria	NA	NA	NA	NA	TIGR00810	primary_alignment	3.9e-28
AQUATIC_AHKPIGAL_103385	11964	0.843545	AHKPIGAL_103385	aat_21	2.3.2.6	COG2360	Leucyl/phenylalanyl-tRNA--protein transferase	Lysine/arginine leucyltransferase.	Leu/Phe-tRNA-protein transferase	Posttranslational modification, protein turnover, chaperones	0.474453	0.826471	0.721053	0.259259	0.4375	1	0.6875	0.90242	0.75	0.79	0.15873	0.753086	0.2	0.947368	0.657895	0.725	0.0113636	Bacteria	NA	NA	NA	NA	NA	NA	NA	NA	NA
AQUATIC_DEJLGBHF_402746	11961	0.843334	DEJLGBHF_402746	hppA_72	7.1.3.1	COG3808	K(+)-insensitive pyrophosphate-energized proton pump	H(+)-exporting diphosphatase.	Na+ or H+-translocating membrane pyrophosphatase	Energy production and conversion	0.430657	0.652941	0.789474	1	0.25	1	0.6875	0.943411	1	1	0.037037	0.716586	0.233333	1	0.179426	0.75	0.0795455	Bacteria	NA	NA	NA	NA	NA	NA	NA	NA	NA
MOUSE_IIMDMNFM_148227	11956	0.842981	IIMDMNFM_148227	cbiL_5	2.1.1.151	COG2243	Cobalt-precorrin-2 C(20)-methyltransferase	Cobalt-factor II C(20)-methyltransferase.	Precorrin-2 methylase	Coenzyme transport and metabolism	0.656934	0.583333	0.484211	1	0.125	0.458333	0.625	0.939112	0.75	0.71	0.0529101	0.800322	0.166667	0.894737	0.291866	0.325	0.0454545	Bacteria	NA	NA	NA	NA	NA	NA	NA	NA	NA
GUT_BMIEIGNH_152631	11956	0.842981	BMIEIGNH_152631	sfsA_14			Sugar fermentation stimulation protein A	NA	NA	NA	0.379562	0.837255	0.7	0.962963	0.25	1	0.6875	0.923515	0.75	0.83	0.021164	0.757381	0.1	0.631579	0.179426	0.525	0.0340909	Bacteria	Firmicutes	Clostridia	Clostridiales	Ruminococcaceae	Faecalibacterium	NA	NA	NA	NA
ORAL_EELOPHGM_143364	11955	0.842911	EELOPHGM_143364	pyrI_11		COG1781	Aspartate carbamoyltransferase regulatory chain	NA	Aspartate carbamoyltransferase, regulatory subunit	Nucleotide transport and metabolism	0.510949	0.479412	0.442105	1	0.0625	1	0.5	0.944511	1	1	0.042328	0.84219	0.0333333	0.684211	0.191388	0.525	0.102273	Bacteria	Bacteroidetes	Bacteroidia	Bacteroidales	Porphyromonadaceae	NA	NA	NA	NA	NA
GUT_NMKCPEGC_24474	11946	0.842276	NMKCPEGC_24474				hypothetical protein	NA	NA	NA	0.452555	0.527451	0.557895	0.703704	0.375	0.958333	0.75	0.923015	1	1	0.047619	0.887815	0.166667	0.473684	0.215311	0.75	0.534091	Bacteria	Firmicutes	Clostridia	Clostridiales	NA	NA	NA	NA	NA	NA
AQUATIC_FKCFCDKC_298943	11945	0.842205	FKCFCDKC_298943	pxpA_36	3.5.2.9	COG1540	5-oxoprolinase subunit A	5-oxoprolinase (ATP-hydrolyzing).	5-oxoprolinase subunit A	Amino acid transport and metabolism	0.810219	0.782353	0.7	0.703704	0.125	0.416667	0.6875	0.881524	0.25	0.69	0.227513	0.854536	0.266667	0.842105	0.69378	0.475	0.0681818	Bacteria	Proteobacteria	NA	NA	NA	NA	NA	NA	NA	NA
GUT_MCKENDCC_62879	11945	0.842205	MCKENDCC_62879				hypothetical protein	NA	NA	NA	0.562044	0.572549	0.605263	0.888889	0.125	0.958333	0.6875	0.929114	0.75	0.75	0.037037	0.874933	0.166667	0.789474	0.126794	0.575	0.0568182	Bacteria	Firmicutes	Clostridia	Clostridiales	Ruminococcaceae	Subdoligranulum	Subdoligranulum sp. APC924/74	NA	NA	NA
GUT_CDEHPJMA_274901	11943	0.842064	CDEHPJMA_274901	amt_5			Ammonia channel	NA	NA	NA	0.744526	0.745098	0.831579	0.962963	0.4375	0.916667	0.8125	0.955509	1	0.78	0.111111	0.484165	0.266667	1	0.54067	0.9	0.0454545	Bacteria	Firmicutes	Clostridia	NA	NA	NA	NA	NA	NA	NA
GUT_BAPNBNBM_216500	11941	0.841923	BAPNBNBM_216500	thrA_6		COG0460	Bifunctional aspartokinase/homoserine dehydrogenase 1	NA	Homoserine dehydrogenase	Amino acid transport and metabolism	0.306569	0.768627	0.563158	0.444444	0.25	1	0.5625	0.920916	1	0.81	0.037037	0.804616	0.0666667	0.368421	0.318182	0.3	0.0340909	Bacteria	NA	NA	NA	NA	NA	NA	NA	NA	NA
GUT_BEIIFPJO_175605	11939	0.841782	BEIIFPJO_175605	slt_9	4.2.2.-	COG0741	Soluble lytic murein transglycosylase	Lyases. Carbon-oxygen lyases.Acting on polysaccharides.	Soluble lytic murein transglycosylase or regulatory protein s ( may contain LysM/invasin domain)	Cell wall/membrane/envelope biogenesis	0.627737	0.745098	0.752632	1	0.1875	1	0.6875	0.905219	0.75	0.77	0.0793651	0.834138	0.166667	0.894737	0.294258	0.725	0.0909091	Bacteria	Firmicutes	Clostridia	NA	NA	NA	Clostridia bacterium	NA	NA	NA
GUT_GEJLKLDO_25559	11938	0.841712	GEJLKLDO_25559	proS_7	6.1.1.15	COG0442	Proline--tRNA ligase	Proline--tRNA ligase.	Prolyl-tRNA synthetase	Translation, ribosomal structure and biogenesis	0.467153	0.615686	0.631579	1	0.1875	1	0.6875	0.934813	1	1	0.031746	0.789587	0.2	1	0.155502	0.825	0.0795455	Bacteria	NA	NA	NA	NA	NA	NA	NA	NA	NA
GUT_ABEODMGP_174889	11938	0.841712	ABEODMGP_174889				hypothetical protein	NA	NA	NA	0.540146	0.514706	0.610526	1	0.0625	1	0.625	0.933313	1	1	0.0582011	0.843264	0.1	0.684211	0.232057	0.475	0.0909091	Bacteria	Bacteroidetes	Bacteroidia	Bacteroidales	Bacteroidaceae	Bacteroides	NA	NA	NA	NA
GUT_JLKEDJLN_145534	11932	0.841289	JLKEDJLN_145534	nspC_25	4.1.1.96		Carboxynorspermidine/carboxyspermidine decarboxylase	Carboxynorspermidine decarboxylase.	NA	NA	0.50365	0.519608	0.452632	1	0.3125	0.958333	0.6875	0.939612	1	1	0.0582011	0.851315	0.0333333	0.157895	0.143541	0.25	0.0909091	Bacteria	Firmicutes	Clostridia	Clostridiales	NA	NA	NA	NA	NA	NA
AQUATIC_PEEKHPHG_1065598	11929	0.841077	PEEKHPHG_1065598	ptsN_41		COG1762	Nitrogen regulatory protein	NA	Phosphotransferase system mannitol/fructose-specific IIA domain (Ntr-type)	Carbohydrate transport and metabolism-Signal transduction mechanisms	0.839416	0.817647	0.752632	0.666667	0.125	0.875	0.875	0.860228	1	0.79	0.238095	0.855609	0.133333	1	0.844498	0.675	0.602273	Bacteria	Proteobacteria	Alphaproteobacteria	Rhodospirillales	Rhodospirillaceae	NA	NA	NA	NA	NA
GUT_OINNOHCA_101871	11927	0.840936	OINNOHCA_101871	spmA_12		COG2715	Spore maturation protein A	NA	Spore maturation protein SpmA (function unknown)	General function prediction only	0.627737	0.558824	0.557895	1	0.1875	1	0.625	0.95191	1	1	0.026455	0.741278	0.0333333	0.421053	0.136364	0.4	0.0909091	Bacteria	Firmicutes	Clostridia	Clostridiales	Lachnospiraceae	NA	Lachnospiraceae bacterium	NA	NA	NA
AQUATIC-SEDIMENT_AJFGMGFG_268734	11926	0.840866	AJFGMGFG_268734	glcR_7		COG1349	HTH-type transcriptional repressor GlcR	NA	DNA-binding transcriptional regulator of sugar metabolism, DeoR/GlpR family	Transcription-Carbohydrate transport and metabolism	0.656934	0.735294	0.463158	1	0.125	0.958333	0.6875	0.890022	0.75	0.73	0.201058	0.801396	0.2	0.684211	0.825359	0.6	0.431818	Bacteria	NA	NA	NA	NA	NA	NA	NA	NA	NA
GUT_GBIHJGCL_27974	11923	0.840654	GBIHJGCL_27974				TonB-dependent receptor P3	NA	NA	NA	0.613139	0.587255	0.489474	1	0.125	1	0.6875	0.925715	1	0.96	0.042328	0.87708	0.0333333	0.421053	0.105263	0.5	0.102273	Bacteria	Bacteroidetes	Bacteroidia	Bacteroidales	NA	NA	NA	NA	NA	NA
AQUATIC-SEDIMENT_KKHOCOEA_17054	11923	0.840654	KKHOCOEA_17054	queH_3	1.17.99.6	COG1636	Epoxyqueuosine reductase QueH	Epoxyqueuosine reductase.	Epoxyqueuosine reductase QueH (tRNA modification)	Translation, ribosomal structure and biogenesis	0.379562	0.433333	0.415789	1	0.1875	1	0.375	0.95181	1	0.95	0.047619	0.842727	0.0333333	0.157895	0.157895	0.425	0.0568182	Bacteria	Proteobacteria	Deltaproteobacteria	NA	NA	NA	Deltaproteobacteria bacterium	NA	NA	NA
GUT_JLFBAMEG_48494	11922	0.840584	JLFBAMEG_48494	secY_16		COG0201	Protein translocase subunit SecY	NA	Preprotein translocase subunit SecY	Intracellular trafficking, secretion, and vesicular transport	0.613139	0.610784	0.647368	1	0.3125	1	0.625	0.911218	1	1	0.132275	0.862587	0.1	0.157895	0.179426	0.35	0.920455	Bacteria	Firmicutes	Clostridia	Clostridiales	NA	NA	NA	TIGR00967	primary_alignment	7.4e-85
GUT_EGDKJCIO_52704	11919	0.840372	EGDKJCIO_52704	agaA_12	3.2.1.22		Alpha-galactosidase AgaA	Alpha-galactosidase.	NA	NA	0.313869	0.455882	0.352632	1	0.125	1	0.625	0.961008	1	0.97	0.0582011	0.776167	0.0666667	0.368421	0.136364	0.225	0.409091	Bacteria	Firmicutes	Clostridia	Clostridiales	NA	NA	NA	NA	NA	NA
AQUATIC_EODAGOFA_172675	11916	0.840161	EODAGOFA_172675	hypA_2			Hydrogenase maturation factor HypA	NA	NA	NA	0.489051	0.606863	0.610526	1	0.0625	1	0.625	0.928314	1	0.74	0.026455	0.852925	0.0666667	0.736842	0.117225	0.6	0.0681818	Bacteria	Bacteroidetes	NA	NA	NA	NA	NA	NA	NA	NA
GUT_PLOHHLNF_15718	11914	0.84002	PLOHHLNF_15718	hypB_2		COG0378	Hydrogenase maturation factor HypB	NA	Hydrogenase/urease maturation factor HypB, Ni2+-binding GTPase	Posttranslational modification, protein turnover, chaperones	0.525547	0.696078	0.589474	1	0.1875	1	0.6875	0.918016	1	0.79	0.026455	0.852925	0.1	0.789474	0.114833	0.6	0.0681818	Bacteria	Firmicutes	NA	NA	NA	NA	NA	NA	NA	NA
ORAL_JKKKBGBL_215718	11912	0.839879	JKKKBGBL_215718	hemA_45	1.2.1.70	COG0373	Glutamyl-tRNA reductase	Glutamyl-tRNA reductase.	Glutamyl-tRNA reductase	Coenzyme transport and metabolism	0.781022	0.778431	0.8	0.740741	0.375	0.541667	0.6875	0.883023	1	0.81	0.132275	0.85883	0.166667	0.894737	0.509569	0.725	0.0340909	Bacteria	Proteobacteria	NA	NA	NA	NA	NA	NA	NA	NA
GUT_CIDAKADI_180206	11910	0.839738	CIDAKADI_180206				hypothetical protein	NA	NA	NA	0.678832	0.130392	0.147368	1	0.0625	1	0.25	0.954509	0.75	0.89	0.121693	0.886742	0.1	0.105263	0.488038	0.025	0.863636	Bacteria	Firmicutes	NA	NA	NA	NA	NA	NA	NA	NA
GUT_EMFDINMH_120605	11908	0.839597	EMFDINMH_120605	emrA_11			Colistin resistance protein EmrA	NA	NA	NA	0.554745	0.748039	0.521053	1	0.0625	0.458333	0.75	0.909318	1	0.99	0.042328	0.814278	0.2	0.947368	0.332536	0.8	0.0113636	Bacteria	NA	NA	NA	NA	NA	NA	NA	NA	NA
GUT_ECMDNDHP_222064	11907	0.839526	ECMDNDHP_222064	thiH_24	4.1.99.19	COG1060	2-iminoacetate synthase	2-iminoacetate synthase.	2-iminoacetate synthase ThiH/Menaquinone biosynthesis enzymes MqnC and MqnE	Coenzyme transport and metabolism	0.357664	0.597059	0.410526	0.962963	0.125	1	0.5	0.952509	1	1	0.0899471	0.745572	0.0333333	0.210526	0.141148	0.15	0.0454545	Bacteria	Firmicutes	NA	NA	NA	NA	NA	NA	NA	NA
GUT_BNFKHFHE_55917	11904	0.839315	BNFKHFHE_55917	malQ_26	2.4.1.25	COG1640	4-alpha-glucanotransferase	4-alpha-glucanotransferase.	4-alpha-glucanotransferase	Carbohydrate transport and metabolism	0.525547	0.530392	0.584211	1	0.3125	1	0.75	0.923115	1	0.94	0.0529101	0.884595	0.0666667	0.526316	0.179426	0.7	0.0909091	Bacteria	NA	NA	NA	NA	NA	NA	NA	NA	NA
AQUATIC-SEDIMENT_FAFNEAPP_46374	11902	0.839174	FAFNEAPP_46374	yghO_8			Protein YghO	NA	NA	NA	0.518248	0.716667	0.547368	1	0.125	1	0.6875	0.927115	1	1	0.031746	0.783682	0.1	0.631579	0.107656	0.525	0.0909091	Bacteria	NA	NA	NA	NA	NA	NA	NA	NA	NA
AQUATIC_OGCJCFFD_442075	11900	0.839033	OGCJCFFD_442075	rihA_22	3.2.-.-	COG1957	Pyrimidine-specific ribonucleoside hydrolase RihA	Hydrolases. Glycosylases.	Inosine-uridine nucleoside N-ribohydrolase	Nucleotide transport and metabolism	0.649635	0.876471	0.631579	0.777778	0.625	0.5	0.625	0.878224	0.5	0.9	0.206349	0.772947	0.2	0.894737	0.619617	0.525	0.977273	NA	NA	NA	NA	NA	NA	NA	NA	NA	NA
GUT_OBCBOABP_55420	11898	0.838892	OBCBOABP_55420	hisG_12	2.4.2.17	COG0040	ATP phosphoribosyltransferase	ATP phosphoribosyltransferase.	ATP phosphoribosyltransferase	Amino acid transport and metabolism	0.0729927	0.764706	0.710526	0.962963	0.1875	1	0.6875	0.942112	1	0.86	0.238095	0.5781	0.133333	1	0.507177	0.85	0.0568182	Bacteria	NA	NA	NA	NA	NA	NA	NA	NA	NA
GUT_EJMNAPPH_38434	11897	0.838821	EJMNAPPH_38434	flK_1	3.1.2.29	COG5496	Fluoroacetyl-CoA thioesterase	Fluoroacetyl-CoA thioesterase.	Predicted thioesterase	General function prediction only	0.481752	0.488235	0.526316	1	0.1875	1	0.625	0.94781	1	0.82	0.026455	0.80891	0.1	0.894737	0.0861244	0.675	0.0909091	Bacteria	Firmicutes	Clostridia	Clostridiales	NA	NA	NA	NA	NA	NA
AQUATIC_OMIMCCFL_97053	11896	0.838751	OMIMCCFL_97053	padI_25	1.2.1.58		NADH-dependent phenylglyoxylate dehydrogenase subunit beta	Phenylglyoxylate dehydrogenase (acylating).	NA	NA	0.255474	0.895098	0.789474	0.888889	0.25	0.916667	0.8125	0.876825	0.75	0.71	0.21164	0.799785	0.1	0.894737	0.722488	0.8	0.0795455	NA	NA	NA	NA	NA	NA	NA	NA	NA	NA
AQUATIC_KGOPFEEG_187557	11892	0.838469	KGOPFEEG_187557				hypothetical protein	NA	NA	NA	0.583942	0.566667	0.426316	0.62963	0.125	1	0.6875	0.918316	1	0.98	0.042328	0.920558	0.0333333	0.263158	0.126794	0.55	0.0909091	Bacteria	Bacteroidetes	NA	NA	NA	NA	NA	NA	NA	NA
ORAL_NNMCOGBO_17473	11891	0.838398	NNMCOGBO_17473	comEA_3		COG1555	ComE operon protein 1	NA	DNA uptake protein ComE or related DNA-binding protein	Replication, recombination and repair	0.810219	0.45098	0.636842	0.888889	0.0625	0.833333	0.625	0.89772	0.5	0.95	0.148148	0.93022	0.133333	0.684211	0.471292	0.6	0.784091	Bacteria	NA	NA	NA	NA	NA	NA	TIGR00084	secondary_alignment	0.00086
GUT_NIIMKENK_52598	11890	0.838328	NIIMKENK_52598				hypothetical protein	NA	NA	NA	0.715328	0.159804	0.389474	1	0.0625	1	0.4375	0.946011	0.5	0.88	0.126984	0.919485	0.166667	0.315789	0.270335	0.225	0.840909	Bacteria	Firmicutes	Clostridia	Clostridiales	NA	NA	NA	NA	NA	NA
AQUATIC-SEDIMENT_FKMBKAJO_399631	11889	0.838257	FKMBKAJO_399631				hypothetical protein	NA	NA	NA	0.248175	0.451961	0.621053	1	0.375	1	0.75	0.953809	1	1	0.026455	0.743425	0.133333	0.684211	0.289474	0.75	0.0568182	Bacteria	NA	NA	NA	NA	NA	NA	NA	NA	NA
GUT_BIIAPLGH_405108	11883	0.837834	BIIAPLGH_405108				hypothetical protein	NA	NA	NA	0.50365	0.253922	0.442105	0.962963	0.0625	1	0.5	0.945711	1	0.98	0.10582	0.845411	0.0333333	0.315789	0.375598	0.25	0.931818	Bacteria	Firmicutes	Clostridia	Clostridiales	Lachnospiraceae	Roseburia	NA	NA	NA	NA
GUT_EPNCLMNE_102238	11881	0.837693	EPNCLMNE_102238				hypothetical protein	NA	NA	NA	0.510949	0.301961	0.321053	1	0.0625	1	0.625	0.945611	1	1	0.0952381	0.900161	0.0333333	0.105263	0.217703	0.4	0.147727	Bacteria	NA	NA	NA	NA	NA	NA	NA	NA	NA
AQUATIC_OODAEDOA_46244	11880	0.837623	OODAEDOA_46244	spk1	2.7.11.1		Serine/threonine-protein kinase PK-1	Non-specific serine/threonine protein kinase.	NA	NA	0.751825	0.532353	0.531579	0.777778	0.1875	0.625	0.5625	0.889822	1	0.89	0.195767	0.873859	0.0333333	0.315789	0.755981	0.575	0.920455	Bacteria	Actinobacteria	Actinomycetia	NA	NA	NA	NA	NA	NA	NA
AQUATIC_OMNFDBBP_28867	11874	0.837199	OMNFDBBP_28867	murD_10	6.3.2.9		UDP-N-acetylmuramoylalanine--D-glutamate ligase	UDP-N-acetylmuramoyl-L-alanine--D-glutamate ligase.	NA	NA	0.576642	0.671569	0.473684	0.407407	0.25	0.916667	0.625	0.932713	1	0.74	0.042328	0.785829	0.0666667	0.210526	0.155502	0.4	0.0795455	Bacteria	Proteobacteria	Alphaproteobacteria	NA	NA	NA	Alphaproteobacteria bacterium TMED199	TIGR01087	primary_alignment	1.8e-106
AQUATIC-SEDIMENT_AOMANLNM_122706	11866	0.836635	AOMANLNM_122706				hypothetical protein	NA	NA	NA	0.554745	0.733333	0.563158	1	0.25	1	0.75	0.924215	1	0.97	0.026455	0.743425	0.133333	1	0.174641	0.725	0.0909091	Bacteria	Proteobacteria	Alphaproteobacteria	Rhodospirillales	Rhodospirillaceae	Tistrella	Tistrella mobilis	NA	NA	NA
AQUATIC_FAIDJKDJ_224498	11863	0.836424	FAIDJKDJ_224498	pyrR_32			Bifunctional protein pyrR	NA	NA	NA	0.912409	0.646078	0.773684	0.62963	0.3125	1	0.8125	0.846331	0.75	0.72	0.26455	0.955985	0.133333	0.947368	0.87799	0.85	0.897727	NA	NA	NA	NA	NA	NA	NA	NA	NA	NA
GUT_KGLMHDBN_137077	11857	0.836001	KGLMHDBN_137077				hypothetical protein	NA	NA	NA	0.445255	0.576471	0.647368	1	0.3125	1	0.875	0.957808	0.75	0.95	0.0952381	0.5781	0.266667	1	0.330144	0.775	0.522727	Bacteria	Tenericutes	Mollicutes	Acholeplasmatales	NA	NA	Acholeplasmatales bacterium	NA	NA	NA
GUT_IBFJAGJB_94082	11857	0.836001	IBFJAGJB_94082				hypothetical protein	NA	NA	NA	0.693431	0.436275	0.4	1	0.0625	1	0.375	0.937912	0.75	0.93	0.126984	0.7708	0.1	0.473684	0.516746	0.25	0.0909091	Bacteria	Firmicutes	NA	NA	NA	NA	NA	NA	NA	NA
GUT_CPEIGFBI_184108	11854	0.835789	CPEIGFBI_184108				hypothetical protein	NA	NA	NA	0.642336	0.495098	0.289474	0.962963	0.125	1	0.6875	0.928914	1	0.95	0.0793651	0.879227	0.1	0.631579	0.129187	0.425	0.159091	Bacteria	Bacteroidetes	Bacteroidia	Bacteroidales	NA	NA	NA	NA	NA	NA
TERRESTRIAL-SOIL_HAFEHNLH_85876	11851	0.835578	HAFEHNLH_85876				hypothetical protein	NA	NA	NA	0.642336	0.867647	0.757895	0.666667	0.4375	0.958333	0.6875	0.874725	1	0.84	0.164021	0.874933	0.166667	0.789474	0.301435	0.7	0.0340909	Bacteria	Actinobacteria	Actinomycetia	NA	NA	NA	NA	NA	NA	NA
GUT_LGMPCOLD_55885	11850	0.835507	LGMPCOLD_55885	focA_5		COG2116	putative formate transporter 1	NA	Formate/nitrite transporter FocA, FNT family	Inorganic ion transport and metabolism	0.386861	0.67451	0.489474	0.851852	0.1875	1	0.3125	0.912517	0.75	1	0.026455	0.864198	0.1	0.578947	0.196172	0.325	0.0795455	Bacteria	Actinobacteria	Coriobacteriia	Coriobacteriales	Coriobacteriaceae	NA	NA	NA	NA	NA
GUT_JHDBEMLM_119113	11849	0.835437	JHDBEMLM_119113	pepF1_16	3.4.24.-		Oligoendopeptidase F, plasmid	Hydrolases. Acting on peptide bonds (peptidases).Metalloendopeptidases.	NA	NA	0.744526	0.595098	0.636842	1	0.125	1	0.625	0.876725	0.5	0.96	0.164021	0.914117	0.133333	1	0.545455	0.55	0.931818	Bacteria	Firmicutes	Clostridia	Clostridiales	NA	NA	NA	NA	NA	NA
GUT_BAKLGMKP_230716	11847	0.835296	BAKLGMKP_230716				hypothetical protein	NA	NA	NA	0.50365	0.729412	0.742105	0.925926	0.375	1	0.8125	0.906819	0.5	0.83	0.0582011	0.801396	0.2	1	0.241627	0.875	0.0568182	Bacteria	Proteobacteria	NA	NA	NA	NA	NA	NA	NA	NA
GUT_DBDFJKDO_144623	11846	0.835225	DBDFJKDO_144623	yccF_9		COG3304	Inner membrane protein YccF	NA	Uncharacterized membrane protein YccF, DUF307 family	Function unknown	0.437956	0.333333	0.363158	1	0.3125	1	0.4375	0.958908	1	0.98	0.126984	0.768653	0.0666667	0.842105	0.26555	0.55	0.159091	Bacteria	Firmicutes	Clostridia	Clostridiales	NA	NA	NA	NA	NA	NA
GUT_ACBHLGOM_112662	11841	0.834873	ACBHLGOM_112662	yhaM_23	3.1.-.-	COG3481	3'-5' exoribonuclease YhaM	Hydrolases. Acting on ester bonds.	3'-5' exoribonuclease YhaM, can participate in 23S rRNA maturation, HD superfamily	Translation, ribosomal structure and biogenesis	0.729927	0.428431	0.410526	0.925926	0.125	0.958333	0.3125	0.908018	0.5	0.93	0.153439	0.920558	0.0666667	0.263158	0.511962	0.5	0.102273	Bacteria	Firmicutes	Clostridia	Clostridiales	Lachnospiraceae	NA	NA	NA	NA	NA
AQUATIC_MIDBDCJA_768289	11836	0.83452	MIDBDCJA_768289	pdxJ_151	2.6.99.2	COG0854	Pyridoxine 5'-phosphate synthase	Pyridoxine 5'-phosphate synthase.	Pyridoxine 5'-phosphate synthase PdxJ	Coenzyme transport and metabolism	0.489051	0.684314	0.752632	1	0.3125	1	0.75	0.907518	1	1	0.0952381	0.801396	0.133333	0.947368	0.26555	0.8	0.0340909	Bacteria	Proteobacteria	Gammaproteobacteria	NA	NA	Candidatus Thioglobus	NA	NA	NA	NA
COW_IPGDKCBI_332921	11832	0.834238	IPGDKCBI_332921				hypothetical protein	NA	NA	NA	0.467153	0.568627	0.557895	0.962963	0.125	0.916667	0.5	0.937313	1	0.92	0.026455	0.781535	0.0666667	0.315789	0.126794	0.475	0.136364	Bacteria	Firmicutes	Clostridia	NA	NA	NA	Clostridia bacterium	NA	NA	NA
GUT_BHHABKAG_143025	11825	0.833745	BHHABKAG_143025	ntpA_11	7.2.2.1		V-type sodium ATPase catalytic subunit A	Na(+)-transporting two-sector ATPase.	NA	NA	0.532847	0.484314	0.594737	1	0.0625	1	0.375	0.916117	1	0.97	0.15873	0.858293	0.0666667	0.789474	0.332536	0.625	0.147727	Bacteria	Firmicutes	Clostridia	Clostridiales	NA	NA	NA	TIGR01039	secondary_alignment	3.3e-26
AQUATIC-SEDIMENT_ELFCJFBO_51647	11822	0.833533	ELFCJFBO_51647				Putative universal stress protein	NA	NA	NA	0.656934	0.873529	0.821053	0.222222	0.4375	0.75	0.8125	0.85043	1	0.7	0.243386	0.850242	0.2	1	0.684211	0.9	0.954545	NA	NA	NA	NA	NA	NA	NA	NA	NA	NA
GUT_DENDGNKP_159841	11815	0.83304	DENDGNKP_159841				hypothetical protein	NA	NA	NA	0.620438	0.235294	0.273684	0.962963	0.1875	1	0.6875	0.941312	1	0.98	0.111111	0.882984	0.0333333	0.0526316	0.248804	0.05	0.943182	Bacteria	Firmicutes	Clostridia	Clostridiales	Clostridiaceae	Clostridium	Clostridium perfringens	NA	NA	NA
AQUATIC_BFBMBLHO_192568	11814	0.832969	BFBMBLHO_192568	clpS_45		COG2127	ATP-dependent Clp protease adapter protein ClpS	NA	ATP-dependent Clp protease adapter protein ClpS	Posttranslational modification, protein turnover, chaperones	0.357664	0.883333	0.763158	0.37037	0.4375	1	0.8125	0.885723	1	0.8	0.0846561	0.822866	0.2	1	0.267943	0.85	0.0227273	Bacteria	Proteobacteria	Gammaproteobacteria	Cellvibrionales	Spongiibacteraceae	Spongiibacter	NA	NA	NA	NA
AQUATIC-SEDIMENT_DDDFAPNM_122592	11807	0.832475	DDDFAPNM_122592	btuD_251	7.6.2.8		Vitamin B12 import ATP-binding protein BtuD	ABC-type vitamin B12 transporter.	NA	NA	0.576642	0.497059	0.442105	0.814815	0.1875	0.833333	0.625	0.941012	1	0.91	0.021164	0.786366	0.133333	0.526316	0.136364	0.55	0.147727	Bacteria	Firmicutes	Clostridia	Clostridiales	Peptococcaceae	Candidatus Desulforudis	Candidatus Desulforudis sp.	NA	NA	NA
GUT_EDOHCIGF_331516	11804	0.832264	EDOHCIGF_331516	sbcC_10			Nuclease SbcCD subunit C	NA	NA	NA	0.540146	0.496078	0.463158	0.962963	0.0625	0.958333	0.75	0.912917	0.75	0.9	0.148148	0.865271	0.1	0.526316	0.411483	0.45	0.0795455	Bacteria	Firmicutes	Clostridia	Clostridiales	NA	NA	NA	NA	NA	NA
GUT_PPGDNBCG_19096	11801	0.832052	PPGDNBCG_19096				hypothetical protein	NA	NA	NA	0.554745	0.501961	0.452632	0.888889	0.125	1	0.5625	0.921816	1	0.89	0.037037	0.880301	0.0666667	0.315789	0.169856	0.425	0.136364	Bacteria	Firmicutes	Clostridia	Clostridiales	Ruminococcaceae	Faecalibacterium	NA	NA	NA	NA
AQUATIC_AKNHLMMI_487720	11798	0.831841	AKNHLMMI_487720				SusD-like protein P2	NA	NA	NA	0.583942	0.567647	0.426316	1	0.125	1	0.75	0.923615	1	0.96	0.037037	0.844337	0.0333333	0.421053	0.0885167	0.475	0.113636	Bacteria	Bacteroidetes	NA	NA	NA	NA	NA	NA	NA	NA
GUT_KGMFEALA_128523	11798	0.831841	KGMFEALA_128523				hypothetical protein	NA	NA	NA	0.518248	0.603922	0.678947	1	0.25	1	0.75	0.909718	1	0.96	0.037037	0.871176	0.1	0.684211	0.0885167	0.55	0.125	Bacteria	Bacteroidetes	Bacteroidia	Bacteroidales	Bacteroidaceae	Bacteroides	NA	NA	NA	NA
TERRESTRIAL-SOIL_CNKIJKAF_00511	11786	0.830995	CNKIJKAF_00511				hypothetical protein	NA	NA	NA	0.620438	0.77451	0.621053	0.888889	0.25	0.375	0.625	0.893821	0.75	0.8	0.021164	0.864198	0.0666667	0.631579	0.150718	0.7	0.0454545	Bacteria	NA	NA	NA	NA	NA	NA	NA	NA	NA
GUT_GDJHDFBP_139044	11785	0.830924	GDJHDFBP_139044	tyrC_19	1.3.1.43		Cyclohexadienyl dehydrogenase	Arogenate dehydrogenase.	NA	NA	0.532847	0.637255	0.747368	1	0.3125	1	0.6875	0.910218	1	0.74	0.0529101	0.821793	0.133333	0.842105	0.184211	0.675	0.0681818	Bacteria	Firmicutes	Clostridia	Clostridiales	NA	NA	NA	NA	NA	NA
AQUATIC-SEDIMENT_KFNIIJPM_08847	11777	0.83036	KFNIIJPM_08847		7.2.2.10		Calcium-transporting ATPase 1	P-type Ca(2+) transporter.	NA	NA	0.518248	0.320588	0.342105	0.888889	0.125	0.958333	0.625	0.947411	1	1	0.0687831	0.78744	0.0666667	0.105263	0.236842	0.45	0.840909	NA	NA	NA	NA	NA	NA	NA	NA	NA	NA
AQUATIC_DECEBHOG_870048	11773	0.830078	DECEBHOG_870048	psd_265	4.1.1.65	COG0688	Phosphatidylserine decarboxylase proenzyme	Phosphatidylserine decarboxylase.	Phosphatidylserine decarboxylase	Lipid transport and metabolism	0.481752	0.777451	0.689474	0.481481	0.0625	1	0.6875	0.886923	1	0.78	0.10582	0.873323	0.166667	0.789474	0.229665	0.375	0.0340909	NA	NA	NA	NA	NA	NA	NA	NA	NA	NA
GUT_HGCHDKAJ_113651	11772	0.830008	HGCHDKAJ_113651	dauA_19		COG0659	C4-dicarboxylic acid transporter DauA	NA	Sulfate permease or related transporter, MFS superfamily	Inorganic ion transport and metabolism	0.379562	0.571569	0.505263	0.666667	0.3125	1	0.6875	0.941912	1	1	0.026455	0.748792	0.133333	0.368421	0.0789474	0.25	0.0454545	Bacteria	Firmicutes	NA	NA	NA	NA	NA	NA	NA	NA
AQUATIC_LMHEJOLM_48332	11771	0.829937	LMHEJOLM_48332	glyQ_3	6.1.1.14	COG0752	Glycine--tRNA ligase alpha subunit	Glycine--tRNA ligase.	Glycyl-tRNA synthetase, alpha subunit	Translation, ribosomal structure and biogenesis	0.773723	0.827451	0.821053	0.259259	0.375	0.541667	0.6875	0.84863	0.75	0.68	0.132275	0.940419	0.233333	1	0.375598	0.65	0.943182	Bacteria	NA	NA	NA	NA	NA	NA	NA	NA	NA
ORAL_KDGMEGCN_35280	11771	0.829937	KDGMEGCN_35280	pyrH_16	2.7.4.22	COG0528	Uridylate kinase	UMP kinase.	Uridylate kinase	Nucleotide transport and metabolism	0.664234	0.570588	0.568421	0.333333	0.125	0.958333	0.6875	0.906319	1	0.85	0.037037	0.898014	0.1	0.473684	0.165072	0.525	0.102273	Bacteria	Bacteroidetes	Bacteroidia	Bacteroidales	Porphyromonadaceae	Porphyromonas	Porphyromonas sp.	TIGR02075	primary_alignment	1.4e-96
GUT_PBPLPCOL_37892	11770	0.829867	PBPLPCOL_37892	queG_3	1.17.99.6		Epoxyqueuosine reductase	Epoxyqueuosine reductase.	NA	NA	0.817518	0.813725	0.715789	0.592593	0.25	1	0.8125	0.873225	1	1	0.0687831	0.819646	0.166667	0.894737	0.478469	0.675	0.0909091	Bacteria	Bacteroidetes	Bacteroidia	Bacteroidales	Prevotellaceae	Prevotella	Prevotella sp. CAG:617	NA	NA	NA
AQUATIC_FMLJCKGN_67910	11763	0.829373	FMLJCKGN_67910	fchA_3	3.5.4.9	COG3404	Methenyltetrahydrofolate cyclohydrolase	Methenyltetrahydrofolate cyclohydrolase.	Formiminotetrahydrofolate cyclodeaminase	Amino acid transport and metabolism	0.569343	0.506863	0.478947	0.962963	0.125	1	0.5625	0.924215	0.5	0.8	0.0952381	0.847558	0.0333333	0.473684	0.131579	0.5	0.0909091	Bacteria	Proteobacteria	NA	NA	NA	NA	NA	NA	NA	NA
GUT_DKPGEHDP_82961	11761	0.829232	DKPGEHDP_82961				hypothetical protein	NA	NA	NA	0.554745	0.497059	0.647368	0.814815	0.125	0.875	0.75	0.896021	0.75	0.93	0.179894	0.824477	0.166667	1	0.744019	0.7	0.0795455	Bacteria	Proteobacteria	Betaproteobacteria	Burkholderiales	Sutterellaceae	Sutterella	NA	TIGR00634	secondary_alignment	0.00029
GUT_JGOPGGKG_158406	11760	0.829162	JGOPGGKG_158406	add_18	3.5.4.4	COG1816	Adenosine deaminase	Adenosine deaminase.	Adenosine deaminase	Nucleotide transport and metabolism	0.627737	0.803922	0.7	0.444444	0.1875	0.75	0.8125	0.84793	0.5	0.91	0.185185	0.865808	0.3	1	0.782297	0.7	0.795455	Bacteria	Firmicutes	Bacilli	NA	NA	NA	Bacilli bacterium	NA	NA	NA
AQUATIC-SEDIMENT_AJFGMGFG_292550	11760	0.829162	AJFGMGFG_292550	metH_83	2.1.1.13	COG0646	Methionine synthase	Methionine synthase.	Methionine synthase I (cobalamin-dependent), methyltransferase domain	Amino acid transport and metabolism	0.423358	0.588235	0.657895	1	0.1875	1	0.5	0.938712	0.25	0.88	0.026455	0.714439	0.166667	0.789474	0.12201	0.7	0.0227273	Bacteria	NA	NA	NA	NA	NA	NA	NA	NA	NA
GUT_ADFGHFJA_121913	11758	0.829021	ADFGHFJA_121913	upp_42	2.4.2.9		Uracil phosphoribosyltransferase	Uracil phosphoribosyltransferase.	NA	NA	0.678832	0.545098	0.484211	0.925926	0.0625	1	0.5625	0.897321	0.75	0.84	0.0846561	0.89694	0.166667	0.736842	0.30622	0.25	0.590909	Bacteria	Firmicutes	Clostridia	NA	NA	NA	Clostridia bacterium	NA	NA	NA
GUT_OCGBJFNB_92269	11756	0.82888	OCGBJFNB_92269	uxaA_20	4.2.1.7	COG2721	Altronate dehydratase	Altronate dehydratase.	Altronate dehydratase	Carbohydrate transport and metabolism	0.218978	0.827451	0.663158	0.851852	0.125	1	0.75	0.957009	1	0.99	0.026455	0.482018	0.133333	1	0.150718	0.75	0.0113636	Bacteria	Firmicutes	Clostridia	Clostridiales	NA	NA	NA	NA	NA	NA
GUT_KIDLKMDA_38736	11754	0.828739	KIDLKMDA_38736				hypothetical protein	NA	NA	NA	0.481752	0.762745	0.747368	0.777778	0.4375	0.958333	0.875	0.932314	1	0.9	0.026455	0.596887	0.4	1	0.239234	0.875	0.0113636	Bacteria	Firmicutes	Clostridia	Clostridiales	Ruminococcaceae	Faecalibacterium	NA	NA	NA	NA
AQUATIC-SEDIMENT_DDDFAPNM_215382	11749	0.828386	DDDFAPNM_215382	chuR_18	1.1.99.-	COG0641	Anaerobic sulfatase-maturating enzyme	Oxidoreductases. Acting on the CH-OH group of donors.With other acceptors.	Sulfatase maturation enzyme AslB, radical SAM superfamily	Posttranslational modification, protein turnover, chaperones	0.467153	0.433333	0.378947	1	0.125	1	0.25	0.95001	1	1	0.021164	0.776167	0.0333333	0.105263	0.0741627	0.425	0.0795455	NA	NA	NA	NA	NA	NA	NA	NA	NA	NA
AQUATIC_NLDBGKBM_580417	11748	0.828316	NLDBGKBM_580417	dgcM_7	2.7.7.65	COG2199	Diguanylate cyclase DgcM	Diguanylate cyclase.	GGDEF domain, diguanylate cyclase (c-di-GMP synthetase) or its enzymatically inactive variants	Signal transduction mechanisms	0.408759	0.778431	0.794737	0.814815	0.375	1	0.8125	0.927714	0.75	0.99	0.047619	0.57971	0.3	1	0.354067	0.825	0.0340909	Bacteria	NA	NA	NA	NA	NA	NA	NA	NA	NA
GUT_ELCMJKFI_86086	11743	0.827963	ELCMJKFI_86086				hypothetical protein	NA	NA	NA	0.277372	0.553922	0.673684	1	0.3125	1	0.8125	0.938712	0.5	0.91	0.121693	0.680086	0.133333	1	0.248804	0.825	0.125	Bacteria	Firmicutes	Clostridia	Clostridiales	NA	NA	NA	NA	NA	NA
AQUATIC_CKJNADNJ_186036	11738	0.827611	CKJNADNJ_186036	cysNC_20		COG0529	Bifunctional enzyme CysN/CysC	NA	Adenylylsulfate kinase or related kinase	Inorganic ion transport and metabolism	0.233577	0.763725	0.673684	0.222222	0.3125	0.875	0.8125	0.90022	0.75	0.68	0.126984	0.779925	0.366667	0.842105	0.358852	0.6	0.0113636	NA	NA	NA	NA	NA	NA	NA	TIGR01394	secondary_alignment	6e-17
ORAL_BKHEBEAH_87703	11732	0.827187	BKHEBEAH_87703				hypothetical protein	NA	NA	NA	0.583942	0.908824	0.805263	0.666667	0.3125	0.875	0.75	0.844131	0.5	0.74	0.185185	0.859367	0.166667	1	0.712919	0.8	0.0795455	Bacteria	Firmicutes	Negativicutes	Veillonellales	Veillonellaceae	Veillonella	NA	NA	NA	NA
GUT_EKJPELFP_251839	11729	0.826976	EKJPELFP_251839				hypothetical protein	NA	NA	NA	0.408759	0.442157	0.473684	0.888889	0.0625	0.958333	0.625	0.913417	0.75	0.96	0.206349	0.75577	0.133333	0.631579	0.796651	0.6	0.215909	Bacteria	Firmicutes	Clostridia	Clostridiales	Ruminococcaceae	Ruminococcus	NA	NA	NA	NA
GUT_BLBOKJMM_57993	11726	0.826764	BLBOKJMM_57993				hypothetical protein	NA	NA	NA	0.518248	0.505882	0.447368	1	0.3125	1	0.625	0.926215	1	1	0.031746	0.816962	0.1	0.684211	0.11244	0.525	0.0909091	Bacteria	NA	NA	NA	NA	NA	NA	NA	NA	NA
ORAL_FIKNELEH_21241	11725	0.826694	FIKNELEH_21241				hypothetical protein	NA	NA	NA	0.525547	0.406863	0.352632	1	0.125	1	0.5	0.922216	1	1	0.0952381	0.867418	0.0333333	0.210526	0.232057	0.25	0.409091	Bacteria	Bacteroidetes	NA	NA	NA	NA	NA	NA	NA	NA
GUT_JHCDHOHD_50510	11720	0.826341	JHCDHOHD_50510	nahK_8	2.7.1.162		N-acetylhexosamine 1-kinase	N-acetylhexosamine 1-kinase.	NA	NA	0.569343	0.502941	0.421053	0.962963	0.125	1	0.625	0.935013	1	0.9	0.031746	0.795491	0.0333333	0.105263	0.069378	0.35	0.0795455	Bacteria	NA	NA	NA	NA	NA	NA	NA	NA	NA
AQUATIC_NCOOADCH_275497	11720	0.826341	NCOOADCH_275497				hypothetical protein	NA	NA	NA	0.569343	0.769608	0.752632	0.925926	0.125	0.916667	0.75	0.905619	0.25	0.81	0.021164	0.72088	0.3	1	0.244019	0.8	0.0454545	Bacteria	Proteobacteria	Alphaproteobacteria	NA	NA	NA	NA	NA	NA	NA
AQUATIC_BNFOBJCP_76768	11720	0.826341	BNFOBJCP_76768				hypothetical protein	NA	NA	NA	0.737226	0.633333	0.742105	1	0.1875	1	0.6875	0.891822	1	0.99	0.121693	0.842727	0.2	0.947368	0.220096	0.675	0.0909091	Bacteria	NA	NA	NA	NA	NA	NA	NA	NA	NA
GUT_GLEDFGHF_146128	11716	0.826059	GLEDFGHF_146128	yhcG_65	3.1.-.-	COG4804	Putative nuclease YhcG	Hydrolases. Acting on ester bonds.	Predicted nuclease of restriction endonuclease-like (RecB) superfamily, DUF1016 family	General function prediction only	0.306569	0.422549	0.352632	0.962963	0.1875	1	0.6875	0.944511	1	1	0.031746	0.786366	0.0333333	0.421053	0.143541	0.325	0.0909091	Bacteria	Firmicutes	NA	NA	NA	NA	NA	NA	NA	NA
AQUATIC_PNMNFIPL_163016	11713	0.825848	PNMNFIPL_163016				hypothetical protein	NA	NA	NA	0.175182	0.632353	0.694737	1	0.375	0.916667	0.6875	0.922316	0.75	1	0.0899471	0.740741	0.166667	0.736842	0.177033	0.65	0.0227273	Bacteria	Proteobacteria	Alphaproteobacteria	Pelagibacterales	NA	NA	uncultured SAR11 cluster alpha proteobacterium H17925_38M03	NA	NA	NA
GUT_NFLLDCJI_119229	11711	0.825707	NFLLDCJI_119229	ade_21	3.5.4.2	COG1001	Adenine deaminase	Adenine deaminase.	Adenine deaminase	Nucleotide transport and metabolism	0.277372	0.664706	0.615789	0.740741	0.125	0.916667	0.75	0.936713	0.75	0.92	0.026455	0.663446	0.133333	0.578947	0.105263	0.65	0.363636	Bacteria	Firmicutes	Clostridia	Clostridiales	Ruminococcaceae	Faecalibacterium	NA	NA	NA	NA
GUT_CAFCICOD_41008	11711	0.825707	CAFCICOD_41008	flgF		COG4787	Flagellar basal-body rod protein FlgF	NA	Flagellar basal body rod protein FlgF	Cell motility	0.445255	0.869608	0.757895	0.62963	0.125	0.916667	0.6875	0.903519	0.75	0.93	0.026455	0.684917	0.266667	0.947368	0.217703	0.775	0.0568182	Bacteria	Verrucomicrobia	NA	NA	NA	NA	NA	NA	NA	NA
RHIZOSPHERE_LOEHHHOP_80947	11711	0.825707	LOEHHHOP_80947				hypothetical protein	NA	NA	NA	0.49635	0.332353	0.494737	1	0.0625	0.75	0.8125	0.934913	0.75	0.62	0.042328	0.82394	0.2	1	0.215311	0.85	0.488636	Bacteria	NA	NA	NA	NA	NA	NA	NA	NA	NA
GUT_PCAMPGJD_101399	11710	0.825636	PCAMPGJD_101399				hypothetical protein	NA	NA	NA	0.642336	0.448039	0.515789	0.814815	0.0625	1	0.5625	0.910218	1	0.86	0.037037	0.891036	0.0333333	0.421053	0.289474	0.375	0.0568182	Bacteria	Firmicutes	Clostridia	Clostridiales	Peptococcaceae	NA	Peptococcaceae bacterium	NA	NA	NA
GUT_DFBNPFHI_222324	11706	0.825354	DFBNPFHI_222324				hypothetical protein	NA	NA	NA	0.357664	0.461765	0.442105	0.962963	0.0625	1	0.25	0.931914	1	0.9	0.0846561	0.793344	0.133333	0.684211	0.227273	0.45	0.0909091	Bacteria	Firmicutes	Clostridia	Clostridiales	NA	NA	NA	NA	NA	NA
GUT_NPNJGBGK_11342	11702	0.825072	NPNJGBGK_11342	uvrB_6		COG0556	UvrABC system protein B	NA	Excinuclease UvrABC helicase subunit UvrB	Replication, recombination and repair	0.649635	0.6	0.363158	0.555556	0.0625	0.625	0.5	0.895021	1	0.88	0.116402	0.777778	0.0666667	0.157895	0.700957	0.275	0.784091	Bacteria	Actinobacteria	Actinomycetia	Actinomycetales	Actinomycetaceae	Mobiluncus	NA	TIGR00631	primary_alignment	0
AQUATIC_IHOMGEGK_488276	11699	0.824861	IHOMGEGK_488276		2.5.1.-	COG2873	O-acetyl-L-homoserine sulfhydrylase	Transferases. Transferring alkyl or aryl groups, other than methyl groups.Transferring alkyl or aryl groups, other than methyl groups.	O-acetylhomoserine/O-acetylserine sulfhydrylase, pyridoxal phosphate-dependent	Amino acid transport and metabolism	0.540146	0.55098	0.515789	0.962963	0.125	0.833333	0.75	0.911118	0.75	0.92	0.031746	0.836822	0.0666667	0.157895	0.267943	0.25	0.0568182	Bacteria	NA	NA	NA	NA	NA	NA	NA	NA	NA
GUT_EJKDEGAH_93566	11697	0.82472	EJKDEGAH_93566	lutB_8		COG1139	Lactate utilization protein B	NA	L-lactate utilization protein LutB, contains a ferredoxin-type domain	Energy production and conversion	0.627737	0.557843	0.589474	0.333333	0.0625	0.291667	0.625	0.892422	0.75	0.82	0.126984	0.889962	0.166667	0.736842	0.394737	0.6	0.0227273	Bacteria	Bacteroidetes	Bacteroidia	Bacteroidales	Bacteroidaceae	NA	NA	NA	NA	NA
GUT_FHFAHFCL_277765	11692	0.824367	FHFAHFCL_277765				hypothetical protein	NA	NA	NA	0.591241	0.603922	0.457895	1	0.1875	1	0.0625	0.908018	1	0.93	0.174603	0.784756	0.0666667	0.0526316	0.401914	0.075	0.0568182	Bacteria	Firmicutes	Clostridia	Clostridiales	Ruminococcaceae	NA	Ruminococcaceae bacterium	NA	NA	NA
AQUATIC_JBNDNGKP_161183	11690	0.824226	JBNDNGKP_161183				hypothetical protein	NA	NA	NA	0.394161	0.815686	0.705263	0.185185	0.125	0.75	0.75	0.886223	1	1	0.195767	0.666667	0.266667	1	0.77512	0.825	0.0227273	NA	NA	NA	NA	NA	NA	NA	NA	NA	NA
GUT_MEDCKPFO_151816	11685	0.823874	MEDCKPFO_151816				hypothetical protein	NA	NA	NA	0.810219	0.0656863	0.221053	1	0.0625	1	0.4375	0.926115	1	0.9	0.121693	0.929147	0.0333333	0.105263	0.497608	0.35	0.795455	Bacteria	Firmicutes	Clostridia	Clostridiales	Peptostreptococcaceae	Acetoanaerobium	Acetoanaerobium noterae	NA	NA	NA
AQUATIC_IEOOHOKA_447733	11682	0.823662	IEOOHOKA_447733	sucC_171	6.2.1.5	COG0045	Succinate--CoA ligase [ADP-forming] subunit beta	Succinate--CoA ligase (ADP-forming).	Succinyl-CoA synthetase, beta subunit	Energy production and conversion	0.875912	0.837255	0.878947	0.222222	0.4375	0.708333	0.875	0.817836	1	0.66	0.269841	0.937198	0.266667	1	0.904306	0.925	0.0909091	Bacteria	Proteobacteria	Alphaproteobacteria	Pelagibacterales	NA	NA	NA	NA	NA	NA
GUT_LIHAKOEI_99356	11676	0.823239	LIHAKOEI_99356	uxaC_21	5.3.1.12	COG1904	Uronate isomerase	Glucuronate isomerase.	Glucuronate isomerase	Carbohydrate transport and metabolism	0.218978	0.568627	0.384211	1	0.125	1	0.6875	0.954409	1	1	0.031746	0.642512	0.0333333	0.157895	0.126794	0.3	0.0795455	Bacteria	NA	NA	NA	NA	NA	NA	NA	NA	NA
GUT_NMGDDLHF_102673	11676	0.823239	NMGDDLHF_102673				hypothetical protein	NA	NA	NA	0.671533	0.0333333	0.263158	1	0.0625	1	0.0625	0.930114	0.25	0.93	0.15873	0.921095	0.0666667	0.210526	0.480861	0.35	0.943182	Bacteria	NA	NA	NA	NA	NA	NA	NA	NA	NA
GUT_KDFBIIOL_83691	11672	0.822957	KDFBIIOL_83691	fruA_15		COG1299	PTS system fructose-specific EIIB'BC component	NA	Phosphotransferase system, fructose-specific IIC component	Carbohydrate transport and metabolism	0.59854	0.373529	0.263158	0.777778	0.0625	0.458333	0.4375	0.896921	0.25	0.81	0.206349	0.876543	0.0333333	0.421053	0.794258	0.275	0.477273	Bacteria	Proteobacteria	Gammaproteobacteria	Aeromonadales	Succinivibrionaceae	NA	NA	NA	NA	NA
AQUATIC_AIIJHBAG_188866	11670	0.822816	AIIJHBAG_188866				IS66 family transposase ISPsy43	NA	NA	NA	0.445255	0.822549	0.710526	0.592593	0.3125	0.958333	0.8125	0.909018	1	0.94	0.0899471	0.648417	0.433333	1	0.23445	0.725	0.0454545	Bacteria	Proteobacteria	NA	NA	NA	NA	NA	NA	NA	NA
AQUATIC_LCGKEJEC_63208	11665	0.822464	LCGKEJEC_63208	yciH_7		COG0023	putative protein YciH	NA	Translation initiation factor 1 (eIF-1/SUI1)	Translation, ribosomal structure and biogenesis	0.510949	0.65	0.689474	1	0.375	1	0.9375	0.896721	1	0.96	0.021164	0.829844	0.0666667	0.789474	0.148325	0.675	0.0454545	NA	NA	NA	NA	NA	NA	NA	NA	NA	NA
GUT_DAIDMOOF_189897	11655	0.821758	DAIDMOOF_189897	rhaB_38	2.7.1.5	COG1070	L-Rhamnulokinase	Rhamnulokinase.	Sugar (pentulose or hexulose) kinase	Carbohydrate transport and metabolism	0.430657	0.507843	0.373684	0.962963	0.0625	1	0.5625	0.934713	1	0.91	0.042328	0.768653	0.0666667	0.631579	0.0669856	0.4	0.0568182	Bacteria	Bacteroidetes	Bacteroidia	Bacteroidales	Bacteroidaceae	Bacteroides	NA	NA	NA	NA
COW_CCFHOGLI_27636	11655	0.821758	CCFHOGLI_27636	cas2_2	3.1.-.-		CRISPR-associated endoribonuclease Cas2	Hydrolases. Acting on ester bonds.	NA	NA	0.50365	0.302941	0.231579	0.703704	0.0625	0.958333	0.5625	0.919016	1	0.98	0.137566	0.905529	0.0333333	0.0526316	0.23445	0.225	0.738636	Bacteria	NA	NA	NA	NA	NA	NA	NA	NA	NA
GUT_IIINLIBE_67143	11637	0.820489	IIINLIBE_67143	nqrA_10	7.2.1.1	COG1726	Na(+)-translocating NADH-quinone reductase subunit A	NADH:ubiquinone reductase (Na(+)-transporting).	Na+-transporting NADH:ubiquinone oxidoreductase, subunit NqrA	Energy production and conversion	0.489051	0.585294	0.5	0.37037	0.125	1	0.25	0.912318	0.75	0.69	0.0846561	0.834675	0.0333333	0.105263	0.136364	0.1	0.0681818	Bacteria	Bacteroidetes	Bacteroidia	Bacteroidales	Prevotellaceae	Prevotella	NA	NA	NA	NA
GUT_PPJBPEIN_20257	11633	0.820207	PPJBPEIN_20257				hypothetical protein	NA	NA	NA	0.510949	0.409804	0.205263	0.888889	0.0625	1	0.625	0.942711	1	1	0.026455	0.767579	0.133333	0.368421	0.102871	0.075	0.25	Bacteria	Firmicutes	Clostridia	Clostridiales	Ruminococcaceae	Faecalibacterium	NA	NA	NA	NA
GUT_HNJOOFED_103596	11633	0.820207	HNJOOFED_103596				hypothetical protein	NA	NA	NA	0.474453	0.502941	0.394737	0.814815	0.125	1	0.6875	0.927315	1	1	0.037037	0.792807	0.0333333	0.315789	0.0980861	0.075	0.0795455	Bacteria	Firmicutes	Clostridia	Clostridiales	Lachnospiraceae	NA	Lachnospiraceae bacterium RM5	NA	NA	NA
GUT_GJLEHHKG_21858	11631	0.820066	GJLEHHKG_21858	uxuA_10	4.2.1.8	COG1312	Mannonate dehydratase	Mannonate dehydratase.	D-mannonate dehydratase	Carbohydrate transport and metabolism	0.277372	0.542157	0.421053	1	0.125	1	0.6875	0.931214	0.5	0.92	0.259259	0.585615	0.1	0.631579	0.739234	0.45	0.0681818	Bacteria	Firmicutes	Clostridia	Clostridiales	NA	NA	NA	NA	NA	NA
GUT_IOPBEEJI_51981	11631	0.820066	IOPBEEJI_51981	speA_14	4.1.1.19	COG1982	Arginine decarboxylase	Arginine decarboxylase.	Arginine/lysine/ornithine decarboxylase	Amino acid transport and metabolism	0.722628	0.345098	0.236842	0.962963	0.3125	0.833333	0.6875	0.920216	0.75	0.88	0.0899471	0.85722	0.166667	0.105263	0.339713	0.275	0.0454545	Bacteria	Firmicutes	NA	NA	NA	NA	NA	NA	NA	NA
GUT_HEIEFBJB_48715	11629	0.819925	HEIEFBJB_48715	ccsA_20			Cytochrome c biogenesis protein CcsA	NA	NA	NA	0.547445	0.598039	0.710526	0.111111	0.4375	1	0.625	0.865627	1	0.9	0.227513	0.834138	0.866667	0.947368	0.815789	0.65	0.0568182	Bacteria	Bacteroidetes	Bacteroidia	Bacteroidales	Bacteroidaceae	Bacteroides	NA	NA	NA	NA
GUT_LJIMEPIM_91417	11621	0.819361	LJIMEPIM_91417				hypothetical protein	NA	NA	NA	0.686131	0.267647	0.163158	1	0.25	1	0.75	0.933813	0.75	1	0.121693	0.747719	0.0333333	0.0526316	0.511962	0.1	0.875	Bacteria	Firmicutes	Clostridia	Clostridiales	NA	NA	NA	NA	NA	NA
GUT_IOPAECLH_96738	11621	0.819361	IOPAECLH_96738				hypothetical protein	NA	NA	NA	0.693431	0.321569	0.226316	1	0.0625	1	0.5625	0.919516	0.75	1	0.0899471	0.872249	0.0333333	0.157895	0.272727	0.05	0.363636	Bacteria	NA	NA	NA	NA	NA	NA	NA	NA	NA
GUT_GLILCDBP_93329	11620	0.819291	GLILCDBP_93329				hypothetical protein	NA	NA	NA	0.40146	0.561765	0.410526	1	0.125	1	0.75	0.922815	1	1	0.031746	0.758991	0.0666667	0.684211	0.105263	0.7	0.0909091	Bacteria	Bacteroidetes	Bacteroidia	Bacteroidales	NA	NA	NA	NA	NA	NA
GUT_EKJPELFP_286421	11616	0.819009	EKJPELFP_286421	ttdA_49	4.2.1.32	COG1951	L(+)-tartrate dehydratase subunit alpha	L(+)-tartrate dehydratase.	Tartrate dehydratase alpha subunit/Fumarate hydratase class I, N-terminal domain	Energy production and conversion	0.452555	0.490196	0.557895	0.962963	0.125	1	0.4375	0.928014	0.5	0.91	0.026455	0.769189	0.1	0.578947	0.0861244	0.575	0.0340909	Bacteria	NA	NA	NA	NA	NA	NA	NA	NA	NA
AQUATIC_LEPPIOCJ_22862	11611	0.818656	LEPPIOCJ_22862	asnB_4	6.3.5.4	COG0367	Asparagine synthetase [glutamine-hydrolyzing] 1	Asparagine synthase (glutamine-hydrolyzing).	Asparagine synthetase B (glutamine-hydrolyzing)	Amino acid transport and metabolism	0.49635	0.630392	0.710526	1	0.25	1	0.625	0.89882	0.5	0.98	0.169312	0.665056	0.166667	0.947368	0.476077	0.85	0.943182	NA	NA	NA	NA	NA	NA	NA	NA	NA	NA
GUT_EBDBJNDF_256107	11611	0.818656	EBDBJNDF_256107	proX_33		COG3760	Prolyl-tRNA editing protein ProX	NA	Predicted aminoacyl-tRNA deacylase, YbaK-like aminoacyl-tRNA editing domain	General function prediction only	0.321168	0.544118	0.447368	1	0.375	1	0.1875	0.919516	1	0.92	0.031746	0.769726	0.133333	0.789474	0.133971	0.3	0.534091	Bacteria	Firmicutes	Clostridia	Clostridiales	NA	NA	NA	NA	NA	NA
AQUATIC_GFJJKEFC_300558	11611	0.818656	GFJJKEFC_300558	flaB3_2		COG1344	Flagellin FlaB3	NA	Flagellin and related hook-associated protein FlgL	Cell motility	0.386861	0.843137	0.789474	0.740741	0.125	1	0.625	0.89952	0.75	0.92	0.021164	0.686527	0.133333	0.947368	0.157895	0.65	0.0340909	Bacteria	Proteobacteria	NA	NA	NA	NA	NA	NA	NA	NA
GUT_BAPNBNBM_15084	11609	0.818515	BAPNBNBM_15084	mntR_16		COG1321	Transcriptional regulator MntR	NA	Mn-dependent transcriptional regulator MntR, DtxR family	Transcription	0.40146	0.553922	0.457895	1	0.125	1	0.5	0.930614	0.75	0.94	0.026455	0.719807	0.0666667	0.842105	0.117225	0.375	0.0909091	Bacteria	NA	NA	NA	NA	NA	NA	NA	NA	NA
AQUATIC-SEDIMENT_OEJHFLBO_03476	11609	0.818515	OEJHFLBO_03476		1.5.1.43		Carboxynorspermidine synthase	Carboxynorspermidine synthase.	NA	NA	0.394161	0.541176	0.515789	1	0.375	0.958333	0.6875	0.913017	1	1	0.047619	0.812131	0.1	0.210526	0.133971	0.275	0.0681818	Bacteria	Proteobacteria	Gammaproteobacteria	Vibrionales	NA	NA	NA	NA	NA	NA
GUT_FKIKFGKN_216754	11607	0.818374	FKIKFGKN_216754		5.1.3.29		L-fucose mutarotase	L-fucose mutarotase.	NA	NA	0.0364964	0.74902	0.526316	1	0.1875	1	0.6875	0.94881	1	0.9	0.026455	0.533548	0.1	0.894737	0.114833	0.525	0.0113636	Bacteria	Bacteroidetes	Bacteroidia	Bacteroidales	NA	NA	NA	NA	NA	NA
AIRWAYS_KABIPHPC_24233	11605	0.818233	KABIPHPC_24233	tagU_10	2.7.8.-	COG1316	Polyisoprenyl-teichoic acid--peptidoglycan teichoic acid transferase TagU	Transferases. Transferring phosphorus-containing groups.Transferases for other substituted phosphate groups.	Anionic cell wall polymer biosynthesis enzyme TagV/TagU, LytR-Cps2A-Psr (LCP) family (peptidoglycan teichoic acid transferase)	Cell wall/membrane/envelope biogenesis	0.766423	0.171569	0.221053	0.925926	0.0625	0.916667	0.5	0.89752	0.75	0.98	0.227513	0.908213	0.1	0.368421	0.825359	0.3	0.534091	Bacteria	Firmicutes	Bacilli	Lactobacillales	Streptococcaceae	Streptococcus	NA	NA	NA	NA
GUT_LFMMGPKE_131384	11604	0.818163	LFMMGPKE_131384		3.2.1.22		Retaining alpha-galactosidase	Alpha-galactosidase.	NA	NA	0.562044	0.527451	0.463158	1	0.125	1	0.5625	0.914717	1	0.96	0.031746	0.806763	0.0333333	0.473684	0.0980861	0.525	0.102273	Bacteria	Bacteroidetes	Bacteroidia	Bacteroidales	Bacteroidaceae	NA	NA	NA	NA	NA
GUT_AMAJKNDN_214708	11600	0.817881	AMAJKNDN_214708				hypothetical protein	NA	NA	NA	0.554745	0.468627	0.357895	1	0.25	1	0.6875	0.946911	1	0.99	0.031746	0.688137	0.0333333	0.210526	0.0574163	0.3	0.102273	Bacteria	Bacteroidetes	Bacteroidia	Bacteroidales	Bacteroidaceae	NA	NA	NA	NA	NA
GUT_IDHMNHCA_190127	11599	0.81781	IDHMNHCA_190127				hypothetical protein	NA	NA	NA	0.729927	0.262745	0.142105	0.962963	0.3125	1	0.6875	0.925815	1	0.97	0.0952381	0.859367	0.0333333	0.0526316	0.342105	0.025	0.136364	Bacteria	Firmicutes	Clostridia	Clostridiales	Clostridiaceae	Clostridium	Clostridium sp. CAG:433	TIGR01017	secondary_alignment	7.9e-05
ORAL_AMMOFMIL_130465	11598	0.81774	AMMOFMIL_130465				hypothetical protein	NA	NA	NA	0.729927	0.465686	0.415789	0.962963	0.1875	1	0.375	0.90142	1	0.89	0.042328	0.882984	0.133333	0.631579	0.191388	0.6	0.0340909	Bacteria	NA	NA	NA	NA	NA	NA	NA	NA	NA
GUT_KAMNOFHO_117597	11597	0.817669	KAMNOFHO_117597		2.1.1.72	COG0286	putative type I restriction enzymeP M protein	Site-specific DNA-methyltransferase (adenine-specific).	Type I restriction-modification system, DNA methylase subunit	Defense mechanisms	0.510949	0.493137	0.442105	1	0.125	1	0.6875	0.913217	1	0.92	0.0899471	0.785829	0.0666667	0.315789	0.196172	0.5	0.625	Bacteria	NA	NA	NA	NA	NA	NA	NA	NA	NA
GUT_LKPLIDGL_34043	11592	0.817317	LKPLIDGL_34043				IS66 family transposase ISCde1	NA	NA	NA	0.452555	0.547059	0.626316	1	0.25	1	0.8125	0.942911	0.75	0.94	0.042328	0.539989	0.2	0.947368	0.351675	0.7	0.5	Bacteria	Firmicutes	Clostridia	Clostridiales	NA	NA	NA	NA	NA	NA
GUT_EEGPPLMO_150445	11588	0.817034	EEGPPLMO_150445	nadE_60	6.3.5.1	COG0171	Glutamine-dependent NAD(+) synthetase	NAD(+) synthase (glutamine-hydrolyzing).	NH3-dependent NAD+ synthetase	Coenzyme transport and metabolism	0.49635	0.343137	0.273684	1	0.0625	1	0.1875	0.95031	1	1	0.026455	0.746108	0.0333333	0.105263	0.0956938	0.2	0.0909091	Bacteria	Firmicutes	Clostridia	Clostridiales	Clostridiaceae	Clostridium	NA	NA	NA	NA
AQUATIC_HCLFFKBN_23484	11588	0.817034	HCLFFKBN_23484				hypothetical protein	NA	NA	NA	0.459854	0.602941	0.636842	1	0.125	1	0.75	0.885923	1	0.93	0.142857	0.769189	0.166667	0.631579	0.607656	0.675	0.0909091	Bacteria	Chloroflexi	NA	NA	NA	NA	Chloroflexi bacterium	NA	NA	NA
GUT_KJEIOAHH_141309	11583	0.816682	KJEIOAHH_141309	cas2_32	3.1.-.-	COG1343	CRISPR-associated endonuclease Cas2	Hydrolases. Acting on ester bonds.	CRISPR/Cas system-associated endoribonuclease Cas2	Defense mechanisms	0.277372	0.302941	0.373684	0.962963	0.125	0.708333	0.8125	0.936613	1	0.75	0.037037	0.816425	0.1	0.105263	0.236842	0.575	0.0568182	Bacteria	NA	NA	NA	NA	NA	NA	NA	NA	NA
GUT_HDLAAGBF_26425	11580	0.81647	HDLAAGBF_26425				hypothetical protein	NA	NA	NA	0.605839	0.677451	0.494737	0.703704	0.3125	0.583333	0.8125	0.839832	0.75	0.79	0.222222	0.906065	0.2	0.894737	0.851675	0.6	0.522727	Bacteria	Actinobacteria	Actinomycetia	Actinomycetales	Actinomycetaceae	Varibaculum	Varibaculum cambriense	NA	NA	NA
AQUATIC_OBKNOOHD_29287	11579	0.8164	OBKNOOHD_29287				hypothetical protein	NA	NA	NA	0.255474	0.590196	0.489474	1	0.0625	0.833333	0.6875	0.931114	0.75	0.9	0.037037	0.650027	0.166667	0.789474	0.291866	0.55	0.0227273	Bacteria	Proteobacteria	Alphaproteobacteria	NA	NA	NA	NA	NA	NA	NA
GUT_ICKDNDGE_67824	11579	0.8164	ICKDNDGE_67824				hypothetical protein	NA	NA	NA	0.547445	0.468627	0.394737	0.851852	0.125	1	0.3125	0.920216	0.75	0.92	0.047619	0.775094	0.1	0.0526316	0.299043	0.15	0.113636	Bacteria	Firmicutes	Clostridia	Clostridiales	Ruminococcaceae	Faecalibacterium	NA	NA	NA	NA
AQUATIC_ECJEBFOB_222072	11579	0.8164	ECJEBFOB_222072	ampG_34		COG0477	Anhydromuropeptide permease	NA	MFS family permease, includes anhydromuropeptide permease AmpG	Carbohydrate transport and metabolism-Amino acid transport and metabolism-Inorganic ion transport and metabolism-General function prediction only	0.613139	0.615686	0.726316	0.37037	0.1875	1	0.6875	0.890222	1	0.98	0.0793651	0.822866	0.166667	0.684211	0.19378	0.475	0.102273	Bacteria	Proteobacteria	Alphaproteobacteria	Pelagibacterales	NA	NA	NA	NA	NA	NA
GUT_AOOOIPKN_93858	11578	0.816329	AOOOIPKN_93858				hypothetical protein	NA	NA	NA	0.591241	0.826471	0.436842	0.962963	0.0625	1	0.4375	0.920616	1	1	0.021164	0.607085	0.1	0.263158	0.117225	0.1	0.0568182	Bacteria	Bacteroidetes	Bacteroidia	Bacteroidales	NA	NA	NA	NA	NA	NA
AQUATIC_AKNHLMMI_401720	11577	0.816259	AKNHLMMI_401720				hypothetical protein	NA	NA	NA	0.474453	0.589216	0.684211	1	0.125	0.958333	0.625	0.893021	1	0.93	0.042328	0.832528	0.166667	0.736842	0.177033	0.75	0.0909091	Bacteria	Deinococcus-Thermus	Deinococci	Trueperales	Trueperaceae	Truepera	Truepera radiovictrix	NA	NA	NA
GUT_KAHADMGC_187674	11576	0.816188	KAHADMGC_187674				hypothetical protein	NA	NA	NA	0.459854	0.27549	0.447368	1	0.0625	1	0.625	0.934313	1	0.9	0.0899471	0.792271	0.0333333	0.210526	0.157895	0.625	0.647727	Bacteria	Firmicutes	Clostridia	NA	NA	NA	NA	NA	NA	NA
GUT_KGPAGINJ_83664	11572	0.815906	KGPAGINJ_83664				hypothetical protein	NA	NA	NA	0.525547	0.546078	0.442105	1	0.125	1	0.75	0.908518	1	0.96	0.037037	0.828234	0.0666667	0.263158	0.076555	0.225	0.102273	Bacteria	NA	NA	NA	NA	NA	NA	NA	NA	NA
GUT_PAHEGINM_144741	11567	0.815554	PAHEGINM_144741	kduI_12	5.3.1.17		4-deoxy-L-threo-5-hexosulose-uronate ketol-isomerase	5-dehydro-4-deoxy-D-glucuronate isomerase.	NA	NA	0.20438	0.628431	0.468421	1	0.0625	1	0.5625	0.94811	0.5	0.92	0.026455	0.581857	0.1	0.368421	0.129187	0.375	0.0340909	Bacteria	NA	NA	NA	NA	NA	NA	NA	NA	NA
GUT_BGFFKCKC_150669	11565	0.815413	BGFFKCKC_150669				hypothetical protein	NA	NA	NA	0.467153	0.295098	0.136842	1	0.125	0.958333	0.5	0.923015	0.75	0.83	0.216931	0.758991	0.0333333	0.210526	0.69378	0.225	0.420455	Bacteria	Bacteroidetes	Bacteroidia	Bacteroidales	Bacteroidaceae	NA	NA	NA	NA	NA
AQUATIC_ANHBKBBH_549410	11545	0.814003	ANHBKBBH_549410	hfq_18		COG1923	RNA-binding protein Hfq	NA	sRNA-binding regulator protein Hfq	Signal transduction mechanisms	0.474453	0.801961	0.694737	0.888889	0.3125	1	0.6875	0.862428	0.75	0.82	0.026455	0.874396	0.166667	0.684211	0.169856	0.75	0.0227273	Bacteria	Proteobacteria	Gammaproteobacteria	NA	NA	NA	NA	NA	NA	NA
GUT_FHFAHFCL_208638	11542	0.813791	FHFAHFCL_208638				hypothetical protein	NA	NA	NA	0.59854	0.60098	0.536842	0.962963	0.5625	0.791667	0.625	0.913717	0.75	0.84	0.100529	0.661299	0.233333	0.789474	0.375598	0.5	0.0568182	Bacteria	Firmicutes	Clostridia	Clostridiales	Lachnospiraceae	NA	Lachnospiraceae bacterium	NA	NA	NA
AQUATIC_CHJOEMIM_191692	11539	0.81358	CHJOEMIM_191692				hypothetical protein	NA	NA	NA	0.532847	0.623529	0.694737	0.296296	0.1875	1	0.6875	0.894921	1	0.96	0.026455	0.793344	0.2	1	0.124402	0.825	0.0909091	Bacteria	Bacteroidetes	NA	NA	NA	NA	NA	NA	NA	NA
GUT_AEMPEEKA_37178	11532	0.813086	AEMPEEKA_37178	dinG_11	3.1.-.-		3'-5' exonuclease DinG	Hydrolases. Acting on ester bonds.	NA	NA	0.50365	0.444118	0.457895	1	0.125	0.958333	0.6875	0.908618	0.75	0.98	0.0687831	0.751476	0.0666667	0.526316	0.375598	0.25	0.897727	Bacteria	Bacteroidetes	Bacteroidia	Bacteroidales	NA	NA	NA	NA	NA	NA
AQUATIC-SEDIMENT_DJPJEMCE_07817	11530	0.812945	DJPJEMCE_07817	cvpA_1		COG1286	Colicin V production protein	NA	Colicin V production accessory protein CvpA, regulator of purF expression and biofilm formation	Nucleotide transport and metabolism-Cell wall/membrane/envelope biogenesis	0.394161	0.720588	0.610526	1	0.125	0.958333	0.6875	0.894421	1	0.69	0.021164	0.782072	0.133333	0.473684	0.11244	0.5	0.0227273	NA	NA	NA	NA	NA	NA	NA	NA	NA	NA
GUT_ICDJMLOP_119677	11522	0.812381	ICDJMLOP_119677				hypothetical protein	NA	NA	NA	0.313869	0.317647	0.257895	0.592593	0.0625	1	0.5	0.934913	1	0.87	0.0899471	0.745035	0.0666667	0.210526	0.449761	0.225	0.0795455	Bacteria	Bacteroidetes	Bacteroidia	Bacteroidales	Bacteroidaceae	NA	NA	NA	NA	NA
GUT_LFGHMCEG_88399	11522	0.812381	LFGHMCEG_88399	glgP_29	2.4.1.1	COG0058	Glycogen phosphorylase	Glycogen phosphorylase.	Glucan phosphorylase	Carbohydrate transport and metabolism	0.554745	0.510784	0.563158	1	0.125	1	0.8125	0.908018	1	0.96	0.031746	0.785293	0.1	0.894737	0.105263	0.7	0.102273	Bacteria	Bacteroidetes	Bacteroidia	Bacteroidales	Bacteroidaceae	NA	NA	NA	NA	NA
GUT_DIKLDPHK_83565	11522	0.812381	DIKLDPHK_83565	tpl_3	4.1.99.2	COG3033	Tyrosine phenol-lyase	Tyrosine phenol-lyase.	Tryptophanase	Amino acid transport and metabolism	0.233577	0.705882	0.573684	1	0.1875	1	0.25	0.863027	0.25	0.98	0.201058	0.80569	0.1	0.157895	0.710526	0.7	0.0227273	NA	NA	NA	NA	NA	NA	NA	NA	NA	NA
AQUATIC_IFMKADOC_03711	11520	0.81224	IFMKADOC_03711	ftsA_2			Cell division protein FtsA	NA	NA	NA	0.671533	0.686275	0.784211	0.333333	0.125	0.916667	0.75	0.861928	1	1	0.0793651	0.838433	0.166667	1	0.232057	0.825	0.886364	Bacteria	Bacteroidetes	Flavobacteriia	Flavobacteriales	Flavobacteriaceae	Polaribacter	NA	NA	NA	NA
GUT_JIOEHFFM_23174	11518	0.812099	JIOEHFFM_23174	glyS_5	6.1.1.14	COG0751	Glycine--tRNA ligase beta subunit	Glycine--tRNA ligase.	Glycyl-tRNA synthetase, beta subunit	Translation, ribosomal structure and biogenesis	0.70073	0.738235	0.757895	0.333333	0.25	0.5	0.6875	0.837532	0.75	0.65	0.137566	0.932367	0.2	1	0.358852	0.675	0.897727	Bacteria	NA	NA	NA	NA	NA	NA	NA	NA	NA
GUT_EBFPNOOG_05643	11512	0.811676	EBFPNOOG_05643	trpB_1	4.2.1.20	COG0133	Tryptophan synthase beta chain	Tryptophan synthase.	Tryptophan synthase beta chain	Amino acid transport and metabolism	0.386861	0.551961	0.657895	1	0.1875	1	0.75	0.926015	1	1	0.0952381	0.627483	0.1	0.736842	0.244019	0.65	0.0795455	Bacteria	NA	NA	NA	NA	NA	NA	NA	NA	NA
COW_IPGDKCBI_427509	11508	0.811394	IPGDKCBI_427509				hypothetical protein	NA	NA	NA	0.467153	0.431373	0.442105	0.925926	0.125	1	0.625	0.909418	1	0.9	0.026455	0.842727	0.0666667	0.578947	0.141148	0.4	0.0681818	Bacteria	NA	NA	NA	NA	NA	NA	NA	NA	NA
GUT_OCBJFMIB_137668	11507	0.811323	OCBJFMIB_137668	cbiH_23	2.1.1.-	COG1010	putative cobalt-factor III C(17)-methyltransferase	Transferases. Transferring one-carbon groups.Methyltransferases.	Precorrin-3B methylase	Coenzyme transport and metabolism	0.489051	0.567647	0.515789	1	0.1875	0.5	0.625	0.89962	0.75	0.84	0.037037	0.803543	0.233333	0.947368	0.191388	0.25	0.0795455	Bacteria	NA	NA	NA	NA	NA	NA	NA	NA	NA
ORAL_DODJGFEB_74552	11507	0.811323	DODJGFEB_74552		3.1.2.-	COG1607	putative acyl-CoA thioester hydrolase	Hydrolases. Acting on ester bonds.Thiolester hydrolases.	Acyl-CoA hydrolase	Lipid transport and metabolism	0.839416	0.796078	0.721053	0.703704	0.125	0.916667	0.6875	0.85023	0.5	0.71	0.0899471	0.819109	0.2	0.894737	0.504785	0.825	0.0227273	Bacteria	Proteobacteria	Betaproteobacteria	Neisseriales	Neisseriaceae	Neisseria	NA	NA	NA	NA
PLANTS_AMMNMODB_56536	11504	0.811112	AMMNMODB_56536	ywrO_4	1.6.99.-	COG2249	General stress protein 14	Oxidoreductases. Acting on NADH or NADPH.With other acceptors.	Putative NADPH-quinone reductase (modulator of drug activity B)	General function prediction only	0.678832	0.527451	0.410526	0.703704	0.125	0.25	0.625	0.888922	0.75	0.75	0.031746	0.91036	0.0666667	0.263158	0.172249	0.075	0.0568182	Bacteria	Firmicutes	Bacilli	Bacillales	Bacillaceae	Bacillus	NA	NA	NA	NA
AQUATIC-SEDIMENT_DKKDKACC_74337	11494	0.810407	DKKDKACC_74337				hypothetical protein	NA	NA	NA	0.153285	0.565686	0.494737	0.962963	0.3125	1	0.6875	0.937013	1	1	0.037037	0.63124	0.0666667	0.842105	0.0837321	0.525	0.0340909	NA	NA	NA	NA	NA	NA	NA	NA	NA	NA
AQUATIC-SEDIMENT_PPCDGMDJ_15128	11494	0.810407	PPCDGMDJ_15128	can_1	4.2.1.1	COG0288	Carbonic anhydrase 2	Carbonic anhydrase.	Carbonic anhydrase	Inorganic ion transport and metabolism	0.532847	0.803922	0.742105	0.222222	0.3125	0.916667	0.6875	0.856429	0.25	0.84	0.179894	0.787976	0.233333	1	0.454545	0.8	0.170455	Bacteria	NA	NA	NA	NA	NA	NA	NA	NA	NA
GUT_NABOMDFH_108482	11493	0.810336	NABOMDFH_108482				hypothetical protein	NA	NA	NA	0.50365	0.332353	0.405263	1	0.1875	1	0.6875	0.914117	1	0.89	0.153439	0.756844	0.0666667	0.263158	0.57177	0.475	0.0340909	Bacteria	Firmicutes	Clostridia	Clostridiales	NA	NA	NA	NA	NA	NA
AQUATIC_FLLAMGEE_994655	11487	0.809913	FLLAMGEE_994655	secD_203		COG0342	Protein translocase subunit SecD	NA	Preprotein translocase subunit SecD	Intracellular trafficking, secretion, and vesicular transport	0.591241	0.809804	0.810526	0.518519	0.375	0.958333	0.6875	0.845031	0.75	0.73	0.111111	0.872786	0.166667	0.894737	0.318182	0.85	0.0909091	Bacteria	Proteobacteria	NA	NA	NA	NA	NA	NA	NA	NA
GUT_LDNOJGFP_92061	11485	0.809772	LDNOJGFP_92061	acpP_40			Acyl carrier protein	NA	NA	NA	0.430657	0.37451	0.547368	0.333333	0.0625	1	0.8125	0.90132	1	0.97	0.037037	0.842727	0.1	0.842105	0.351675	0.7	0.0681818	Bacteria	Firmicutes	Clostridia	Clostridiales	Clostridiaceae	NA	Clostridiaceae bacterium	NA	NA	NA
AQUATIC-SEDIMENT_KFNIIJPM_100501	11484	0.809702	KFNIIJPM_100501	pepA_14	3.4.11.1	COG0260	Cytosol aminopeptidase	Leucyl aminopeptidase.	Leucyl aminopeptidase	Amino acid transport and metabolism	0.642336	0.840196	0.831579	0.777778	0.4375	0.708333	0.8125	0.803539	1	0.81	0.359788	0.913043	0.266667	1	0.866029	0.875	0.0909091	Bacteria	NA	NA	NA	NA	NA	NA	NA	NA	NA
AQUATIC-SEDIMENT_LNPIJKCG_193735	11484	0.809702	LNPIJKCG_193735				hypothetical protein	NA	NA	NA	0.642336	0.705882	0.547368	1	0.3125	0.875	0.625	0.841932	0.75	0.9	0.148148	0.901235	0.0666667	0.421053	0.593301	0.6	0.0681818	Bacteria	NA	NA	NA	NA	NA	NA	NA	NA	NA
AQUATIC-SEDIMENT_CCBKEIOJ_09984	11481	0.80949	CCBKEIOJ_09984	hypC_1		COG0298	Hydrogenase maturation factor HypC	NA	Hydrogenase maturation factor HybG, HypC/HupF family	Posttranslational modification, protein turnover, chaperones	0.481752	0.697059	0.610526	0.962963	0.125	0.833333	0.375	0.877524	0.75	0.69	0.026455	0.848631	0.0666667	0.842105	0.114833	0.675	0.0681818	Bacteria	Nitrospirae	NA	NA	NA	NA	NA	NA	NA	NA
GUT_BIENJNHP_98535	11474	0.808997	BIENJNHP_98535				hypothetical protein	NA	NA	NA	0.540146	0.547059	0.431579	1	0.25	1	0.625	0.909418	1	0.96	0.037037	0.77402	0.1	0.263158	0.0430622	0.4	0.0909091	Bacteria	Bacteroidetes	Bacteroidia	Bacteroidales	Bacteroidaceae	NA	NA	NA	NA	NA
[truncated: 743 more rows]
