# Supplementary material for: Quantifying Shared and Unique Gene Content across 17 Microbial Ecosystems
Source: mSystems. 2023 Apr 6;8(2):e00118-23. doi: 10.1128/msystems.00118-23 (PMC10134805; doi:10.1128/msystems.00118-23)
Supplement: TABLE S2 [file msystems.00118-23-s0008.xls]

## Sheet: Table S2
	pvalue	t	fold_change	BY	logFC	phylum	taxa
Plasmodium_Apicomplexa	3.31481e-27	12.0971	28.4216	3.61527e-23	4.82891	Apicomplexa	Plasmodium
Homo_Chordata	1.16697e-22	10.7181	14.8426	6.36374e-19	3.89167	Chordata	Homo
Mycobacterium_Actinobacteria	2.25665e-19	9.67247	3.1082	8.20401e-16	1.63608	Actinobacteria	Mycobacterium
Pan_Chordata	1.48498e-15	8.41301	19.1619	4.04895e-12	4.26017	Chordata	Pan
Rhinopithecus_Chordata	1.07777e-14	8.10676	10.3379	2.35093e-11	3.36988	Chordata	Rhinopithecus
Mycobacteroides_Actinobacteria	1.32571e-14	8.07704	2.62263	2.40979e-11	1.39102	Actinobacteria	Mycobacteroides
Papio_Chordata	2.53888e-14	7.98012	17.3594	3.95573e-11	4.11765	Chordata	Papio
Pongo_Chordata	2.50539e-13	7.61969	10.5663	3.4156e-10	3.40139	Chordata	Pongo
Bacillus_Firmicutes	1.76538e-11	6.86204	2.45798	2.13933e-08	1.29747	Firmicutes	Bacillus
Neisseria_Proteobacteria	2.62021e-11	6.85867	4.09267	2.85771e-08	2.03304	Proteobacteria	Neisseria
Pipistrellus_Chordata	6.30607e-11	6.71149	25.6458	6.25243e-08	4.68065	Chordata	Pipistrellus
Piliocolobus_Chordata	7.5443e-11	6.67859	12.8592	6.85678e-08	3.68473	Chordata	Piliocolobus
Theropithecus_Chordata	4.77992e-10	6.35394	11.3556	4.01014e-07	3.50533	Chordata	Theropithecus
Geotrypetes_Chordata	7.50731e-10	6.27654	55.9445	5.84842e-07	5.80592	Chordata	Geotrypetes
Morococcus_Proteobacteria	3.05872e-09	6.01995	12.7325	2.22398e-06	3.67044	Proteobacteria	Morococcus
Porphyromonas_Bacteroidetes	1.41507e-08	5.72988	5.52691	9.64584e-06	2.46647	Bacteroidetes	Porphyromonas
Colobus_Chordata	1.874e-08	5.67506	8.07038	1.20227e-05	3.01264	Chordata	Colobus
Tursiops_Chordata	2.18472e-08	5.64795	75.3845	1.32375e-05	6.2362	Chordata	Tursiops
Phyllostomus_Chordata	4.33018e-08	5.51331	18.683	2.48562e-05	4.22366	Chordata	Phyllostomus
Saimiri_Chordata	8.3559e-08	5.38263	13.4169	4.55665e-05	3.74598	Chordata	Saimiri
Equus_Chordata	8.9681e-08	5.3688	29.6669	4.65761e-05	4.89078	Chordata	Equus
Trachypithecus_Chordata	9.42427e-08	5.35684	6.93407	4.67205e-05	2.7937	Chordata	Trachypithecus
Macaca_Chordata	1.41241e-07	5.27727	18.3422	6.69753e-05	4.1971	Chordata	Macaca
Ovis_Chordata	1.7112e-07	5.22841	16.2607	7.77627e-05	4.02332	Chordata	Ovis
Streptococcus_Firmicutes	3.55355e-07	5.08521	2.30313	0.000155026	1.20359	Firmicutes	Streptococcus
Actinomadura_Actinobacteria	6.66236e-07	4.9244	2.61405	0.000279471	1.38629	Actinobacteria	Actinomadura
Nomascus_Chordata	9.70266e-07	4.87328	17.5972	0.000391931	4.13728	Chordata	Nomascus
Filifactor_Firmicutes	1.74698e-06	4.7442	9.77032	0.000680474	3.28841	Firmicutes	Filifactor
Ursus_Chordata	2.75623e-06	4.64361	25.7123	0.00103657	4.68439	Chordata	Ursus
Chlamydia_Chlamydiae	3.05872e-06	4.61508	2.62718	0.00111199	1.39352	Chlamydiae	Chlamydia
Rousettus_Chordata	5.05338e-06	4.50564	13.4949	0.00177788	3.75434	Chordata	Rousettus
Acinonyx_Chordata	6.67994e-06	4.44182	78.782	0.00227669	6.29979	Chordata	Acinonyx
Mirounga_Chordata	7.26778e-06	4.42189	12.4912	0.00235432	3.64284	Chordata	Mirounga
Nocardioides_Actinobacteria	7.33942e-06	4.41929	12.912	0.00235432	3.69064	Actinobacteria	Nocardioides
Streptosporangium_Actinobacteria	8.74404e-06	4.37903	75.5155	0.00272475	6.2387	Actinobacteria	Streptosporangium
Virgibacillus_Firmicutes	1.15172e-05	4.31325	6.47177	0.00348919	2.69416	Firmicutes	Virgibacillus
Cutibacterium_Actinobacteria	1.23461e-05	4.29359	2.66811	0.00363924	1.41582	Actinobacteria	Cutibacterium
Atopobium_Actinobacteria	1.41864e-05	4.26173	3.74962	0.00407166	1.90674	Actinobacteria	Atopobium
Trichinella_Nematoda	1.56629e-05	4.23784	8.21738	0.00438015	3.03868	Nematoda	Trichinella
Caviibacter_Fusobacteria	1.95858e-05	4.18654	105.175	0.00534028	6.71664	Fusobacteria	Caviibacter
Acidiplasma_Euryarchaeota	2.65399e-05	4.1122	106.675	0.00705989	6.73708	Euryarchaeota	Acidiplasma
Aequorivita_Bacteroidetes	4.22129e-05	3.97654	4.89067	0.0109617	2.29003	Bacteroidetes	Aequorivita
Liparis_Chordata	4.61032e-05	3.96894	2.36066	0.0116935	1.23919	Chordata	Liparis
Callithrix_Chordata	7.0224e-05	3.86087	5.90199	0.0174066	2.5612	Chordata	Callithrix
Gorilla_Chordata	8.09e-05	3.82909	5.17053	0.0196073	2.37031	Chordata	Gorilla
Cervus_Chordata	0.000104753	3.75097	5.65906	0.0248365	2.50056	Chordata	Cervus
Pyxidicoccus_Proteobacteria	0.000139457	3.68599	23.3173	0.0323611	4.54333	Proteobacteria	Pyxidicoccus
Thermobifida_Actinobacteria	0.000165034	3.63958	2.69062	0.0371626	1.42794	Actinobacteria	Thermobifida
Cepunavirus_Uroviricota	0.000166963	3.6372	7.18474	0.0371626	2.84494	Uroviricota	Cepunavirus
Myotis_Chordata	0.000198223	3.5904	8.55133	0.043238	3.09615	Chordata	Myotis
Oceanivirga_Fusobacteria	0.000206462	3.57942	21.0073	0.0441522	4.39282	Fusobacteria	Oceanivirga
