# Supplementary material for: Quantifying Shared and Unique Gene Content across 17 Microbial Ecosystems
Source: mSystems. 2023 Apr 6;8(2):e00118-23. doi: 10.1128/msystems.00118-23 (PMC10134805; doi:10.1128/msystems.00118-23)
Supplement: TABLE S3 [file msystems.00118-23-s0009.xlsx]

## Sheet: Table S3
id	name.	host	biome	METAGENOMICS_PROJECTS	project_name	location	metadata.link	ERR_ID	publication	condition	caategory
SRS5828267	AECOPD19	human	sputum	PRJNA595703	Functional metagenomics of the airway microbiome in chronic respiratory disease	Singapore	https://www.ebi.ac.uk/ena/browser/view/PRJNA595703	SRR10693287	https://www.ncbi.nlm.nih.gov/pmc/articles/PMC7397787/	pulmonary disease or healthy	airway
SRS5828222	AECOPD27	human	sputum	PRJNA595703	Functional metagenomics of the airway microbiome in chronic respiratory disease	Singapore	https://www.ebi.ac.uk/ena/browser/view/PRJNA595703	SRR10693336	https://www.ncbi.nlm.nih.gov/pmc/articles/PMC7397787/	pulmonary disease or healthy	airway
SRS5828218	AECOPD22	human	sputum	PRJNA595703	Functional metagenomics of the airway microbiome in chronic respiratory disease	Singapore	https://www.ebi.ac.uk/ena/browser/view/PRJNA595703	SRR10693342	https://www.ncbi.nlm.nih.gov/pmc/articles/PMC7397787/	pulmonary disease or healthy	airway
SRS5828205	AECOPD21	human	sputum	PRJNA595703	Functional metagenomics of the airway microbiome in chronic respiratory disease	Singapore	https://www.ebi.ac.uk/ena/browser/view/PRJNA595703	SRR10693353	https://www.ncbi.nlm.nih.gov/pmc/articles/PMC7397787/	pulmonary disease or healthy	airway
SRS5828287	TT0004	human	sputum	PRJNA595703	Functional metagenomics of the airway microbiome in chronic respiratory disease	Singapore	https://www.ebi.ac.uk/ena/browser/view/PRJNA595703	SRR10693266	https://www.ncbi.nlm.nih.gov/pmc/articles/PMC7397787/	pulmonary disease or healthy	airway
SRS5828225	AECOPD18	human	sputum	PRJNA595703	Functional metagenomics of the airway microbiome in chronic respiratory disease	Singapore	https://www.ebi.ac.uk/ena/browser/view/PRJNA595703	SRR10693334	https://www.ncbi.nlm.nih.gov/pmc/articles/PMC7397787/	pulmonary disease or healthy	airway
SRS5828257	AECOPD10	human	sputum	PRJNA595703	Functional metagenomics of the airway microbiome in chronic respiratory disease	Singapore	https://www.ebi.ac.uk/ena/browser/view/PRJNA595703	SRR10693298	https://www.ncbi.nlm.nih.gov/pmc/articles/PMC7397787/	pulmonary disease or healthy	airway
SRS5828245	AECOPD5	human	sputum	PRJNA595703	Functional metagenomics of the airway microbiome in chronic respiratory disease	Singapore	https://www.ebi.ac.uk/ena/browser/view/PRJNA595703	SRR10693309	https://www.ncbi.nlm.nih.gov/pmc/articles/PMC7397787/	pulmonary disease or healthy	airway
SRS5828223	AECOPD28	human	sputum	PRJNA595703	Functional metagenomics of the airway microbiome in chronic respiratory disease	Singapore	https://www.ebi.ac.uk/ena/browser/view/PRJNA595703	SRR10693335	https://www.ncbi.nlm.nih.gov/pmc/articles/PMC7397787/	pulmonary disease or healthy	airway
SRS5828216	M9	human	sputum	PRJNA595703	Functional metagenomics of the airway microbiome in chronic respiratory disease	Singapore	https://www.ebi.ac.uk/ena/browser/view/PRJNA595703	SRR10693341	https://www.ncbi.nlm.nih.gov/pmc/articles/PMC7397787/	pulmonary disease or healthy	airway
SRS5828215	M6	human	sputum	PRJNA595703	Functional metagenomics of the airway microbiome in chronic respiratory disease	Singapore	https://www.ebi.ac.uk/ena/browser/view/PRJNA595703	SRR10693343	https://www.ncbi.nlm.nih.gov/pmc/articles/PMC7397787/	pulmonary disease or healthy	airway
SRS5828280	TT0019	human	sputum	PRJNA595703	Functional metagenomics of the airway microbiome in chronic respiratory disease	Singapore	https://www.ebi.ac.uk/ena/browser/view/PRJNA595703	SRR10693273	https://www.ncbi.nlm.nih.gov/pmc/articles/PMC7397787/	pulmonary disease or healthy	airway
SRS5828239	KL0012	human	sputum	PRJNA595703	Functional metagenomics of the airway microbiome in chronic respiratory disease	Singapore	https://www.ebi.ac.uk/ena/browser/view/PRJNA595703	SRR10693316	https://www.ncbi.nlm.nih.gov/pmc/articles/PMC7397787/	pulmonary disease or healthy	airway
SRS5828283	TT0027	human	sputum	PRJNA595703	Functional metagenomics of the airway microbiome in chronic respiratory disease	Singapore	https://www.ebi.ac.uk/ena/browser/view/PRJNA595703	SRR10693271	https://www.ncbi.nlm.nih.gov/pmc/articles/PMC7397787/	pulmonary disease or healthy	airway
SRS5828392	SAFS8	human	sputum	PRJNA595703	Functional metagenomics of the airway microbiome in chronic respiratory disease	Singapore	https://www.ebi.ac.uk/ena/browser/view/PRJNA595703	SRR10693327	https://www.ncbi.nlm.nih.gov/pmc/articles/PMC7397787/	pulmonary disease or healthy	airway
SRS5828228	SAFS003	human	sputum	PRJNA595703	Functional metagenomics of the airway microbiome in chronic respiratory disease	Singapore	https://www.ebi.ac.uk/ena/browser/view/PRJNA595703	SRR10693331	https://www.ncbi.nlm.nih.gov/pmc/articles/PMC7397787/	pulmonary disease or healthy	airway
SRS5828226	SAFS002	human	sputum	PRJNA595703	Functional metagenomics of the airway microbiome in chronic respiratory disease	Singapore	https://www.ebi.ac.uk/ena/browser/view/PRJNA595703	SRR10693332	https://www.ncbi.nlm.nih.gov/pmc/articles/PMC7397787/	pulmonary disease or healthy	airway
SRS5828227	SAFS005	human	sputum	PRJNA595703	Functional metagenomics of the airway microbiome in chronic respiratory disease	Singapore	https://www.ebi.ac.uk/ena/browser/view/PRJNA595703	SRR10693330	https://www.ncbi.nlm.nih.gov/pmc/articles/PMC7397787/	pulmonary disease or healthy	airway
SRS5828279	TT0016	human	sputum	PRJNA595703	Functional metagenomics of the airway microbiome in chronic respiratory disease	Singapore	https://www.ebi.ac.uk/ena/browser/view/PRJNA595703	SRR10693274	https://www.ncbi.nlm.nih.gov/pmc/articles/PMC7397787/	pulmonary disease or healthy	airway
SRS5828224	SAFS001	human	sputum	PRJNA595703	Functional metagenomics of the airway microbiome in chronic respiratory disease	Singapore	https://www.ebi.ac.uk/ena/browser/view/PRJNA595703	SRR10693333	https://www.ncbi.nlm.nih.gov/pmc/articles/PMC7397787/	pulmonary disease or healthy	airway
SRS5828277	TT0014	human	sputum	PRJNA595703	Functional metagenomics of the airway microbiome in chronic respiratory disease	Singapore	https://www.ebi.ac.uk/ena/browser/view/PRJNA595703	SRR10693275	https://www.ncbi.nlm.nih.gov/pmc/articles/PMC7397787/	pulmonary disease or healthy	airway
SRS5828238	TT0012	human	sputum	PRJNA595703	Functional metagenomics of the airway microbiome in chronic respiratory disease	Singapore	https://www.ebi.ac.uk/ena/browser/view/PRJNA595703	SRR10693277	https://www.ncbi.nlm.nih.gov/pmc/articles/PMC7397787/	pulmonary disease or healthy	airway
SRS5828213	M4	human	sputum	PRJNA595703	Functional metagenomics of the airway microbiome in chronic respiratory disease	Singapore	https://www.ebi.ac.uk/ena/browser/view/PRJNA595703	SRR10693344	https://www.ncbi.nlm.nih.gov/pmc/articles/PMC7397787/	pulmonary disease or healthy	airway
SRS5828214	M10	human	sputum	PRJNA595703	Functional metagenomics of the airway microbiome in chronic respiratory disease	Singapore	https://www.ebi.ac.uk/ena/browser/view/PRJNA595703	SRR10693345	https://www.ncbi.nlm.nih.gov/pmc/articles/PMC7397787/	pulmonary disease or healthy	airway
SRS5828285	AECOPD8	human	sputum	PRJNA595703	Functional metagenomics of the airway microbiome in chronic respiratory disease	Singapore	https://www.ebi.ac.uk/ena/browser/view/PRJNA595703	SRR10693267	https://www.ncbi.nlm.nih.gov/pmc/articles/PMC7397787/	pulmonary disease or healthy	airway
ERS2026544	P1994_111	NA	aquatic	PRJEB22997	Two out of three datasets (the first one already published with Hugerth et al 2015) included in the Baltic Sea reference metagenome assembly. The assembly include herein is a coassembly of all three datasets, complete with annotated genes to facilitate further studies of the Baltic Sea with much less computational effort. The assembly is constructed using 2.6 billion metagenomic reads from 81 wat…	NA	https://www.ebi.ac.uk/ena/browser/view/PRJEB22997	ERR2206761	NA	NA	aquatic
ERS2026543	P1994_110	NA	aquatic	PRJEB22997	Two out of three datasets (the first one already published with Hugerth et al 2015) included in the Baltic Sea reference metagenome assembly. The assembly include herein is a coassembly of all three datasets, complete with annotated genes to facilitate further studies of the Baltic Sea with much less computational effort. The assembly is constructed using 2.6 billion metagenomic reads from 81 wat…	NA	https://www.ebi.ac.uk/ena/browser/view/PRJEB22997	ERR2206760	NA	NA	aquatic
ERS2026558	P1994_122	NA	aquatic	PRJEB22997	Two out of three datasets (the first one already published with Hugerth et al 2015) included in the Baltic Sea reference metagenome assembly. The assembly include herein is a coassembly of all three datasets, complete with annotated genes to facilitate further studies of the Baltic Sea with much less computational effort. The assembly is constructed using 2.6 billion metagenomic reads from 81 wat…	NA	https://www.ebi.ac.uk/ena/browser/view/PRJEB22997	ERR2206772	NA	NA	aquatic
ERS2026552	P1994_119	NA	aquatic	PRJEB22997	Two out of three datasets (the first one already published with Hugerth et al 2015) included in the Baltic Sea reference metagenome assembly. The assembly include herein is a coassembly of all three datasets, complete with annotated genes to facilitate further studies of the Baltic Sea with much less computational effort. The assembly is constructed using 2.6 billion metagenomic reads from 81 wat…	NA	https://www.ebi.ac.uk/ena/browser/view/PRJEB22997	ERR2206769	NA	NA	aquatic
ERS2026545	P1994_112	NA	aquatic	PRJEB22997	Two out of three datasets (the first one already published with Hugerth et al 2015) included in the Baltic Sea reference metagenome assembly. The assembly include herein is a coassembly of all three datasets, complete with annotated genes to facilitate further studies of the Baltic Sea with much less computational effort. The assembly is constructed using 2.6 billion metagenomic reads from 81 wat…	NA	https://www.ebi.ac.uk/ena/browser/view/PRJEB22997	ERR2206762	NA	NA	aquatic
ERS2026560	P1994_124	NA	aquatic	PRJEB22997	Two out of three datasets (the first one already published with Hugerth et al 2015) included in the Baltic Sea reference metagenome assembly. The assembly include herein is a coassembly of all three datasets, complete with annotated genes to facilitate further studies of the Baltic Sea with much less computational effort. The assembly is constructed using 2.6 billion metagenomic reads from 81 wat…	NA	https://www.ebi.ac.uk/ena/browser/view/PRJEB22997	ERR2206774	NA	NA	aquatic
ERS2026546	P1994_113	NA	aquatic	PRJEB22997	Two out of three datasets (the first one already published with Hugerth et al 2015) included in the Baltic Sea reference metagenome assembly. The assembly include herein is a coassembly of all three datasets, complete with annotated genes to facilitate further studies of the Baltic Sea with much less computational effort. The assembly is constructed using 2.6 billion metagenomic reads from 81 wat…	NA	https://www.ebi.ac.uk/ena/browser/view/PRJEB22997	ERR2206763	NA	NA	aquatic
ERS2026557	P1994_127	NA	aquatic	PRJEB22997	Two out of three datasets (the first one already published with Hugerth et al 2015) included in the Baltic Sea reference metagenome assembly. The assembly include herein is a coassembly of all three datasets, complete with annotated genes to facilitate further studies of the Baltic Sea with much less computational effort. The assembly is constructed using 2.6 billion metagenomic reads from 81 wat…	NA	https://www.ebi.ac.uk/ena/browser/view/PRJEB22997	ERR2206777	NA	NA	aquatic
ERS2026554	P1994_121	NA	aquatic	PRJEB22997	Two out of three datasets (the first one already published with Hugerth et al 2015) included in the Baltic Sea reference metagenome assembly. The assembly include herein is a coassembly of all three datasets, complete with annotated genes to facilitate further studies of the Baltic Sea with much less computational effort. The assembly is constructed using 2.6 billion metagenomic reads from 81 wat…	NA	https://www.ebi.ac.uk/ena/browser/view/PRJEB22997	ERR2206771	NA	NA	aquatic
ERS2026547	P1994_114	NA	aquatic	PRJEB22997	Two out of three datasets (the first one already published with Hugerth et al 2015) included in the Baltic Sea reference metagenome assembly. The assembly include herein is a coassembly of all three datasets, complete with annotated genes to facilitate further studies of the Baltic Sea with much less computational effort. The assembly is constructed using 2.6 billion metagenomic reads from 81 wat…	NA	https://www.ebi.ac.uk/ena/browser/view/PRJEB22997	ERR2206764	NA	NA	aquatic
ERS2026553	P1994_120	NA	aquatic	PRJEB22997	Two out of three datasets (the first one already published with Hugerth et al 2015) included in the Baltic Sea reference metagenome assembly. The assembly include herein is a coassembly of all three datasets, complete with annotated genes to facilitate further studies of the Baltic Sea with much less computational effort. The assembly is constructed using 2.6 billion metagenomic reads from 81 wat…	NA	https://www.ebi.ac.uk/ena/browser/view/PRJEB22997	ERR2206770	NA	NA	aquatic
ERS2026551	P1994_118	NA	aquatic	PRJEB22997	Two out of three datasets (the first one already published with Hugerth et al 2015) included in the Baltic Sea reference metagenome assembly. The assembly include herein is a coassembly of all three datasets, complete with annotated genes to facilitate further studies of the Baltic Sea with much less computational effort. The assembly is constructed using 2.6 billion metagenomic reads from 81 wat…	NA	https://www.ebi.ac.uk/ena/browser/view/PRJEB22997	ERR2206768	NA	NA	aquatic
ERS2026556	P1994_126	NA	aquatic	PRJEB22997	Two out of three datasets (the first one already published with Hugerth et al 2015) included in the Baltic Sea reference metagenome assembly. The assembly include herein is a coassembly of all three datasets, complete with annotated genes to facilitate further studies of the Baltic Sea with much less computational effort. The assembly is constructed using 2.6 billion metagenomic reads from 81 wat…	NA	https://www.ebi.ac.uk/ena/browser/view/PRJEB22997	ERR2206776	NA	NA	aquatic
ERS2026549	P1994_116	NA	aquatic	PRJEB22997	Two out of three datasets (the first one already published with Hugerth et al 2015) included in the Baltic Sea reference metagenome assembly. The assembly include herein is a coassembly of all three datasets, complete with annotated genes to facilitate further studies of the Baltic Sea with much less computational effort. The assembly is constructed using 2.6 billion metagenomic reads from 81 wat…	NA	https://www.ebi.ac.uk/ena/browser/view/PRJEB22997	ERR2206766	NA	NA	aquatic
ERS2026534	P1994_101	NA	aquatic	PRJEB22997	Two out of three datasets (the first one already published with Hugerth et al 2015) included in the Baltic Sea reference metagenome assembly. The assembly include herein is a coassembly of all three datasets, complete with annotated genes to facilitate further studies of the Baltic Sea with much less computational effort. The assembly is constructed using 2.6 billion metagenomic reads from 81 wat…	NA	https://www.ebi.ac.uk/ena/browser/view/PRJEB22997	ERR2206751	NA	NA	aquatic
ERS2026561	P1994_128	NA	aquatic	PRJEB22997	Two out of three datasets (the first one already published with Hugerth et al 2015) included in the Baltic Sea reference metagenome assembly. The assembly include herein is a coassembly of all three datasets, complete with annotated genes to facilitate further studies of the Baltic Sea with much less computational effort. The assembly is constructed using 2.6 billion metagenomic reads from 81 wat…	NA	https://www.ebi.ac.uk/ena/browser/view/PRJEB22997	ERR2206778	NA	NA	aquatic
ERS2026541	P1994_108	NA	aquatic	PRJEB22997	Two out of three datasets (the first one already published with Hugerth et al 2015) included in the Baltic Sea reference metagenome assembly. The assembly include herein is a coassembly of all three datasets, complete with annotated genes to facilitate further studies of the Baltic Sea with much less computational effort. The assembly is constructed using 2.6 billion metagenomic reads from 81 wat…	NA	https://www.ebi.ac.uk/ena/browser/view/PRJEB22997	ERR2206758	NA	NA	aquatic
ERS2026537	P1994_104	NA	aquatic	PRJEB22997	Two out of three datasets (the first one already published with Hugerth et al 2015) included in the Baltic Sea reference metagenome assembly. The assembly include herein is a coassembly of all three datasets, complete with annotated genes to facilitate further studies of the Baltic Sea with much less computational effort. The assembly is constructed using 2.6 billion metagenomic reads from 81 wat…	NA	https://www.ebi.ac.uk/ena/browser/view/PRJEB22997	ERR2206754	NA	NA	aquatic
ERS2026563	P1994_130	NA	aquatic	PRJEB22997	Two out of three datasets (the first one already published with Hugerth et al 2015) included in the Baltic Sea reference metagenome assembly. The assembly include herein is a coassembly of all three datasets, complete with annotated genes to facilitate further studies of the Baltic Sea with much less computational effort. The assembly is constructed using 2.6 billion metagenomic reads from 81 wat…	NA	https://www.ebi.ac.uk/ena/browser/view/PRJEB22997	ERR2206780	NA	NA	aquatic
ERS2026550	P1994_117	NA	aquatic	PRJEB22997	Two out of three datasets (the first one already published with Hugerth et al 2015) included in the Baltic Sea reference metagenome assembly. The assembly include herein is a coassembly of all three datasets, complete with annotated genes to facilitate further studies of the Baltic Sea with much less computational effort. The assembly is constructed using 2.6 billion metagenomic reads from 81 wat…	NA	https://www.ebi.ac.uk/ena/browser/view/PRJEB22997	ERR2206767	NA	NA	aquatic
ERS2026548	P1994_115	NA	aquatic	PRJEB22997	Two out of three datasets (the first one already published with Hugerth et al 2015) included in the Baltic Sea reference metagenome assembly. The assembly include herein is a coassembly of all three datasets, complete with annotated genes to facilitate further studies of the Baltic Sea with much less computational effort. The assembly is constructed using 2.6 billion metagenomic reads from 81 wat…	NA	https://www.ebi.ac.uk/ena/browser/view/PRJEB22997	ERR2206765	NA	NA	aquatic
ERS2026555	P1994_125	NA	aquatic	PRJEB22997	Two out of three datasets (the first one already published with Hugerth et al 2015) included in the Baltic Sea reference metagenome assembly. The assembly include herein is a coassembly of all three datasets, complete with annotated genes to facilitate further studies of the Baltic Sea with much less computational effort. The assembly is constructed using 2.6 billion metagenomic reads from 81 wat…	NA	https://www.ebi.ac.uk/ena/browser/view/PRJEB22997	ERR2206775	NA	NA	aquatic
ERS2026542	P1994_109	NA	aquatic	PRJEB22997	Two out of three datasets (the first one already published with Hugerth et al 2015) included in the Baltic Sea reference metagenome assembly. The assembly include herein is a coassembly of all three datasets, complete with annotated genes to facilitate further studies of the Baltic Sea with much less computational effort. The assembly is constructed using 2.6 billion metagenomic reads from 81 wat…	NA	https://www.ebi.ac.uk/ena/browser/view/PRJEB22997	ERR2206759	NA	NA	aquatic
ERS2026539	P1994_106	NA	aquatic	PRJEB22997	Two out of three datasets (the first one already published with Hugerth et al 2015) included in the Baltic Sea reference metagenome assembly. The assembly include herein is a coassembly of all three datasets, complete with annotated genes to facilitate further studies of the Baltic Sea with much less computational effort. The assembly is constructed using 2.6 billion metagenomic reads from 81 wat…	NA	https://www.ebi.ac.uk/ena/browser/view/PRJEB22997	ERR2206756	NA	NA	aquatic
ERS2026535	P1994_102	NA	aquatic	PRJEB22997	Two out of three datasets (the first one already published with Hugerth et al 2015) included in the Baltic Sea reference metagenome assembly. The assembly include herein is a coassembly of all three datasets, complete with annotated genes to facilitate further studies of the Baltic Sea with much less computational effort. The assembly is constructed using 2.6 billion metagenomic reads from 81 wat…	NA	https://www.ebi.ac.uk/ena/browser/view/PRJEB22997	ERR2206752	NA	NA	aquatic
SRS788058	I_3 Pre, Event 2	NA	aquatic_sediment	PRJNA267173	Urban waterways sediment Metagenome	Singapore	https://www.ebi.ac.uk/ena/browser/view/PRJNA267173	SRR1706170	https://europepmc.org/article/PMC/5989131	industrial	aquatic_sediment
SRS788058	I_2 Pre, Event 1	NA	aquatic_sediment	PRJNA267173	Urban waterways sediment Metagenome	Singapore	https://www.ebi.ac.uk/ena/browser/view/PRJNA267173	SRR1706163	https://europepmc.org/article/PMC/5989131	industrial	aquatic_sediment
SRS788059	I_2 Post, Event 1	NA	aquatic_sediment	PRJNA267173	Urban waterways sediment Metagenome	Singapore	https://www.ebi.ac.uk/ena/browser/view/PRJNA267173	SRR1706175	https://europepmc.org/article/PMC/5989131	industrial	aquatic_sediment
SRS788058	I_3 Pre, Event 1	NA	aquatic_sediment	PRJNA267173	Urban waterways sediment Metagenome	Singapore	https://www.ebi.ac.uk/ena/browser/view/PRJNA267173	SRR1706164	https://europepmc.org/article/PMC/5989131	industrial	aquatic_sediment
SRS788059	I_6 Post, Event 1	NA	aquatic_sediment	PRJNA267173	Urban waterways sediment Metagenome	Singapore	https://www.ebi.ac.uk/ena/browser/view/PRJNA267173	SRR1706179	https://europepmc.org/article/PMC/5989131	industrial	aquatic_sediment
SRS788056	R_6 Pre, Event 2	NA	aquatic_sediment	PRJNA267173	Urban waterways sediment Metagenome	Singapore	https://www.ebi.ac.uk/ena/browser/view/PRJNA267173	SRR1706149	https://europepmc.org/article/PMC/5989131	residential	aquatic_sediment
SRS788056	R_5 Pre, Event 2	NA	aquatic_sediment	PRJNA267173	Urban waterways sediment Metagenome	Singapore	https://www.ebi.ac.uk/ena/browser/view/PRJNA267173	SRR1706148	https://europepmc.org/article/PMC/5989131	residential	aquatic_sediment
SRS788059	I_3 Post, Event 2	NA	aquatic_sediment	PRJNA267173	Urban waterways sediment Metagenome	Singapore	https://www.ebi.ac.uk/ena/browser/view/PRJNA267173	SRR1706182	https://europepmc.org/article/PMC/5989131	industrial	aquatic_sediment
SRS788056	R_6 Pre, Event 1	NA	aquatic_sediment	PRJNA267173	Urban waterways sediment Metagenome	Singapore	https://www.ebi.ac.uk/ena/browser/view/PRJNA267173	SRR1706143	https://europepmc.org/article/PMC/5989131	residential	aquatic_sediment
SRS788056	R_5 Pre, Event 1	NA	aquatic_sediment	PRJNA267173	Urban waterways sediment Metagenome	Singapore	https://www.ebi.ac.uk/ena/browser/view/PRJNA267173	SRR1706142	https://europepmc.org/article/PMC/5989131	residential	aquatic_sediment
SRS788057	R_1 Post, Event 1	NA	aquatic_sediment	PRJNA267173	Urban waterways sediment Metagenome	Singapore	https://www.ebi.ac.uk/ena/browser/view/PRJNA267173	SRR1706150	https://europepmc.org/article/PMC/5989131	residential	aquatic_sediment
SRS788057	R_5 Post, Event 1	NA	aquatic_sediment	PRJNA267173	Urban waterways sediment Metagenome	Singapore	https://www.ebi.ac.uk/ena/browser/view/PRJNA267173	SRR1706154	https://europepmc.org/article/PMC/5989131	residential	aquatic_sediment
SRS788059	I_6 Post, Event 2	NA	aquatic_sediment	PRJNA267173	Urban waterways sediment Metagenome	Singapore	https://www.ebi.ac.uk/ena/browser/view/PRJNA267173	SRR1706185	https://europepmc.org/article/PMC/5989131	industrial	aquatic_sediment
SRS788058	I_1 Pre, Event 1	NA	aquatic_sediment	PRJNA267173	Urban waterways sediment Metagenome	Singapore	https://www.ebi.ac.uk/ena/browser/view/PRJNA267173	SRR1706162	https://europepmc.org/article/PMC/5989131	industrial	aquatic_sediment
SRS788058	I_4 Pre, Event 2	NA	aquatic_sediment	PRJNA267173	Urban waterways sediment Metagenome	Singapore	https://www.ebi.ac.uk/ena/browser/view/PRJNA267173	SRR1706171	https://europepmc.org/article/PMC/5989131	industrial	aquatic_sediment
SRS788059	I_4 Post, Event 2	NA	aquatic_sediment	PRJNA267173	Urban waterways sediment Metagenome	Singapore	https://www.ebi.ac.uk/ena/browser/view/PRJNA267173	SRR1706183	https://europepmc.org/article/PMC/5989131	industrial	aquatic_sediment
SRS788057	R_4 Post, Event 2	NA	aquatic_sediment	PRJNA267173	Urban waterways sediment Metagenome	Singapore	https://www.ebi.ac.uk/ena/browser/view/PRJNA267173	SRR1706159	https://europepmc.org/article/PMC/5989131	residential	aquatic_sediment
SRS788058	I_1 Pre, Event 2	NA	aquatic_sediment	PRJNA267173	Urban waterways sediment Metagenome	Singapore	https://www.ebi.ac.uk/ena/browser/view/PRJNA267173	SRR1706168	https://europepmc.org/article/PMC/5989131	industrial	aquatic_sediment
SRS788059	I_5 Post, Event 2	NA	aquatic_sediment	PRJNA267173	Urban waterways sediment Metagenome	Singapore	https://www.ebi.ac.uk/ena/browser/view/PRJNA267173	SRR1706184	https://europepmc.org/article/PMC/5989131	industrial	aquatic_sediment
SRS788058	I_6 Pre, Event 1	NA	aquatic_sediment	PRJNA267173	Urban waterways sediment Metagenome	Singapore	https://www.ebi.ac.uk/ena/browser/view/PRJNA267173	SRR1706167	https://europepmc.org/article/PMC/5989131	industrial	aquatic_sediment
SRS788058	I_5 Pre, Event 1	NA	aquatic_sediment	PRJNA267173	Urban waterways sediment Metagenome	Singapore	https://www.ebi.ac.uk/ena/browser/view/PRJNA267173	SRR1706166	https://europepmc.org/article/PMC/5989131	industrial	aquatic_sediment
SRS788056	R_3 Pre, Event 2	NA	aquatic_sediment	PRJNA267173	Urban waterways sediment Metagenome	Singapore	https://www.ebi.ac.uk/ena/browser/view/PRJNA267173	SRR1706146	https://europepmc.org/article/PMC/5989131	residential	aquatic_sediment
SRS788056	R_2 Pre, Event 1	NA	aquatic_sediment	PRJNA267173	Urban waterways sediment Metagenome	Singapore	https://www.ebi.ac.uk/ena/browser/view/PRJNA267173	SRR1706139	https://europepmc.org/article/PMC/5989131	residential	aquatic_sediment
SRS788057	R_1 Post, Event 2	NA	aquatic_sediment	PRJNA267173	Urban waterways sediment Metagenome	Singapore	https://www.ebi.ac.uk/ena/browser/view/PRJNA267173	SRR1706156	https://europepmc.org/article/PMC/5989131	residential	aquatic_sediment
SRS788057	R_2 Post, Event 2	NA	aquatic_sediment	PRJNA267173	Urban waterways sediment Metagenome	Singapore	https://www.ebi.ac.uk/ena/browser/view/PRJNA267173	SRR1706157	https://europepmc.org/article/PMC/5989131	residential	aquatic_sediment
SRS2714781	DGYFC06202	chicken	cecum	PRJNA417359	A catalogue of chicken gut metagenome and the microbial responses to antibiotic and plant-derived benzylisoquinoline alkaloids	China	https://www.ebi.ac.uk/ena/browser/view/PRJEB12797	SRR6323089	https://microbiomejournal.biomedcentral.com/articles/10.1186/s40168-018-0590-5	NA	non_mamal_animal_gut
SRS2714663	NHCFC05602	chicken	cecum	PRJNA417359	A catalogue of chicken gut metagenome and the microbial responses to antibiotic and plant-derived benzylisoquinoline alkaloids	China	https://www.ebi.ac.uk/ena/browser/view/PRJEB12797	SRR6323205	https://microbiomejournal.biomedcentral.com/articles/10.1186/s40168-018-0590-5	NA	non_mamal_animal_gut
SRS2714549	CHCFC05601	chicken	cecum	PRJNA417359	A catalogue of chicken gut metagenome and the microbial responses to antibiotic and plant-derived benzylisoquinoline alkaloids	China	https://www.ebi.ac.uk/ena/browser/view/PRJEB12797	SRR6323320	https://microbiomejournal.biomedcentral.com/articles/10.1186/s40168-018-0590-5	citifact_50mg	non_mamal_animal_gut
SRS2714880	MBJMC04202	chicken	cecum	PRJNA417359	A catalogue of chicken gut metagenome and the microbial responses to antibiotic and plant-derived benzylisoquinoline alkaloids	China	https://www.ebi.ac.uk/ena/browser/view/PRJEB12797	SRR6323486	https://microbiomejournal.biomedcentral.com/articles/10.1186/s40168-018-0590-5	Sangrovit_50mg	non_mamal_animal_gut
SRS2714529	DGYMC06202	chicken	cecum	PRJNA417359	A catalogue of chicken gut metagenome and the microbial responses to antibiotic and plant-derived benzylisoquinoline alkaloids	China	https://www.ebi.ac.uk/ena/browser/view/PRJEB12797	SRR6323340	https://microbiomejournal.biomedcentral.com/articles/10.1186/s40168-018-0590-5	NA	non_mamal_animal_gut
SRS2714970	HHCFC05601	chicken	cecum	PRJNA417359	A catalogue of chicken gut metagenome and the microbial responses to antibiotic and plant-derived benzylisoquinoline alkaloids	China	https://www.ebi.ac.uk/ena/browser/view/PRJEB12797	SRR6323397	https://microbiomejournal.biomedcentral.com/articles/10.1186/s40168-018-0590-5	Sangrovit_150mg	non_mamal_animal_gut
SRS2714788	CHCFC05602	chicken	cecum	PRJNA417359	A catalogue of chicken gut metagenome and the microbial responses to antibiotic and plant-derived benzylisoquinoline alkaloids	China	https://www.ebi.ac.uk/ena/browser/view/PRJEB12797	SRR6323575	https://microbiomejournal.biomedcentral.com/articles/10.1186/s40168-018-0590-5	Citifac_50mg	non_mamal_animal_gut
SRS2714820	LHCFC05601	chicken	cecum	PRJNA417359	A catalogue of chicken gut metagenome and the microbial responses to antibiotic and plant-derived benzylisoquinoline alkaloids	China	https://www.ebi.ac.uk/ena/browser/view/PRJEB12797	SRR6323544	https://microbiomejournal.biomedcentral.com/articles/10.1186/s40168-018-0590-5	Sangrovit_15mg	non_mamal_animal_gut
SRS2714665	NHCFC05601	chicken	cecum	PRJNA417359	A catalogue of chicken gut metagenome and the microbial responses to antibiotic and plant-derived benzylisoquinoline alkaloids	China	https://www.ebi.ac.uk/ena/browser/view/PRJEB12797	SRR6323204	https://microbiomejournal.biomedcentral.com/articles/10.1186/s40168-018-0590-5	NA	non_mamal_animal_gut
SRS2714819	LHCFC05602	chicken	cecum	PRJNA417359	A catalogue of chicken gut metagenome and the microbial responses to antibiotic and plant-derived benzylisoquinoline alkaloids	China	https://www.ebi.ac.uk/ena/browser/view/PRJEB12797	SRR6323545	https://microbiomejournal.biomedcentral.com/articles/10.1186/s40168-018-0590-5	Sangrovit_15mg	non_mamal_animal_gut
SRS2714816	LHCFC05603	chicken	cecum	PRJNA417359	A catalogue of chicken gut metagenome and the microbial responses to antibiotic and plant-derived benzylisoquinoline alkaloids	China	https://www.ebi.ac.uk/ena/browser/view/PRJEB12797	SRR6323546	https://microbiomejournal.biomedcentral.com/articles/10.1186/s40168-018-0590-5	Sangrovit_15mg	non_mamal_animal_gut
SRS2714837	DHKFC23502	chicken	cecum	PRJNA417359	A catalogue of chicken gut metagenome and the microbial responses to antibiotic and plant-derived benzylisoquinoline alkaloids	China	https://www.ebi.ac.uk/ena/browser/view/PRJEB12797	SRR6323527	https://microbiomejournal.biomedcentral.com/articles/10.1186/s40168-018-0590-5	NA	non_mamal_animal_gut
SRS2714940	HHCFC05603	chicken	cecum	PRJNA417359	A catalogue of chicken gut metagenome and the microbial responses to antibiotic and plant-derived benzylisoquinoline alkaloids	China	https://www.ebi.ac.uk/ena/browser/view/PRJEB12797	SRR6323427	https://microbiomejournal.biomedcentral.com/articles/10.1186/s40168-018-0590-5	Sangrovit_150mg	non_mamal_animal_gut
SRS2714669	NHCFC05603	chicken	cecum	PRJNA417359	A catalogue of chicken gut metagenome and the microbial responses to antibiotic and plant-derived benzylisoquinoline alkaloids	China	https://www.ebi.ac.uk/ena/browser/view/PRJEB12797	SRR6323200	https://microbiomejournal.biomedcentral.com/articles/10.1186/s40168-018-0590-5	NA	non_mamal_animal_gut
SRS2714798	MHCFC05603	chicken	cecum	PRJNA417359	A catalogue of chicken gut metagenome and the microbial responses to antibiotic and plant-derived benzylisoquinoline alkaloids	China	https://www.ebi.ac.uk/ena/browser/view/PRJEB12797	SRR6323567	https://microbiomejournal.biomedcentral.com/articles/10.1186/s40168-018-0590-5	Sangrovit_50mg	non_mamal_animal_gut
SRS2714796	MHCFC05602	chicken	cecum	PRJNA417359	A catalogue of chicken gut metagenome and the microbial responses to antibiotic and plant-derived benzylisoquinoline alkaloids	China	https://www.ebi.ac.uk/ena/browser/view/PRJEB12797	SRR6323568	https://microbiomejournal.biomedcentral.com/articles/10.1186/s40168-018-0590-5	Sangrovit_50mg	non_mamal_animal_gut
SRS2714850	DSLFC04103	chicken	cecum	PRJNA417359	A catalogue of chicken gut metagenome and the microbial responses to antibiotic and plant-derived benzylisoquinoline alkaloids	China	https://www.ebi.ac.uk/ena/browser/view/PRJEB12797	SRR6323516	https://microbiomejournal.biomedcentral.com/articles/10.1186/s40168-018-0590-5	NA	non_mamal_animal_gut
SRS2714626	DSLMC04103	chicken	cecum	PRJNA417359	A catalogue of chicken gut metagenome and the microbial responses to antibiotic and plant-derived benzylisoquinoline alkaloids	China	https://www.ebi.ac.uk/ena/browser/view/PRJEB12797	SRR6323243	https://microbiomejournal.biomedcentral.com/articles/10.1186/s40168-018-0590-5	NA	non_mamal_animal_gut
SRS2714968	HHCFC05602	chicken	cecum	PRJNA417359	A catalogue of chicken gut metagenome and the microbial responses to antibiotic and plant-derived benzylisoquinoline alkaloids	China	https://www.ebi.ac.uk/ena/browser/view/PRJEB12797	SRR6323398	https://microbiomejournal.biomedcentral.com/articles/10.1186/s40168-018-0590-5	Sangrovit_150mg	non_mamal_animal_gut
SRS2714779	DGYFC06201	chicken	cecum	PRJNA417359	A catalogue of chicken gut metagenome and the microbial responses to antibiotic and plant-derived benzylisoquinoline alkaloids	China	https://www.ebi.ac.uk/ena/browser/view/PRJEB12797	SRR6323088	https://microbiomejournal.biomedcentral.com/articles/10.1186/s40168-018-0590-5	NA	non_mamal_animal_gut
SRS2714928	DSTMC04001	chicken	cecum	PRJNA417359	A catalogue of chicken gut metagenome and the microbial responses to antibiotic and plant-derived benzylisoquinoline alkaloids	China	https://www.ebi.ac.uk/ena/browser/view/PRJEB12797	SRR6323438	https://microbiomejournal.biomedcentral.com/articles/10.1186/s40168-018-0590-5	NA	non_mamal_animal_gut
SRS2714750	DSTFC04002	chicken	cecum	PRJNA417359	A catalogue of chicken gut metagenome and the microbial responses to antibiotic and plant-derived benzylisoquinoline alkaloids	China	https://www.ebi.ac.uk/ena/browser/view/PRJEB12797	SRR6323119	https://microbiomejournal.biomedcentral.com/articles/10.1186/s40168-018-0590-5	NA	non_mamal_animal_gut
SRS2714749	DSTFC04003	chicken	cecum	PRJNA417359	A catalogue of chicken gut metagenome and the microbial responses to antibiotic and plant-derived benzylisoquinoline alkaloids	China	https://www.ebi.ac.uk/ena/browser/view/PRJEB12797	SRR6323120	https://microbiomejournal.biomedcentral.com/articles/10.1186/s40168-018-0590-5	NA	non_mamal_animal_gut
SRS2714838	DHKFC23501	chicken	cecum	PRJNA417359	A catalogue of chicken gut metagenome and the microbial responses to antibiotic and plant-derived benzylisoquinoline alkaloids	China	https://www.ebi.ac.uk/ena/browser/view/PRJEB12797	SRR6323526	https://microbiomejournal.biomedcentral.com/articles/10.1186/s40168-018-0590-5	NA	non_mamal_animal_gut
SRS2714622	DSLMC04102	chicken	cecum	PRJNA417359	A catalogue of chicken gut metagenome and the microbial responses to antibiotic and plant-derived benzylisoquinoline alkaloids	China	https://www.ebi.ac.uk/ena/browser/view/PRJEB12797	SRR6323244	https://microbiomejournal.biomedcentral.com/articles/10.1186/s40168-018-0590-5	MA	non_mamal_animal_gut
SRS5441963	1685_C	coral	coral	PRJNA574146	deep-sea coral community Raw sequence reads	NA	https://www.ebi.ac.uk/ena/browser/view/PRJNA574146	SRR10193378	https://pubmed.ncbi.nlm.nih.gov/32164774/	ctrl	coral
SRS5441959	1685_D	coral	coral	PRJNA574146	deep-sea coral community Raw sequence reads	NA	https://www.ebi.ac.uk/ena/browser/view/PRJNA574146	SRR10193377	https://pubmed.ncbi.nlm.nih.gov/32164774/	ctrl	coral
SRS5443147	3594_B	coral	coral	PRJNA574146	deep-sea coral community Raw sequence reads	NA	https://www.ebi.ac.uk/ena/browser/view/PRJNA574146	SRR10192915	https://pubmed.ncbi.nlm.nih.gov/32164774/	ctrl	coral
SRS5443152	3594_C	coral	coral	PRJNA574146	deep-sea coral community Raw sequence reads	NA	https://www.ebi.ac.uk/ena/browser/view/PRJNA574146	SRR10192914	https://pubmed.ncbi.nlm.nih.gov/32164774/	ctrl	coral
SRS5443143	3594_D	coral	coral	PRJNA574146	deep-sea coral community Raw sequence reads	NA	https://www.ebi.ac.uk/ena/browser/view/PRJNA574146	SRR10192913	https://pubmed.ncbi.nlm.nih.gov/32164774/	ctrl	coral
SRS5443145	3594_A	coral	coral	PRJNA574146	deep-sea coral community Raw sequence reads	NA	https://www.ebi.ac.uk/ena/browser/view/PRJNA574146	SRR10192916	https://pubmed.ncbi.nlm.nih.gov/32164774/	ctrl	coral
SRS5441961	1685_B	coral	coral	PRJNA574146	deep-sea coral community Raw sequence reads	NA	https://www.ebi.ac.uk/ena/browser/view/PRJNA574146	SRR10193379	https://pubmed.ncbi.nlm.nih.gov/32164774/	ctrl	coral
SRS5441958	1685_A	coral	coral	PRJNA574146	deep-sea coral community Raw sequence reads	NA	https://www.ebi.ac.uk/ena/browser/view/PRJNA574146	SRR10193380	https://pubmed.ncbi.nlm.nih.gov/32164774/	ctrl	coral
SRS5443152	2813_J	coral	coral	PRJNA574146	deep-sea coral community Raw sequence reads	NA	https://www.ebi.ac.uk/ena/browser/view/PRJNA574146	SRR10191015	https://pubmed.ncbi.nlm.nih.gov/32164774/	ctrl	coral
SRS5443144	2813_L	coral	coral	PRJNA574146	deep-sea coral community Raw sequence reads	NA	https://www.ebi.ac.uk/ena/browser/view/PRJNA574146	SRR10191023	https://pubmed.ncbi.nlm.nih.gov/32164774/	ctrl	coral
SRS5443151	2813_I	coral	coral	PRJNA574146	deep-sea coral community Raw sequence reads	NA	https://www.ebi.ac.uk/ena/browser/view/PRJNA574146	SRR10191016	https://pubmed.ncbi.nlm.nih.gov/32164774/	ctrl	coral
SRS5443143	2813_K	coral	coral	PRJNA574146	deep-sea coral community Raw sequence reads	NA	https://www.ebi.ac.uk/ena/browser/view/PRJNA574146	SRR10191024	https://pubmed.ncbi.nlm.nih.gov/32164774/	ctrl	coral
SRS5441965	1408_G	coral	coral	PRJNA574146	deep-sea coral community Raw sequence reads	NA	https://www.ebi.ac.uk/ena/browser/view/PRJNA574146	SRR10189779	https://pubmed.ncbi.nlm.nih.gov/32164774/	ctrl	coral
SRS5441961	1408_C	coral	coral	PRJNA574146	deep-sea coral community Raw sequence reads	NA	https://www.ebi.ac.uk/ena/browser/view/PRJNA574146	SRR10189783	https://pubmed.ncbi.nlm.nih.gov/32164774/	ctrl	coral
SRS5441966	1408_H	coral	coral	PRJNA574146	deep-sea coral community Raw sequence reads	NA	https://www.ebi.ac.uk/ena/browser/view/PRJNA574146	SRR10189778	https://pubmed.ncbi.nlm.nih.gov/32164774/	ctrl	coral
SRS5441967	1408_I	coral	coral	PRJNA574146	deep-sea coral community Raw sequence reads	NA	https://www.ebi.ac.uk/ena/browser/view/PRJNA574146	SRR10189777	https://pubmed.ncbi.nlm.nih.gov/32164774/	ctrl	coral
SRS5441959	1408_K	coral	coral	PRJNA574146	deep-sea coral community Raw sequence reads	NA	https://www.ebi.ac.uk/ena/browser/view/PRJNA574146	SRR10189785	https://pubmed.ncbi.nlm.nih.gov/32164774/	ctrl	coral
SRS5441968	1408_J	coral	coral	PRJNA574146	deep-sea coral community Raw sequence reads	NA	https://www.ebi.ac.uk/ena/browser/view/PRJNA574146	SRR10189776	https://pubmed.ncbi.nlm.nih.gov/32164774/	ctrl	coral
SRS5441958	1408_b	coral	coral	PRJNA574146	deep-sea coral community Raw sequence reads	NA	https://www.ebi.ac.uk/ena/browser/view/PRJNA574146	SRR10189786	https://pubmed.ncbi.nlm.nih.gov/32164774/	ctrl	coral
SRS5441964	1408_F	coral	coral	PRJNA574146	deep-sea coral community Raw sequence reads	NA	https://www.ebi.ac.uk/ena/browser/view/PRJNA574146	SRR10189780	https://pubmed.ncbi.nlm.nih.gov/32164774/	ctrl	coral
SRS5441963	1408_E	coral	coral	PRJNA574146	deep-sea coral community Raw sequence reads	NA	https://www.ebi.ac.uk/ena/browser/view/PRJNA574146	SRR10189781	https://pubmed.ncbi.nlm.nih.gov/32164774/	ctrl	coral
SRS5441957	1408_A	coral	coral	PRJNA574146	deep-sea coral community Raw sequence reads	NA	https://www.ebi.ac.uk/ena/browser/view/PRJNA574146	SRR10189787	https://pubmed.ncbi.nlm.nih.gov/32164774/	ctrl	coral
SRS5443148	2813_F	coral	coral	PRJNA574146	deep-sea coral community Raw sequence reads	NA	https://www.ebi.ac.uk/ena/browser/view/PRJNA574146	SRR10191019	https://pubmed.ncbi.nlm.nih.gov/32164774/	ctrl	coral
SRS5441962	1408_D	coral	coral	PRJNA574146	deep-sea coral community Raw sequence reads	NA	https://www.ebi.ac.uk/ena/browser/view/PRJNA574146	SRR10189782	https://pubmed.ncbi.nlm.nih.gov/32164774/	ctrl	coral
SRS5443146	2813_D	coral	coral	PRJNA574146	deep-sea coral community Raw sequence reads	NA	https://www.ebi.ac.uk/ena/browser/view/PRJNA574146	SRR10191021	https://pubmed.ncbi.nlm.nih.gov/32164774/	ctrl	coral
ERS1812986	10572_0009	cow	rumen	PRJEB21624	Metagenomic sequencing of the rumen of Scottish cattle.	Scotland	https://www.ebi.ac.uk/ena/browser/view/PRJEB21624	ERR2027896	https://www.nature.com/articles/s41467-018-03317-6	NA	mammalian_gut
ERS1812988	10572_0011	cow	rumen	PRJEB21624	Metagenomic sequencing of the rumen of Scottish cattle.	Scotland	https://www.ebi.ac.uk/ena/browser/view/PRJEB21624	ERR2027898	https://www.nature.com/articles/s41467-018-03317-6	NA	mammalian_gut
ERS1812987	10572_0010	cow	rumen	PRJEB21624	Metagenomic sequencing of the rumen of Scottish cattle.	Scotland	https://www.ebi.ac.uk/ena/browser/view/PRJEB21624	ERR2027897	https://www.nature.com/articles/s41467-018-03317-6	NA	mammalian_gut
ERS1813010	10572_0033	cow	rumen	PRJEB21624	Metagenomic sequencing of the rumen of Scottish cattle.	Scotland	https://www.ebi.ac.uk/ena/browser/view/PRJEB21624	ERR2027920	https://www.nature.com/articles/s41467-018-03317-6	NA	mammalian_gut
ERS1813014	10572_0037	cow	rumen	PRJEB21624	Metagenomic sequencing of the rumen of Scottish cattle.	Scotland	https://www.ebi.ac.uk/ena/browser/view/PRJEB21624	ERR2027924	https://www.nature.com/articles/s41467-018-03317-6	NA	mammalian_gut
ERS1813002	10572_0025	cow	rumen	PRJEB21624	Metagenomic sequencing of the rumen of Scottish cattle.	Scotland	https://www.ebi.ac.uk/ena/browser/view/PRJEB21624	ERR2027912	https://www.nature.com/articles/s41467-018-03317-6	NA	mammalian_gut
ERS1813006	10572_0029	cow	rumen	PRJEB21624	Metagenomic sequencing of the rumen of Scottish cattle.	Scotland	https://www.ebi.ac.uk/ena/browser/view/PRJEB21624	ERR2027916	https://www.nature.com/articles/s41467-018-03317-6	NA	mammalian_gut
ERS1813017	10572_0040	cow	rumen	PRJEB21624	Metagenomic sequencing of the rumen of Scottish cattle.	Scotland	https://www.ebi.ac.uk/ena/browser/view/PRJEB21624	ERR2027927	https://www.nature.com/articles/s41467-018-03317-6	NA	mammalian_gut
ERS1813004	10572_0027	cow	rumen	PRJEB21624	Metagenomic sequencing of the rumen of Scottish cattle.	Scotland	https://www.ebi.ac.uk/ena/browser/view/PRJEB21624	ERR2027914	https://www.nature.com/articles/s41467-018-03317-6	NA	mammalian_gut
ERS1812989	10572_0012	cow	rumen	PRJEB21624	Metagenomic sequencing of the rumen of Scottish cattle.	Scotland	https://www.ebi.ac.uk/ena/browser/view/PRJEB21624	ERR2027899	https://www.nature.com/articles/s41467-018-03317-6	NA	mammalian_gut
ERS1812998	10572_0021	cow	rumen	PRJEB21624	Metagenomic sequencing of the rumen of Scottish cattle.	Scotland	https://www.ebi.ac.uk/ena/browser/view/PRJEB21624	ERR2027908	https://www.nature.com/articles/s41467-018-03317-6	NA	mammalian_gut
ERS1812979	10572_0001	cow	rumen	PRJEB21624	Metagenomic sequencing of the rumen of Scottish cattle.	Scotland	https://www.ebi.ac.uk/ena/browser/view/PRJEB21624	ERR2027889	https://www.nature.com/articles/s41467-018-03317-6	NA	mammalian_gut
ERS1813011	10572_0034	cow	rumen	PRJEB21624	Metagenomic sequencing of the rumen of Scottish cattle.	Scotland	https://www.ebi.ac.uk/ena/browser/view/PRJEB21624	ERR2027921	https://www.nature.com/articles/s41467-018-03317-6	NA	mammalian_gut
ERS1812992	10572_0015	cow	rumen	PRJEB21624	Metagenomic sequencing of the rumen of Scottish cattle.	Scotland	https://www.ebi.ac.uk/ena/browser/view/PRJEB21624	ERR2027902	https://www.nature.com/articles/s41467-018-03317-6	NA	mammalian_gut
ERS1813018	10572_0041	cow	rumen	PRJEB21624	Metagenomic sequencing of the rumen of Scottish cattle.	Scotland	https://www.ebi.ac.uk/ena/browser/view/PRJEB21624	ERR2027928	https://www.nature.com/articles/s41467-018-03317-6	NA	mammalian_gut
ERS1812994	10572_0017	cow	rumen	PRJEB21624	Metagenomic sequencing of the rumen of Scottish cattle.	Scotland	https://www.ebi.ac.uk/ena/browser/view/PRJEB21624	ERR2027904	https://www.nature.com/articles/s41467-018-03317-6	NA	mammalian_gut
ERS1812993	10572_0016	cow	rumen	PRJEB21624	Metagenomic sequencing of the rumen of Scottish cattle.	Scotland	https://www.ebi.ac.uk/ena/browser/view/PRJEB21624	ERR2027903	https://www.nature.com/articles/s41467-018-03317-6	NA	mammalian_gut
ERS1812980	10572_0002	cow	rumen	PRJEB21624	Metagenomic sequencing of the rumen of Scottish cattle.	Scotland	https://www.ebi.ac.uk/ena/browser/view/PRJEB21624	ERR2027890	https://www.nature.com/articles/s41467-018-03317-6	NA	mammalian_gut
ERS1812983	10572_0006	cow	rumen	PRJEB21624	Metagenomic sequencing of the rumen of Scottish cattle.	Scotland	https://www.ebi.ac.uk/ena/browser/view/PRJEB21624	ERR2027893	https://www.nature.com/articles/s41467-018-03317-6	NA	mammalian_gut
ERS1813003	10572_0026	cow	rumen	PRJEB21624	Metagenomic sequencing of the rumen of Scottish cattle.	Scotland	https://www.ebi.ac.uk/ena/browser/view/PRJEB21624	ERR2027913	https://www.nature.com/articles/s41467-018-03317-6	NA	mammalian_gut
ERS1813009	10572_0032	cow	rumen	PRJEB21624	Metagenomic sequencing of the rumen of Scottish cattle.	Scotland	https://www.ebi.ac.uk/ena/browser/view/PRJEB21624	ERR2027919	https://www.nature.com/articles/s41467-018-03317-6	NA	mammalian_gut
ERS1812995	10572_0018	cow	rumen	PRJEB21624	Metagenomic sequencing of the rumen of Scottish cattle.	Scotland	https://www.ebi.ac.uk/ena/browser/view/PRJEB21624	ERR2027905	https://www.nature.com/articles/s41467-018-03317-6	NA	mammalian_gut
ERS1812997	10572_0020	cow	rumen	PRJEB21624	Metagenomic sequencing of the rumen of Scottish cattle.	Scotland	https://www.ebi.ac.uk/ena/browser/view/PRJEB21624	ERR2027907	https://www.nature.com/articles/s41467-018-03317-6	NA	mammalian_gut
ERS1812982	10572_0005	cow	rumen	PRJEB21624	Metagenomic sequencing of the rumen of Scottish cattle.	Scotland	https://www.ebi.ac.uk/ena/browser/view/PRJEB21624	ERR2027892	https://www.nature.com/articles/s41467-018-03317-6	NA	mammalian_gut
ERS1813020	10572_0043	cow	rumen	PRJEB21624	Metagenomic sequencing of the rumen of Scottish cattle.	Scotland	https://www.ebi.ac.uk/ena/browser/view/PRJEB21624	ERR2027930	https://www.nature.com/articles/s41467-018-03317-6	NA	mammalian_gut
SRS2403258	permafrost-d3	NA	permafrost	PRJNA394028	glacier Metagenome	NA	https://www.ebi.ac.uk/ena/browser/view/PRJNA394028	SRR5891570	NA	ctrl	glacier_permafrost
SRS2403259	permafrost-d2	NA	permafrost	PRJNA394028	glacier Metagenome	NA	https://www.ebi.ac.uk/ena/browser/view/PRJNA394028	SRR5891571	NA	ctrl	glacier_permafrost
SRS2403260	permafrost-d1	NA	permafrost	PRJNA394028	glacier Metagenome	NA	https://www.ebi.ac.uk/ena/browser/view/PRJNA394028	SRR5891572	NA	ctrl	glacier_permafrost
SRS2403261	glacier-C3	NA	glacier	PRJNA394028	glacier Metagenome	NA	https://www.ebi.ac.uk/ena/browser/view/PRJNA394028	SRR5891573	NA	ctrl	glacier_permafrost
SRS2403262	glacier-C2	NA	glacier	PRJNA394028	glacier Metagenome	NA	https://www.ebi.ac.uk/ena/browser/view/PRJNA394028	SRR5891574	NA	ctrl	glacier_permafrost
SRS2403263	glacier-c1	NA	glacier	PRJNA394028	glacier Metagenome	NA	https://www.ebi.ac.uk/ena/browser/view/PRJNA394028	SRR5891575	NA	ctrl	glacier_permafrost
SRS1946359	Gp0141790	NA	glacier	PRJNA364849	Glacier valley bacterial and archeal communities from Borup Fiord, Nunavut, Canada, to study Microbial Dark Matter (Phase II) - ?SSSS metaG metagenome	Canada	https://www.ebi.ac.uk/ena/browser/view/PRJNA364849	SRR5215118	NA	ctrl	glacier_permafrost
SRS2357373	Gp0141791	NA	glacier	PRJNA364850	Glacier valley bacterial and archeal communities from Borup Fiord, Nunavut, Canada, to study Microbial Dark Matter (Phase II) - frozenSSSS metaG metagenome	Canada	https://www.ebi.ac.uk/ena/browser/view/PRJNA364850	SRR5829597	NA	ctrl	glacier_permafrost
SRS2357375	Gp0141792	NA	glacier	PRJNA364851	Glacier valley bacterial and archeal communities from Borup Fiord, Nunavut, Canada, to study Microbial Dark Matter (Phase II) - groundupSSSS metaG metagenome	Canada	https://www.ebi.ac.uk/ena/browser/view/PRJNA364851	SRR5829599	NA	ctrl	glacier_permafrost
SRS2849682	Gp0208560	NA	permafrost	PRJNA406790	Permafrost microbial communities from Stordalen Mire, Sweden - 611E1M metaG metagenome	Sweden	https://www.ebi.ac.uk/ena/browser/view/PRJNA406790	SRR6490521	NA	ctrl	glacier_permafrost
SRS2849684	Gp0208561	NA	permafrost	PRJNA406791	Permafrost microbial communities from Stordalen Mire, Sweden - 711E1D metaG metagenome	Sweden	https://www.ebi.ac.uk/ena/browser/view/PRJNA406791	SRR6490522	NA	ctrl	glacier_permafrost
SRS2849683	Gp0208562	NA	permafrost	PRJNA406792	Permafrost microbial communities from Stordalen Mire, Sweden - 612S2S metaG metagenome	Sweden	https://www.ebi.ac.uk/ena/browser/view/PRJNA406792	SRR6490520	NA	ctrl	glacier_permafrost
SRS2849685	Gp0208563	NA	permafrost	PRJNA406793	Permafrost microbial communities from Stordalen Mire, Sweden - 612S2M metaG metagenome	Sweden	https://www.ebi.ac.uk/ena/browser/view/PRJNA406793	SRR6490523	NA	ctrl	glacier_permafrost
SRS2850266	Gp0208564	NA	permafrost	PRJNA406794	Permafrost microbial communities from Stordalen Mire, Sweden - 612S2D metaG metagenome	Sweden	https://www.ebi.ac.uk/ena/browser/view/PRJNA406794	SRR6491179	NA	ctrl	glacier_permafrost
SRS2861707	Gp0208565	NA	permafrost	PRJNA406795	Permafrost microbial communities from Stordalen Mire, Sweden - 712P3M metaG metagenome	Sweden	https://www.ebi.ac.uk/ena/browser/view/PRJNA406795	SRR6505096	NA	ctrl	glacier_permafrost
SRS2861623	Gp0208566	NA	permafrost	PRJNA406796	Permafrost microbial communities from Stordalen Mire, Sweden - 712S2M metaG metagenome	Sweden	https://www.ebi.ac.uk/ena/browser/view/PRJNA406796	SRR6505091	NA	ctrl	glacier_permafrost
SRS2861709	Gp0208567	NA	permafrost	PRJNA406797	Permafrost microbial communities from Stordalen Mire, Sweden - 712E3D metaG metagenome	Sweden	https://www.ebi.ac.uk/ena/browser/view/PRJNA406797	SRR6505097	NA	ctrl	glacier_permafrost
SRS2861627	Gp0208568	NA	permafrost	PRJNA406798	Permafrost microbial communities from Stordalen Mire, Sweden - 812P2M metaG metagenome	Sweden	https://www.ebi.ac.uk/ena/browser/view/PRJNA406798	SRR6505094	NA	ctrl	glacier_permafrost
SRS2861628	Gp0208569	NA	permafrost	PRJNA406799	Permafrost microbial communities from Stordalen Mire, Sweden - 812E2M metaG metagenome	Sweden	https://www.ebi.ac.uk/ena/browser/view/PRJNA406799	SRR6505095	NA	ctrl	glacier_permafrost
ERS1424199	YSZC12003_S35382	human	gut	PRJEB9584	KCL_twins2	UK	https://www.ebi.ac.uk/ena/browser/view/PRJEB9584	ERR1711598	https://europepmc.org/article/MED/27818083	ctrl	human_gut
ERS1424296	YSZC12003_S36355	human	gut	PRJEB9584	KCL_twins2	UK	https://www.ebi.ac.uk/ena/browser/view/PRJEB9584	ERR1711695	https://europepmc.org/article/MED/27818083	ctrl	human_gut
ERS1424376	YSZC12003_S37449	human	gut	PRJEB9584	KCL_twins2	UK	https://www.ebi.ac.uk/ena/browser/view/PRJEB9584	ERR1711775	https://europepmc.org/article/MED/27818083	ctrl	human_gut
ERS1424345	YSZC12003_S37169	human	gut	PRJEB9584	KCL_twins2	UK	https://www.ebi.ac.uk/ena/browser/view/PRJEB9584	ERR1711744	https://europepmc.org/article/MED/27818083	ctrl	human_gut
ERS1424277	YSZC12003_S36064	human	gut	PRJEB9584	KCL_twins2	UK	https://www.ebi.ac.uk/ena/browser/view/PRJEB9584	ERR1711676	https://europepmc.org/article/MED/27818083	ctrl	human_gut
ERS1424387	YSZC12003_S37644	human	gut	PRJEB9584	KCL_twins2	UK	https://www.ebi.ac.uk/ena/browser/view/PRJEB9584	ERR1711786	https://europepmc.org/article/MED/27818083	ctrl	human_gut
ERS1424226	YSZC12003_S35646	human	gut	PRJEB9584	KCL_twins2	UK	https://www.ebi.ac.uk/ena/browser/view/PRJEB9584	ERR1711625	https://europepmc.org/article/MED/27818083	ctrl	human_gut
ERS1424341	YSZC12003_S37139	human	gut	PRJEB9584	KCL_twins2	UK	https://www.ebi.ac.uk/ena/browser/view/PRJEB9584	ERR1711740	https://europepmc.org/article/MED/27818083	ctrl	human_gut
ERS1424361	YSZC12003_S37294	human	gut	PRJEB9584	KCL_twins2	UK	https://www.ebi.ac.uk/ena/browser/view/PRJEB9584	ERR1711760	https://europepmc.org/article/MED/27818083	ctrl	human_gut
ERS1424384	YSZC12003_S37581	human	gut	PRJEB9584	KCL_twins2	UK	https://www.ebi.ac.uk/ena/browser/view/PRJEB9584	ERR1711783	https://europepmc.org/article/MED/27818083	ctrl	human_gut
ERS1424403	YSZC12003_S37828	human	gut	PRJEB9584	KCL_twins2	UK	https://www.ebi.ac.uk/ena/browser/view/PRJEB9584	ERR1711802	https://europepmc.org/article/MED/27818083	ctrl	human_gut
ERS1424404	YSZC12003_S38027	human	gut	PRJEB9584	KCL_twins2	UK	https://www.ebi.ac.uk/ena/browser/view/PRJEB9584	ERR1711803	https://europepmc.org/article/MED/27818083	ctrl	human_gut
ERS1424335	YSZC12003_S36686	human	gut	PRJEB9584	KCL_twins2	UK	https://www.ebi.ac.uk/ena/browser/view/PRJEB9584	ERR1711734	https://europepmc.org/article/MED/27818083	ctrl	human_gut
ERS1424372	YSZC12003_S37408	human	gut	PRJEB9584	KCL_twins2	UK	https://www.ebi.ac.uk/ena/browser/view/PRJEB9584	ERR1711771	https://europepmc.org/article/MED/27818083	ctrl	human_gut
ERS1424400	YSZC12003_S37796	human	gut	PRJEB9584	KCL_twins2	UK	https://www.ebi.ac.uk/ena/browser/view/PRJEB9584	ERR1711799	https://europepmc.org/article/MED/27818083	ctrl	human_gut
ERS1424284	YSZC12003_S36252	human	gut	PRJEB9584	KCL_twins2	UK	https://www.ebi.ac.uk/ena/browser/view/PRJEB9584	ERR1711683	https://europepmc.org/article/MED/27818083	ctrl	human_gut
ERS1424236	YSZC12003_S35681	human	gut	PRJEB9584	KCL_twins2	UK	https://www.ebi.ac.uk/ena/browser/view/PRJEB9584	ERR1711635	https://europepmc.org/article/MED/27818083	ctrl	human_gut
ERS1424239	YSZC12003_S35693	human	gut	PRJEB9584	KCL_twins2	UK	https://www.ebi.ac.uk/ena/browser/view/PRJEB9584	ERR1711638	https://europepmc.org/article/MED/27818083	ctrl	human_gut
ERS1424253	YSZC12003_S35825	human	gut	PRJEB9584	KCL_twins2	UK	https://www.ebi.ac.uk/ena/browser/view/PRJEB9584	ERR1711652	https://europepmc.org/article/MED/27818083	ctrl	human_gut
ERS1424324	YSZC12003_S36554	human	gut	PRJEB9584	KCL_twins2	UK	https://www.ebi.ac.uk/ena/browser/view/PRJEB9584	ERR1711723	https://europepmc.org/article/MED/27818083	ctrl	human_gut
ERS1424293	YSZC12003_S36346	human	gut	PRJEB9584	KCL_twins2	UK	https://www.ebi.ac.uk/ena/browser/view/PRJEB9584	ERR1711692	https://europepmc.org/article/MED/27818083	ctrl	human_gut
ERS1424276	YSZC12003_S36062	human	gut	PRJEB9584	KCL_twins2	UK	https://www.ebi.ac.uk/ena/browser/view/PRJEB9584	ERR1711675	https://europepmc.org/article/MED/27818083	ctrl	human_gut
ERS1424327	YSZC12003_S36625	human	gut	PRJEB9584	KCL_twins2	UK	https://www.ebi.ac.uk/ena/browser/view/PRJEB9584	ERR1711726	https://europepmc.org/article/MED/27818083	ctrl	human_gut
ERS1424399	YSZC12003_S37787	human	gut	PRJEB9584	KCL_twins2	UK	https://www.ebi.ac.uk/ena/browser/view/PRJEB9584	ERR1711798	https://europepmc.org/article/MED/27818083	ctrl	human_gut
ERS1424245	YSZC12003_S35738	human	gut	PRJEB9584	KCL_twins2	UK	https://www.ebi.ac.uk/ena/browser/view/PRJEB9584	ERR1711644	https://europepmc.org/article/MED/27818083	ctrl	human_gut
ERS2539925	MVC01	human	gut	PRJEB27005	Gut metagenomes of rural populations in Cameroon	Cameroon	https://www.ebi.ac.uk/ena/browser/view/PRJEB27005	ERR2619728	https://www.ncbi.nlm.nih.gov/pmc/articles/PMC6364966/	farmer	non_industrialized_gut
ERS2539922	BAN03	human	gut	PRJEB27005	Gut metagenomes of rural populations in Cameroon	Cameroon	https://www.ebi.ac.uk/ena/browser/view/PRJEB27005	ERR2619725	https://www.ncbi.nlm.nih.gov/pmc/articles/PMC6364966/	farmer	non_industrialized_gut
ERS2539905	BAB04	human	gut	PRJEB27005	Gut metagenomes of rural populations in Cameroon	Cameroon	https://www.ebi.ac.uk/ena/browser/view/PRJEB27005	ERR2619708	https://www.ncbi.nlm.nih.gov/pmc/articles/PMC6364966/	hunter-gatherer	non_industrialized_gut
ERS2539928	MVC05	human	gut	PRJEB27005	Gut metagenomes of rural populations in Cameroon	Cameroon	https://www.ebi.ac.uk/ena/browser/view/PRJEB27005	ERR2619731	https://www.ncbi.nlm.nih.gov/pmc/articles/PMC6364966/	farmer	non_industrialized_gut
ERS2539943	YAE02	human	gut	PRJEB27005	Gut metagenomes of rural populations in Cameroon	Cameroon	https://www.ebi.ac.uk/ena/browser/view/PRJEB27005	ERR2619746	https://www.ncbi.nlm.nih.gov/pmc/articles/PMC6364966/	fisher	non_industrialized_gut
ERS2539906	BAB06	human	gut	PRJEB27005	Gut metagenomes of rural populations in Cameroon	Cameroon	https://www.ebi.ac.uk/ena/browser/view/PRJEB27005	ERR2619709	https://www.ncbi.nlm.nih.gov/pmc/articles/PMC6364966/	hunter-gatherer	non_industrialized_gut
ERS2539914	BAB19	human	gut	PRJEB27005	Gut metagenomes of rural populations in Cameroon	Cameroon	https://www.ebi.ac.uk/ena/browser/view/PRJEB27005	ERR2619717	https://www.ncbi.nlm.nih.gov/pmc/articles/PMC6364966/	hunter-gatherer	non_industrialized_gut
ERS2539936	MVC15	human	gut	PRJEB27005	Gut metagenomes of rural populations in Cameroon	Cameroon	https://www.ebi.ac.uk/ena/browser/view/PRJEB27005	ERR2619739	https://www.ncbi.nlm.nih.gov/pmc/articles/PMC6364966/	farmer	non_industrialized_gut
ERS2539947	YAE09	human	gut	PRJEB27005	Gut metagenomes of rural populations in Cameroon	Cameroon	https://www.ebi.ac.uk/ena/browser/view/PRJEB27005	ERR2619750	https://www.ncbi.nlm.nih.gov/pmc/articles/PMC6364966/	fisher	non_industrialized_gut
ERS2539960	YAE26	human	gut	PRJEB27005	Gut metagenomes of rural populations in Cameroon	Cameroon	https://www.ebi.ac.uk/ena/browser/view/PRJEB27005	ERR2619763	https://www.ncbi.nlm.nih.gov/pmc/articles/PMC6364966/	fisher	non_industrialized_gut
ERS2539924	BAN07	human	gut	PRJEB27005	Gut metagenomes of rural populations in Cameroon	Cameroon	https://www.ebi.ac.uk/ena/browser/view/PRJEB27005	ERR2619727	https://www.ncbi.nlm.nih.gov/pmc/articles/PMC6364966/	farmer	non_industrialized_gut
ERS2539945	YAE05	human	gut	PRJEB27005	Gut metagenomes of rural populations in Cameroon	Cameroon	https://www.ebi.ac.uk/ena/browser/view/PRJEB27005	ERR2619748	https://www.ncbi.nlm.nih.gov/pmc/articles/PMC6364966/	fisher	non_industrialized_gut
ERS2539939	MVC18	human	gut	PRJEB27005	Gut metagenomes of rural populations in Cameroon	Cameroon	https://www.ebi.ac.uk/ena/browser/view/PRJEB27005	ERR2619742	https://www.ncbi.nlm.nih.gov/pmc/articles/PMC6364966/	farmer	non_industrialized_gut
ERS2539927	MVC04	human	gut	PRJEB27005	Gut metagenomes of rural populations in Cameroon	Cameroon	https://www.ebi.ac.uk/ena/browser/view/PRJEB27005	ERR2619730	https://www.ncbi.nlm.nih.gov/pmc/articles/PMC6364966/	farmer	non_industrialized_gut
ERS2539949	YAE11	human	gut	PRJEB27005	Gut metagenomes of rural populations in Cameroon	Cameroon	https://www.ebi.ac.uk/ena/browser/view/PRJEB27005	ERR2619752	https://www.ncbi.nlm.nih.gov/pmc/articles/PMC6364966/	fisher	non_industrialized_gut
ERS2539915	BAB20	human	gut	PRJEB27005	Gut metagenomes of rural populations in Cameroon	Cameroon	https://www.ebi.ac.uk/ena/browser/view/PRJEB27005	ERR2619718	https://www.ncbi.nlm.nih.gov/pmc/articles/PMC6364966/	hunter-gatherer	non_industrialized_gut
ERS2539923	BAN05	human	gut	PRJEB27005	Gut metagenomes of rural populations in Cameroon	Cameroon	https://www.ebi.ac.uk/ena/browser/view/PRJEB27005	ERR2619726	https://www.ncbi.nlm.nih.gov/pmc/articles/PMC6364966/	farmer	non_industrialized_gut
ERS2539938	MVC17	human	gut	PRJEB27005	Gut metagenomes of rural populations in Cameroon	Cameroon	https://www.ebi.ac.uk/ena/browser/view/PRJEB27005	ERR2619741	https://www.ncbi.nlm.nih.gov/pmc/articles/PMC6364966/	farmer	non_industrialized_gut
ERS2539942	YAE01	human	gut	PRJEB27005	Gut metagenomes of rural populations in Cameroon	Cameroon	https://www.ebi.ac.uk/ena/browser/view/PRJEB27005	ERR2619745	https://www.ncbi.nlm.nih.gov/pmc/articles/PMC6364966/	fisher	non_industrialized_gut
ERS2539917	BAB23	human	gut	PRJEB27005	Gut metagenomes of rural populations in Cameroon	Cameroon	https://www.ebi.ac.uk/ena/browser/view/PRJEB27005	ERR2619720	https://www.ncbi.nlm.nih.gov/pmc/articles/PMC6364966/	hunter-gatherer	non_industrialized_gut
ERS2539933	MVC12	human	gut	PRJEB27005	Gut metagenomes of rural populations in Cameroon	Cameroon	https://www.ebi.ac.uk/ena/browser/view/PRJEB27005	ERR2619736	https://www.ncbi.nlm.nih.gov/pmc/articles/PMC6364966/	farmer	non_industrialized_gut
ERS2539941	MVC23	human	gut	PRJEB27005	Gut metagenomes of rural populations in Cameroon	Cameroon	https://www.ebi.ac.uk/ena/browser/view/PRJEB27005	ERR2619744	https://www.ncbi.nlm.nih.gov/pmc/articles/PMC6364966/	farmer	non_industrialized_gut
ERS2539916	BAB22	human	gut	PRJEB27005	Gut metagenomes of rural populations in Cameroon	Cameroon	https://www.ebi.ac.uk/ena/browser/view/PRJEB27005	ERR2619719	https://www.ncbi.nlm.nih.gov/pmc/articles/PMC6364966/	hunter-gatherer	non_industrialized_gut
ERS2539926	MVC03	human	gut	PRJEB27005	Gut metagenomes of rural populations in Cameroon	Cameroon	https://www.ebi.ac.uk/ena/browser/view/PRJEB27005	ERR2619729	https://www.ncbi.nlm.nih.gov/pmc/articles/PMC6364966/	farmer	non_industrialized_gut
ERS2539950	YAE14	human	gut	PRJEB27005	Gut metagenomes of rural populations in Cameroon	Cameroon	https://www.ebi.ac.uk/ena/browser/view/PRJEB27005	ERR2619753	https://www.ncbi.nlm.nih.gov/pmc/articles/PMC6364966/	fisher	non_industrialized_gut
SRS2978494	mod275	human	oral	PRJNA288562	Pregnancy-associated metagenome	USA	https://www.ncbi.nlm.nih.gov/sra?linkname=bioproject_sra_all&from_uid=288562	SRR6748085	https://www.ncbi.nlm.nih.gov/pmc/articles/PMC6169887/	pregnant	human_oral
SRS2978395	mod293	human	oral	PRJNA288562	Pregnancy-associated metagenome	USA	https://www.ncbi.nlm.nih.gov/sra?linkname=bioproject_sra_all&from_uid=288562	SRR6748185	https://www.ncbi.nlm.nih.gov/pmc/articles/PMC6169887/	pregnant	human_oral
SRS2978422	mod292	human	oral	PRJNA288562	Pregnancy-associated metagenome	USA	https://www.ncbi.nlm.nih.gov/sra?linkname=bioproject_sra_all&from_uid=288562	SRR6748184	https://www.ncbi.nlm.nih.gov/pmc/articles/PMC6169887/	pregnant	human_oral
SRS2978356	mod289	human	oral	PRJNA288562	Pregnancy-associated metagenome	USA	https://www.ncbi.nlm.nih.gov/sra?linkname=bioproject_sra_all&from_uid=288562	SRR6748226	https://www.ncbi.nlm.nih.gov/pmc/articles/PMC6169887/	pregnant	human_oral
SRS2978613	mod254	human	oral	PRJNA288562	Pregnancy-associated metagenome	USA	https://www.ncbi.nlm.nih.gov/sra?linkname=bioproject_sra_all&from_uid=288562	SRR6747970	https://www.ncbi.nlm.nih.gov/pmc/articles/PMC6169887/	pregnant	human_oral
SRS2978416	mod114	human	oral	PRJNA288562	Pregnancy-associated metagenome	USA	https://www.ncbi.nlm.nih.gov/sra?linkname=bioproject_sra_all&from_uid=288562	SRR6748161	https://www.ncbi.nlm.nih.gov/pmc/articles/PMC6169887/	pregnant	human_oral
SRS2978353	mod287	human	oral	PRJNA288562	Pregnancy-associated metagenome	USA	https://www.ncbi.nlm.nih.gov/sra?linkname=bioproject_sra_all&from_uid=288562	SRR6748228	https://www.ncbi.nlm.nih.gov/pmc/articles/PMC6169887/	pregnant	human_oral
SRS2978466	mod109	human	oral	PRJNA288562	Pregnancy-associated metagenome	USA	https://www.ncbi.nlm.nih.gov/sra?linkname=bioproject_sra_all&from_uid=288562	SRR6748115	https://www.ncbi.nlm.nih.gov/pmc/articles/PMC6169887/	pregnant	human_oral
SRS2978565	mod252	human	oral	PRJNA288562	Pregnancy-associated metagenome	USA	https://www.ncbi.nlm.nih.gov/sra?linkname=bioproject_sra_all&from_uid=288562	SRR6748017	https://www.ncbi.nlm.nih.gov/pmc/articles/PMC6169887/	pregnant	human_oral
SRS2978452	mod181	human	oral	PRJNA288562	Pregnancy-associated metagenome	USA	https://www.ncbi.nlm.nih.gov/sra?linkname=bioproject_sra_all&from_uid=288562	SRR6748133	https://www.ncbi.nlm.nih.gov/pmc/articles/PMC6169887/	pregnant	human_oral
SRS2978582	mod263	human	oral	PRJNA288562	Pregnancy-associated metagenome	USA	https://www.ncbi.nlm.nih.gov/sra?linkname=bioproject_sra_all&from_uid=288562	SRR6748003	https://www.ncbi.nlm.nih.gov/pmc/articles/PMC6169887/	pregnant	human_oral
SRS2978419	mod116	human	oral	PRJNA288562	Pregnancy-associated metagenome	USA	https://www.ncbi.nlm.nih.gov/sra?linkname=bioproject_sra_all&from_uid=288562	SRR6748159	https://www.ncbi.nlm.nih.gov/pmc/articles/PMC6169887/	pregnant	human_oral
SRS2978417	mod115	human	oral	PRJNA288562	Pregnancy-associated metagenome	USA	https://www.ncbi.nlm.nih.gov/sra?linkname=bioproject_sra_all&from_uid=288562	SRR6748160	https://www.ncbi.nlm.nih.gov/pmc/articles/PMC6169887/	pregnant	human_oral
SRS2978434	mod054	human	oral	PRJNA288562	Pregnancy-associated metagenome	USA	https://www.ncbi.nlm.nih.gov/sra?linkname=bioproject_sra_all&from_uid=288562	SRR6748148	https://www.ncbi.nlm.nih.gov/pmc/articles/PMC6169887/	pregnant	human_oral
SRS2978386	mod123	human	oral	PRJNA288562	Pregnancy-associated metagenome	USA	https://www.ncbi.nlm.nih.gov/sra?linkname=bioproject_sra_all&from_uid=288562	SRR6748198	https://www.ncbi.nlm.nih.gov/pmc/articles/PMC6169887/	pregnant	human_oral
SRS2978414	mod113	human	oral	PRJNA288562	Pregnancy-associated metagenome	USA	https://www.ncbi.nlm.nih.gov/sra?linkname=bioproject_sra_all&from_uid=288562	SRR6748162	https://www.ncbi.nlm.nih.gov/pmc/articles/PMC6169887/	pregnant	human_oral
SRS2978354	mod288	human	oral	PRJNA288562	Pregnancy-associated metagenome	USA	https://www.ncbi.nlm.nih.gov/sra?linkname=bioproject_sra_all&from_uid=288562	SRR6748227	https://www.ncbi.nlm.nih.gov/pmc/articles/PMC6169887/	pregnant	human_oral
SRS2978362	mod291	human	oral	PRJNA288562	Pregnancy-associated metagenome	USA	https://www.ncbi.nlm.nih.gov/sra?linkname=bioproject_sra_all&from_uid=288562	SRR6748220	https://www.ncbi.nlm.nih.gov/pmc/articles/PMC6169887/	pregnant	human_oral
SRS2978415	mod112	human	oral	PRJNA288562	Pregnancy-associated metagenome	USA	https://www.ncbi.nlm.nih.gov/sra?linkname=bioproject_sra_all&from_uid=288562	SRR6748163	https://www.ncbi.nlm.nih.gov/pmc/articles/PMC6169887/	pregnant	human_oral
SRS2978360	mod284	human	oral	PRJNA288562	Pregnancy-associated metagenome	USA	https://www.ncbi.nlm.nih.gov/sra?linkname=bioproject_sra_all&from_uid=288562	SRR6748223	https://www.ncbi.nlm.nih.gov/pmc/articles/PMC6169887/	pregnant	human_oral
SRS2978546	mod280	human	oral	PRJNA288562	Pregnancy-associated metagenome	USA	https://www.ncbi.nlm.nih.gov/sra?linkname=bioproject_sra_all&from_uid=288562	SRR6748038	https://www.ncbi.nlm.nih.gov/pmc/articles/PMC6169887/	pregnant	human_oral
SRS2978572	mod261	human	oral	PRJNA288562	Pregnancy-associated metagenome	USA	https://www.ncbi.nlm.nih.gov/sra?linkname=bioproject_sra_all&from_uid=288562	SRR6748010	https://www.ncbi.nlm.nih.gov/pmc/articles/PMC6169887/	pregnant	human_oral
SRS2978363	mod290	human	oral	PRJNA288562	Pregnancy-associated metagenome	USA	https://www.ncbi.nlm.nih.gov/sra?linkname=bioproject_sra_all&from_uid=288562	SRR6748221	https://www.ncbi.nlm.nih.gov/pmc/articles/PMC6169887/	pregnant	human_oral
SRS2978560	mod257	human	oral	PRJNA288562	Pregnancy-associated metagenome	USA	https://www.ncbi.nlm.nih.gov/sra?linkname=bioproject_sra_all&from_uid=288562	SRR6748022	https://www.ncbi.nlm.nih.gov/pmc/articles/PMC6169887/	pregnant	human_oral
SRS2978562	mod255	human	oral	PRJNA288562	Pregnancy-associated metagenome	USA	https://www.ncbi.nlm.nih.gov/sra?linkname=bioproject_sra_all&from_uid=288562	SRR6748020	https://www.ncbi.nlm.nih.gov/pmc/articles/PMC6169887/	pregnant	human_oral
ERS1755296	F_T6_AL_2	mouse	gut	MGYS00001782	Microbiota of caloric restricted mice by WMGS	France	https://www.ebi.ac.uk/metagenomics/studies/MGYS00001782	ERR1989792	NA	ctrl	mammalian_gut
ERS1755322	C_CR_6	mouse	cecal	MGYS00001782	Microbiota of caloric restricted mice by WMGS	France	https://www.ebi.ac.uk/metagenomics/studies/MGYS00001782	ERR1989818	NA	calorie_restriction	mammalian_gut
ERS1755308	F_T6_CR_6	mouse	gut	MGYS00001782	Microbiota of caloric restricted mice by WMGS	France	https://www.ebi.ac.uk/metagenomics/studies/MGYS00001782	ERR1989804	NA	calorie_restriction	mammalian_gut
ERS1755299	F_T6_AL_5	mouse	gut	MGYS00001782	Microbiota of caloric restricted mice by WMGS	France	https://www.ebi.ac.uk/metagenomics/studies/MGYS00001782	ERR1989795	NA	ctrl	mammalian_gut
ERS1755310	F_T6_CR_8	mouse	gut	MGYS00001782	Microbiota of caloric restricted mice by WMGS	France	https://www.ebi.ac.uk/metagenomics/studies/MGYS00001782	ERR1989806	NA	calorie_restriction	mammalian_gut
ERS1755295	F_T6_AL_1	mouse	gut	MGYS00001782	Microbiota of caloric restricted mice by WMGS	France	https://www.ebi.ac.uk/metagenomics/studies/MGYS00001782	ERR1989791	NA	ctrl	mammalian_gut
ERS1755300	F_T6_AL_6	mouse	gut	MGYS00001782	Microbiota of caloric restricted mice by WMGS	France	https://www.ebi.ac.uk/metagenomics/studies/MGYS00001782	ERR1989796	NA	ctrl	mammalian_gut
ERS1755306	F_T6_CR_4	mouse	gut	MGYS00001782	Microbiota of caloric restricted mice by WMGS	France	https://www.ebi.ac.uk/metagenomics/studies/MGYS00001782	ERR1989802	NA	calorie_restriction	mammalian_gut
ERS1755298	F_T6_AL_4	mouse	gut	MGYS00001782	Microbiota of caloric restricted mice by WMGS	France	https://www.ebi.ac.uk/metagenomics/studies/MGYS00001782	ERR1989794	NA	ctrl	mammalian_gut
ERS1755309	F_T6_CR_7	mouse	gut	MGYS00001782	Microbiota of caloric restricted mice by WMGS	France	https://www.ebi.ac.uk/metagenomics/studies/MGYS00001782	ERR1989805	NA	calorie_restriction	mammalian_gut
ERS1755301	F_T6_AL_7	mouse	gut	MGYS00001782	Microbiota of caloric restricted mice by WMGS	France	https://www.ebi.ac.uk/metagenomics/studies/MGYS00001782	ERR1989797	NA	ctrl	mammalian_gut
ERS1755305	F_T6_CR_3	mouse	gut	MGYS00001782	Microbiota of caloric restricted mice by WMGS	France	https://www.ebi.ac.uk/metagenomics/studies/MGYS00001782	ERR1989801	NA	calorie_restriction	mammalian_gut
ERS1755323	C_AL_7	mouse	cecal	MGYS00001782	Microbiota of caloric restricted mice by WMGS	France	https://www.ebi.ac.uk/metagenomics/studies/MGYS00001782	ERR1989819	NA	ctrl	mammalian_gut
ERS1755297	F_T6_AL_3	mouse	gut	MGYS00001782	Microbiota of caloric restricted mice by WMGS	France	https://www.ebi.ac.uk/metagenomics/studies/MGYS00001782	ERR1989793	NA	ctrl	mammalian_gut
ERS1755303	F_T6_CR_1	mouse	gut	MGYS00001782	Microbiota of caloric restricted mice by WMGS	France	https://www.ebi.ac.uk/metagenomics/studies/MGYS00001782	ERR1989799	NA	calorie_restriction	mammalian_gut
ERS1755302	F_T6_AL_8	mouse	gut	MGYS00001782	Microbiota of caloric restricted mice by WMGS	France	https://www.ebi.ac.uk/metagenomics/studies/MGYS00001782	ERR1989798	NA	ctrl	mammalian_gut
ERS1755325	C_CR_7	mouse	cecal	MGYS00001782	Microbiota of caloric restricted mice by WMGS	France	https://www.ebi.ac.uk/metagenomics/studies/MGYS00001782	ERR1989821	NA	calorie_restriction	mammalian_gut
ERS1755321	C_CR_5	mouse	cecal	MGYS00001782	Microbiota of caloric restricted mice by WMGS	France	https://www.ebi.ac.uk/metagenomics/studies/MGYS00001782	ERR1989817	NA	calorie_restriction	mammalian_gut
ERS1755320	C_CR_4	mouse	cecal	MGYS00001782	Microbiota of caloric restricted mice by WMGS	France	https://www.ebi.ac.uk/metagenomics/studies/MGYS00001782	ERR1989816	NA	calorie_restriction	mammalian_gut
ERS1755312	C_AL_2	mouse	cecal	MGYS00001782	Microbiota of caloric restricted mice by WMGS	France	https://www.ebi.ac.uk/metagenomics/studies/MGYS00001782	ERR1989808	NA	ctrl	mammalian_gut
ERS1755304	F_T6_CR_2	mouse	gut	MGYS00001782	Microbiota of caloric restricted mice by WMGS	France	https://www.ebi.ac.uk/metagenomics/studies/MGYS00001782	ERR1989800	NA	calorie_restriction	mammalian_gut
ERS1755324	C_AL_8	mouse	cecal	MGYS00001782	Microbiota of caloric restricted mice by WMGS	France	https://www.ebi.ac.uk/metagenomics/studies/MGYS00001782	ERR1989820	NA	ctrl	mammalian_gut
ERS1755307	F_T6_CR_5	mouse	gut	MGYS00001782	Microbiota of caloric restricted mice by WMGS	France	https://www.ebi.ac.uk/metagenomics/studies/MGYS00001782	ERR1989803	NA	calorie_restriction	mammalian_gut
ERS1755319	C_CR_3	mouse	cecal	MGYS00001782	Microbiota of caloric restricted mice by WMGS	France	https://www.ebi.ac.uk/metagenomics/studies/MGYS00001782	ERR1989815	NA	calorie_restriction	mammalian_gut
ERS1755316	C_AL_6	mouse	cecal	MGYS00001782	Microbiota of caloric restricted mice by WMGS	France	https://www.ebi.ac.uk/metagenomics/studies/MGYS00001782	ERR1989812	NA	ctrl	mammalian_gut
ERS1065340	101B	moose	rumen	PRJEB12797	Shotgun metagenomics of moose rumen	Sweden	https://www.ebi.ac.uk/ena/browser/view/PRJEB12797	ERR1278103	https://www.nature.com/articles/ismej2017108	ctrl	moose
ERS1065341	102	moose	rumen	PRJEB12797	Shotgun metagenomics of moose rumen	Sweden	https://www.ebi.ac.uk/ena/browser/view/PRJEB12797	ERR1278104	https://www.nature.com/articles/ismej2017108	ctrl	moose
ERS1065342	106	moose	rumen	PRJEB12797	Shotgun metagenomics of moose rumen	Sweden	https://www.ebi.ac.uk/ena/browser/view/PRJEB12797	ERR1278105	https://www.nature.com/articles/ismej2017108	ctrl	moose
ERS1454483	PwG_105	human	nasal	PRJEB14869	Composition_of_the_human_micobiome_in_granulomatosis_with_polyangiitis__A_pilot_study	England	https://www.ebi.ac.uk/ena/browser/view/PRJEB14869	ERR1816598	https://microbiomejournal.biomedcentral.com/articles/10.1186/s40168-019-0753-z	granulomatosis or healthy	nasal
ERS1454454	PwG_53	human	nasal	PRJEB14869	Composition_of_the_human_micobiome_in_granulomatosis_with_polyangiitis__A_pilot_study	England	https://www.ebi.ac.uk/ena/browser/view/PRJEB14869	ERR1821991	https://microbiomejournal.biomedcentral.com/articles/10.1186/s40168-019-0753-z	granulomatosis or healthy	nasal
ERS1454485	PwG_109	human	nasal	PRJEB14869	Composition_of_the_human_micobiome_in_granulomatosis_with_polyangiitis__A_pilot_study	England	https://www.ebi.ac.uk/ena/browser/view/PRJEB14869	ERR1816599	https://microbiomejournal.biomedcentral.com/articles/10.1186/s40168-019-0753-z	granulomatosis or healthy	nasal
ERS1454475	PwG_83	human	nasal	PRJEB14869	Composition_of_the_human_micobiome_in_granulomatosis_with_polyangiitis__A_pilot_study	England	https://www.ebi.ac.uk/ena/browser/view/PRJEB14869	ERR1821999	https://microbiomejournal.biomedcentral.com/articles/10.1186/s40168-019-0753-z	granulomatosis or healthy	nasal
ERS1813073	4322STDY6944597	human	nasal	PRJEB14869	Composition_of_the_human_micobiome_in_granulomatosis_with_polyangiitis__A_pilot_study	England	https://www.ebi.ac.uk/ena/browser/view/PRJEB14869	ERR2789347	https://microbiomejournal.biomedcentral.com/articles/10.1186/s40168-019-0753-z	granulomatosis or healthy	nasal
ERS1813071	4322STDY6944595	human	nasal	PRJEB14869	Composition_of_the_human_micobiome_in_granulomatosis_with_polyangiitis__A_pilot_study	England	https://www.ebi.ac.uk/ena/browser/view/PRJEB14869	ERR2789345	https://microbiomejournal.biomedcentral.com/articles/10.1186/s40168-019-0753-z	granulomatosis or healthy	nasal
ERS1454476	PwG_85	human	nasal	PRJEB14869	Composition_of_the_human_micobiome_in_granulomatosis_with_polyangiitis__A_pilot_study	England	https://www.ebi.ac.uk/ena/browser/view/PRJEB14869	ERR1816595	https://microbiomejournal.biomedcentral.com/articles/10.1186/s40168-019-0753-z	granulomatosis or healthy	nasal
ERS1813042	4322STDY6944542	human	nasal	PRJEB14869	Composition_of_the_human_micobiome_in_granulomatosis_with_polyangiitis__A_pilot_study	England	https://www.ebi.ac.uk/ena/browser/view/PRJEB14869	ERR2789315	https://microbiomejournal.biomedcentral.com/articles/10.1186/s40168-019-0753-z	granulomatosis or healthy	nasal
ERS1813085	4322STDY6944621	human	nasal	PRJEB14869	Composition_of_the_human_micobiome_in_granulomatosis_with_polyangiitis__A_pilot_study	England	https://www.ebi.ac.uk/ena/browser/view/PRJEB14869	ERR2789359	https://microbiomejournal.biomedcentral.com/articles/10.1186/s40168-019-0753-z	granulomatosis or healthy	nasal
ERS1813064	4322STDY6944580	human	nasal	PRJEB14869	Composition_of_the_human_micobiome_in_granulomatosis_with_polyangiitis__A_pilot_study	England	https://www.ebi.ac.uk/ena/browser/view/PRJEB14869	ERR2789338	https://microbiomejournal.biomedcentral.com/articles/10.1186/s40168-019-0753-z	granulomatosis or healthy	nasal
ERS1813045	4322STDY6944547	human	nasal	PRJEB14869	Composition_of_the_human_micobiome_in_granulomatosis_with_polyangiitis__A_pilot_study	England	https://www.ebi.ac.uk/ena/browser/view/PRJEB14869	ERR2789317	https://microbiomejournal.biomedcentral.com/articles/10.1186/s40168-019-0753-z	granulomatosis or healthy	nasal
ERS1813058	4322STDY6944571	human	nasal	PRJEB14869	Composition_of_the_human_micobiome_in_granulomatosis_with_polyangiitis__A_pilot_study	England	https://www.ebi.ac.uk/ena/browser/view/PRJEB14869	ERR2789332	https://microbiomejournal.biomedcentral.com/articles/10.1186/s40168-019-0753-z	granulomatosis or healthy	nasal
ERS1454490	PwG_196	human	nasal	PRJEB14869	Composition_of_the_human_micobiome_in_granulomatosis_with_polyangiitis__A_pilot_study	England	https://www.ebi.ac.uk/ena/browser/view/PRJEB14869	ERR1816602	https://microbiomejournal.biomedcentral.com/articles/10.1186/s40168-019-0753-z	granulomatosis or healthy	nasal
ERS1454491	PwG_197	human	nasal	PRJEB14869	Composition_of_the_human_micobiome_in_granulomatosis_with_polyangiitis__A_pilot_study	England	https://www.ebi.ac.uk/ena/browser/view/PRJEB14869	ERR1816603	https://microbiomejournal.biomedcentral.com/articles/10.1186/s40168-019-0753-z	granulomatosis or healthy	nasal
ERS1813072	4322STDY6944596	human	nasal	PRJEB14869	Composition_of_the_human_micobiome_in_granulomatosis_with_polyangiitis__A_pilot_study	England	https://www.ebi.ac.uk/ena/browser/view/PRJEB14869	ERR2789346	https://microbiomejournal.biomedcentral.com/articles/10.1186/s40168-019-0753-z	granulomatosis or healthy	nasal
ERS1813053	4322STDY6944563	human	nasal	PRJEB14869	Composition_of_the_human_micobiome_in_granulomatosis_with_polyangiitis__A_pilot_study	England	https://www.ebi.ac.uk/ena/browser/view/PRJEB14869	ERR2789327	https://microbiomejournal.biomedcentral.com/articles/10.1186/s40168-019-0753-z	granulomatosis or healthy	nasal
ERS1813067	4322STDY6944587	human	nasal	PRJEB14869	Composition_of_the_human_micobiome_in_granulomatosis_with_polyangiitis__A_pilot_study	England	https://www.ebi.ac.uk/ena/browser/view/PRJEB14869	ERR2789341	https://microbiomejournal.biomedcentral.com/articles/10.1186/s40168-019-0753-z	granulomatosis or healthy	nasal
ERS1813081	4322STDY6944613	human	nasal	PRJEB14869	Composition_of_the_human_micobiome_in_granulomatosis_with_polyangiitis__A_pilot_study	England	https://www.ebi.ac.uk/ena/browser/view/PRJEB14869	ERR2789355	https://microbiomejournal.biomedcentral.com/articles/10.1186/s40168-019-0753-z	granulomatosis or healthy	nasal
ERS1813087	4322STDY6944627	human	nasal	PRJEB14869	Composition_of_the_human_micobiome_in_granulomatosis_with_polyangiitis__A_pilot_study	England	https://www.ebi.ac.uk/ena/browser/view/PRJEB14869	ERR2789361	https://microbiomejournal.biomedcentral.com/articles/10.1186/s40168-019-0753-z	granulomatosis or healthy	nasal
ERS1813089	4322STDY6944629	human	nasal	PRJEB14869	Composition_of_the_human_micobiome_in_granulomatosis_with_polyangiitis__A_pilot_study	England	https://www.ebi.ac.uk/ena/browser/view/PRJEB14869	ERR2789363	https://microbiomejournal.biomedcentral.com/articles/10.1186/s40168-019-0753-z	granulomatosis or healthy	nasal
ERS1813069	4322STDY6944589	human	nasal	PRJEB14869	Composition_of_the_human_micobiome_in_granulomatosis_with_polyangiitis__A_pilot_study	England	https://www.ebi.ac.uk/ena/browser/view/PRJEB14869	ERR2789343	https://microbiomejournal.biomedcentral.com/articles/10.1186/s40168-019-0753-z	granulomatosis or healthy	nasal
ERS1813038	4322STDY6944539	human	nasal	PRJEB14869	Composition_of_the_human_micobiome_in_granulomatosis_with_polyangiitis__A_pilot_study	England	https://www.ebi.ac.uk/ena/browser/view/PRJEB14869	ERR2789312	https://microbiomejournal.biomedcentral.com/articles/10.1186/s40168-019-0753-z	granulomatosis or healthy	nasal
ERS1813039	4322STDY6944541	human	nasal	PRJEB14869	Composition_of_the_human_micobiome_in_granulomatosis_with_polyangiitis__A_pilot_study	England	https://www.ebi.ac.uk/ena/browser/view/PRJEB14869	ERR2789314	https://microbiomejournal.biomedcentral.com/articles/10.1186/s40168-019-0753-z	granulomatosis or healthy	nasal
ERS1813055	4322STDY6944564	human	nasal	PRJEB14869	Composition_of_the_human_micobiome_in_granulomatosis_with_polyangiitis__A_pilot_study	England	https://www.ebi.ac.uk/ena/browser/view/PRJEB14869	ERR2789328	https://microbiomejournal.biomedcentral.com/articles/10.1186/s40168-019-0753-z	granulomatosis or healthy	nasal
ERS1813068	4322STDY6944588	human	nasal	PRJEB14869	Composition_of_the_human_micobiome_in_granulomatosis_with_polyangiitis__A_pilot_study	England	https://www.ebi.ac.uk/ena/browser/view/PRJEB14869	ERR2789342	https://microbiomejournal.biomedcentral.com/articles/10.1186/s40168-019-0753-z	granulomatosis or healthy	nasal
ERS1809077	Bo5	Carpinus betulus (plant)	Phylloplane	MGYS00001876	Structure and function of epispheric microbial communities from Warszawa, Bia≈Çowie≈ºa and B√≥brka	B√≥brka, Poland	https://www.ebi.ac.uk/ena/browser/view/PRJEB21613	ERR2022399	NA	ctrl	non_animal_host
ERS1809071	Bi5	Carpinus betulus (plant)	Phylloplane	MGYS00001876	Structure and function of epispheric microbial communities from Warszawa, Bia≈Çowie≈ºa and B√≥brka	Bia≈Çowie≈ºa, Poland	https://www.ebi.ac.uk/ena/browser/view/PRJEB21613	ERR2022393	NA	ctrl	non_animal_host
ERS1809061	Wa1	Carpinus betulus (plant)	Phylloplane	MGYS00001876	Structure and function of epispheric microbial communities from Warszawa, Bia≈Çowie≈ºa and B√≥brka	Warszawa, Poland	https://www.ebi.ac.uk/ena/browser/view/PRJEB21613	ERR2022383	NA	ctrl	non_animal_host
ERS1809074	Bo2	Carpinus betulus (plant)	Phylloplane	MGYS00001876	Structure and function of epispheric microbial communities from Warszawa, Bia≈Çowie≈ºa and B√≥brka	B√≥brka, Poland	https://www.ebi.ac.uk/ena/browser/view/PRJEB21613	ERR2022396	NA	ctrl	non_animal_host
ERS1809068	Bi2	Carpinus betulus (plant)	Phylloplane	MGYS00001876	Structure and function of epispheric microbial communities from Warszawa, Bia≈Çowie≈ºa and B√≥brka	Bia≈Çowie≈ºa, Poland	https://www.ebi.ac.uk/ena/browser/view/PRJEB21613	ERR2022390	NA	ctrl	non_animal_host
ERS1809069	Bi3	Carpinus betulus (plant)	Phylloplane	MGYS00001876	Structure and function of epispheric microbial communities from Warszawa, Bia≈Çowie≈ºa and B√≥brka	Bia≈Çowie≈ºa, Poland	https://www.ebi.ac.uk/ena/browser/view/PRJEB21613	ERR2022391	NA	ctrl	non_animal_host
ERS1809062	Wa2	Carpinus betulus (plant)	Phylloplane	MGYS00001876	Structure and function of epispheric microbial communities from Warszawa, Bia≈Çowie≈ºa and B√≥brka	Warszawa, Poland	https://www.ebi.ac.uk/ena/browser/view/PRJEB21613	ERR2022384	NA	ctrl	non_animal_host
ERS1809072	Bi6	Carpinus betulus (plant)	Phylloplane	MGYS00001876	Structure and function of epispheric microbial communities from Warszawa, Bia≈Çowie≈ºa and B√≥brka	Bia≈Çowie≈ºa, Poland	https://www.ebi.ac.uk/ena/browser/view/PRJEB21613	ERR2022394	NA	ctrl	non_animal_host
ERS1809076	Bo4	Carpinus betulus (plant)	Phylloplane	MGYS00001876	Structure and function of epispheric microbial communities from Warszawa, Bia≈Çowie≈ºa and B√≥brka	B√≥brka, Poland	https://www.ebi.ac.uk/ena/browser/view/PRJEB21613	ERR2022398	NA	ctrl	non_animal_host
ERS1809065	Wa5	Carpinus betulus (plant)	Phylloplane	MGYS00001876	Structure and function of epispheric microbial communities from Warszawa, Bia≈Çowie≈ºa and B√≥brka	Warszawa, Poland	https://www.ebi.ac.uk/ena/browser/view/PRJEB21613	ERR2022387	NA	ctrl	non_animal_host
ERS1809067	Bi1	Carpinus betulus (plant)	Phylloplane	MGYS00001876	Structure and function of epispheric microbial communities from Warszawa, Bia≈Çowie≈ºa and B√≥brka	Bia≈Çowie≈ºa, Poland	https://www.ebi.ac.uk/ena/browser/view/PRJEB21613	ERR2022389	NA	ctrl	non_animal_host
ERS1809078	Bo6	Carpinus betulus (plant)	Phylloplane	MGYS00001876	Structure and function of epispheric microbial communities from Warszawa, Bia≈Çowie≈ºa and B√≥brka	B√≥brka, Poland	https://www.ebi.ac.uk/ena/browser/view/PRJEB21613	ERR2022400	NA	ctrl	non_animal_host
ERS1809070	Bi4	Carpinus betulus (plant)	Phylloplane	MGYS00001876	Structure and function of epispheric microbial communities from Warszawa, Bia≈Çowie≈ºa and B√≥brka	Bia≈Çowie≈ºa, Poland	https://www.ebi.ac.uk/ena/browser/view/PRJEB21613	ERR2022392	NA	ctrl	non_animal_host
ERS1809064	Wa4	Carpinus betulus (plant)	Phylloplane	MGYS00001876	Structure and function of epispheric microbial communities from Warszawa, Bia≈Çowie≈ºa and B√≥brka	Warszawa, Poland	https://www.ebi.ac.uk/ena/browser/view/PRJEB21613	ERR2022386	NA	ctrl	non_animal_host
ERS1809075	Bo3	Carpinus betulus (plant)	Phylloplane	MGYS00001876	Structure and function of epispheric microbial communities from Warszawa, Bia≈Çowie≈ºa and B√≥brka	B√≥brka, Poland	https://www.ebi.ac.uk/ena/browser/view/PRJEB21613	ERR2022397	NA	ctrl	non_animal_host
ERS1809063	Wa3	Carpinus betulus (plant)	Phylloplane	MGYS00001876	Structure and function of epispheric microbial communities from Warszawa, Bia≈Çowie≈ºa and B√≥brka	Warszawa, Poland	https://www.ebi.ac.uk/ena/browser/view/PRJEB21613	ERR2022385	NA	ctrl	non_animal_host
ERS1809073	Bo1	Carpinus betulus (plant)	Phylloplane	MGYS00001876	Structure and function of epispheric microbial communities from Warszawa, Bia≈Çowie≈ºa and B√≥brka	B√≥brka, Poland	https://www.ebi.ac.uk/ena/browser/view/PRJEB21613	ERR2022395	NA	ctrl	non_animal_host
ERS1809066	Wa6	Carpinus betulus (plant)	Phylloplane	MGYS00001876	Structure and function of epispheric microbial communities from Warszawa, Bia≈Çowie≈ºa and B√≥brka	Warszawa, Poland	https://www.ebi.ac.uk/ena/browser/view/PRJEB21613	ERR2022388	NA	ctrl	non_animal_host
SRS4337662	Gp0307523	switchgrass	phyllosphere	PRJNA518316	Phyllosphere microbial comminities from switchgrass, GLBRC, Michigan, United States	USA	https://www.ebi.ac.uk/ena/browser/view/PRJNA518316	SRR8543788	NA	ctrl	non_animal_host
SRS4337655	Gp0307524	switchgrass	phyllosphere	PRJNA518317	Phyllosphere microbial comminities from switchgrass, GLBRC, Michigan, United States	USA	https://www.ebi.ac.uk/ena/browser/view/PRJNA518317	SRR8543790	NA	ctrl	non_animal_host
SRS4337656	Gp0307525	switchgrass	phyllosphere	PRJNA518318	Phyllosphere microbial comminities from switchgrass, GLBRC, Michigan, United States	USA	https://www.ebi.ac.uk/ena/browser/view/PRJNA518318	SRR8543791	NA	ctrl	non_animal_host
SRS4337658	Gp0307526	switchgrass	phyllosphere	PRJNA518319	Phyllosphere microbial comminities from switchgrass, GLBRC, Michigan, United States	USA	https://www.ebi.ac.uk/ena/browser/view/PRJNA518319	SRR8543793	NA	ctrl	non_animal_host
SRS4337657	Gp0307527	switchgrass	phyllosphere	PRJNA518320	Phyllosphere microbial comminities from switchgrass, GLBRC, Michigan, United States	USA	https://www.ebi.ac.uk/ena/browser/view/PRJNA518320	SRR8543792	NA	ctrl	non_animal_host
SRS4337432	Gp0307472	switchgrass	phyllosphere	PRJNA518445	Phyllosphere microbial comminities from switchgrass, GLBRC, Michigan, United States	USA	https://www.ebi.ac.uk/ena/browser/view/PRJNA518445	SRR8543517	NA	ctrl	non_animal_host
SRS4337518	Gp0307473	switchgrass	phyllosphere	PRJNA518446	Phyllosphere microbial comminities from switchgrass, GLBRC, Michigan, United States	USA	https://www.ebi.ac.uk/ena/browser/view/PRJNA518446	SRR8543604	NA	ctrl	non_animal_host
SRS1934643	IT2S	citrus	rhizosphere	PRJNA362455	This project aims to reveal the mechanisms underlying the citrus rhizosphere microbiome assembly	Italy	https://www.ebi.ac.uk/ena/browser/view/PRJNA362455	SRR5195121	https://www.nature.com/articles/s41467-018-07343-2	NA	non_animal_host
SRS1934663	BRES	citrus	rhizosphere	PRJNA362455	This project aims to reveal the mechanisms underlying the citrus rhizosphere microbiome assembly	Brazil	https://www.ebi.ac.uk/ena/browser/view/PRJNA362455	SRR5195141	https://www.nature.com/articles/s41467-018-07343-2	NA	non_animal_host
SRS1934653	CNJXS	citrus	rhizosphere	PRJNA362455	This project aims to reveal the mechanisms underlying the citrus rhizosphere microbiome assembly	China	https://www.ebi.ac.uk/ena/browser/view/PRJNA362455	SRR5195131	https://www.nature.com/articles/s41467-018-07343-2	NA	non_animal_host
SRS1934659	BRSS	citrus	rhizosphere	PRJNA362455	This project aims to reveal the mechanisms underlying the citrus rhizosphere microbiome assembly	Brazil	https://www.ebi.ac.uk/ena/browser/view/PRJNA362455	SRR5195137	https://www.nature.com/articles/s41467-018-07343-2	NA	non_animal_host
SRS1934657	CNGDS	citrus	rhizosphere	PRJNA362455	This project aims to reveal the mechanisms underlying the citrus rhizosphere microbiome assembly	China	https://www.ebi.ac.uk/ena/browser/view/PRJNA362455	SRR5195135	https://www.nature.com/articles/s41467-018-07343-2	NA	non_animal_host
SRS1934655	CNGXS	citrus	rhizosphere	PRJNA362455	This project aims to reveal the mechanisms underlying the citrus rhizosphere microbiome assembly	China	https://www.ebi.ac.uk/ena/browser/view/PRJNA362455	SRR5195133	https://www.nature.com/articles/s41467-018-07343-2	NA	non_animal_host
SRS1934640	SAHOS	citrus	rhizosphere	PRJNA362455	This project aims to reveal the mechanisms underlying the citrus rhizosphere microbiome assembly	South Africa	https://www.ebi.ac.uk/ena/browser/view/PRJNA362455	SRR5195118	https://www.nature.com/articles/s41467-018-07343-2	NA	non_animal_host
SRS1934638	SANES	citrus	rhizosphere	PRJNA362455	This project aims to reveal the mechanisms underlying the citrus rhizosphere microbiome assembly	South Africa	https://www.ebi.ac.uk/ena/browser/view/PRJNA362455	SRR5195116	https://www.nature.com/articles/s41467-018-07343-2	NA	non_animal_host
SRS1934665	AUSCS	citrus	rhizosphere	PRJNA362455	This project aims to reveal the mechanisms underlying the citrus rhizosphere microbiome assembly	Australia	https://www.ebi.ac.uk/ena/browser/view/PRJNA362455	SRR5195143	https://www.nature.com/articles/s41467-018-07343-2	NA	non_animal_host
SRS1934641	IT3S	citrus	rhizosphere	PRJNA362455	This project aims to reveal the mechanisms underlying the citrus rhizosphere microbiome assembly	Italy	https://www.ebi.ac.uk/ena/browser/view/PRJNA362455	SRR5195119	https://www.nature.com/articles/s41467-018-07343-2	NA	non_animal_host
SRS1934661	BRNS	citrus	rhizosphere	PRJNA362455	This project aims to reveal the mechanisms underlying the citrus rhizosphere microbiome assembly	Brazil	https://www.ebi.ac.uk/ena/browser/view/PRJNA362455	SRR5195139	https://www.nature.com/articles/s41467-018-07343-2	NA	non_animal_host
SRS1934667	AUSBS	citrus	rhizosphere	PRJNA362455	This project aims to reveal the mechanisms underlying the citrus rhizosphere microbiome assembly	Australia	https://www.ebi.ac.uk/ena/browser/view/PRJNA362455	SRR5195145	https://www.nature.com/articles/s41467-018-07343-2	NA	non_animal_host
SRS1934647	FRSPS	citrus	rhizosphere	PRJNA362455	This project aims to reveal the mechanisms underlying the citrus rhizosphere microbiome assembly	France	https://www.ebi.ac.uk/ena/browser/view/PRJNA362455	SRR5195125	https://www.nature.com/articles/s41467-018-07343-2	NA	non_animal_host
SRS1934649	FRPIS	citrus	rhizosphere	PRJNA362455	This project aims to reveal the mechanisms underlying the citrus rhizosphere microbiome assembly	RÈunion	https://www.ebi.ac.uk/ena/browser/view/PRJNA362455	SRR5195127	https://www.nature.com/articles/s41467-018-07343-2	NA	non_animal_host
SRS1934651	FRPHS	citrus	rhizosphere	PRJNA362455	This project aims to reveal the mechanisms underlying the citrus rhizosphere microbiome assembly	RÈunion	https://www.ebi.ac.uk/ena/browser/view/PRJNA362455	SRR5195129	https://www.nature.com/articles/s41467-018-07343-2	NA	non_animal_host
SRS1934632	USCAS	citrus	rhizosphere	PRJNA362455	This project aims to reveal the mechanisms underlying the citrus rhizosphere microbiome assembly	USA	https://www.ebi.ac.uk/ena/browser/view/PRJNA362455	SRR5195110	https://www.nature.com/articles/s41467-018-07343-2	NA	non_animal_host
SRS1934669	AUSAS	citrus	rhizosphere	PRJNA362455	This project aims to reveal the mechanisms underlying the citrus rhizosphere microbiome assembly	Australia	https://www.ebi.ac.uk/ena/browser/view/PRJNA362455	SRR5195147	https://www.nature.com/articles/s41467-018-07343-2	NA	non_animal_host
SRS1934636	SPANS	citrus	rhizosphere	PRJNA362455	This project aims to reveal the mechanisms underlying the citrus rhizosphere microbiome assembly	Spain	https://www.ebi.ac.uk/ena/browser/view/PRJNA362455	SRR5195114	https://www.nature.com/articles/s41467-018-07343-2	NA	non_animal_host
SRS1934645	IT1S	citrus	rhizosphere	PRJNA362455	This project aims to reveal the mechanisms underlying the citrus rhizosphere microbiome assembly	Italy	https://www.ebi.ac.uk/ena/browser/view/PRJNA362455	SRR5195123	https://www.nature.com/articles/s41467-018-07343-2	NA	non_animal_host
SRS1934639	SAMOS	citrus	rhizosphere	PRJNA362455	This project aims to reveal the mechanisms underlying the citrus rhizosphere microbiome assembly	South Africa	https://www.ebi.ac.uk/ena/browser/view/PRJNA362455	SRR5195117	https://www.nature.com/articles/s41467-018-07343-2	NA	non_animal_host
SRS1934630	USFLS	citrus	rhizosphere	PRJNA362455	This project aims to reveal the mechanisms underlying the citrus rhizosphere microbiome assembly	USA	https://www.ebi.ac.uk/ena/browser/view/PRJNA362455	SRR5195108	https://www.nature.com/articles/s41467-018-07343-2	NA	non_animal_host
SRS1934634	SPBES	citrus	rhizosphere	PRJNA362455	This project aims to reveal the mechanisms underlying the citrus rhizosphere microbiome assembly	Spain	https://www.ebi.ac.uk/ena/browser/view/PRJNA362455	SRR5195112	https://www.nature.com/articles/s41467-018-07343-2	NA	non_animal_host
SRS1934628	USTS	citrus	rhizosphere	PRJNA362455	This project aims to reveal the mechanisms underlying the citrus rhizosphere microbiome assembly	USA	https://www.ebi.ac.uk/ena/browser/view/PRJNA362455	SRR5195106	https://www.nature.com/articles/s41467-018-07343-2	NA	non_animal_host
SRS3594601	Gp0256497	Spruce	rhizosphere	PRJNA467686	Spruce rhizosphere microbial communities from Bohemian Forest, Czech Republic	Czech Republic	https://www.ebi.ac.uk/ena/browser/view/PRJNA467686	SRR7591305	NA	ctrl	non_animal_host
SRS3594732	Gp0256498	Spruce	rhizosphere	PRJNA467687	Spruce rhizosphere microbial communities from Bohemian Forest, Czech Republic	Czech Republic	https://www.ebi.ac.uk/ena/browser/view/PRJNA467687	SRR7591450	NA	ctrl	non_animal_host
SRS2987421	AN10_Pore_WGS	human	skin	PRJNA435265	Isolation and Identification of the Follicular Microbiome: Implications for Acne Research	USA	https://www.ebi.ac.uk/ena/browser/view/PRJNA435265	SRR6757608	https://www.sciencedirect.com/science/article/pii/S0022202X18302240	ctrl	skin
SRS2987424	AN09_Glue_WGS	human	skin	PRJNA435265	Isolation and Identification of the Follicular Microbiome: Implications for Acne Research	USA	https://www.ebi.ac.uk/ena/browser/view/PRJNA435265	SRR6757604	https://www.sciencedirect.com/science/article/pii/S0022202X18302240	ctrl	skin
SRS2987428	AN09_Pore_WGS	human	skin	PRJNA435265	Isolation and Identification of the Follicular Microbiome: Implications for Acne Research	USA	https://www.ebi.ac.uk/ena/browser/view/PRJNA435265	SRR6757602	https://www.sciencedirect.com/science/article/pii/S0022202X18302240	ctrl	skin
SRS2987366	AN03_Pore_WGS	human	skin	PRJNA435265	Isolation and Identification of the Follicular Microbiome: Implications for Acne Research	USA	https://www.ebi.ac.uk/ena/browser/view/PRJNA435265	SRR6757665	https://www.sciencedirect.com/science/article/pii/S0022202X18302240	ctrl	skin
SRS2987406	AN07_Glue_WGS	human	skin	PRJNA435265	Isolation and Identification of the Follicular Microbiome: Implications for Acne Research	USA	https://www.ebi.ac.uk/ena/browser/view/PRJNA435265	SRR6757623	https://www.sciencedirect.com/science/article/pii/S0022202X18302240	ctrl	skin
SRS2987425	AN08_Pore_WGS	human	skin	PRJNA435265	Isolation and Identification of the Follicular Microbiome: Implications for Acne Research	USA	https://www.ebi.ac.uk/ena/browser/view/PRJNA435265	SRR6757606	https://www.sciencedirect.com/science/article/pii/S0022202X18302240	ctrl	skin
SRS2987386	AN01_Glue_WGS	human	skin	PRJNA435265	Isolation and Identification of the Follicular Microbiome: Implications for Acne Research	USA	https://www.ebi.ac.uk/ena/browser/view/PRJNA435265	SRR6757645	https://www.sciencedirect.com/science/article/pii/S0022202X18302240	ctrl	skin
SRS2987371	AN05_Pore_WGS	human	skin	PRJNA435265	Isolation and Identification of the Follicular Microbiome: Implications for Acne Research	USA	https://www.ebi.ac.uk/ena/browser/view/PRJNA435265	SRR6757660	https://www.sciencedirect.com/science/article/pii/S0022202X18302240	ctrl	skin
SRS2987346	AN16_Glue_WGS	human	skin	PRJNA435265	Isolation and Identification of the Follicular Microbiome: Implications for Acne Research	USA	https://www.ebi.ac.uk/ena/browser/view/PRJNA435265	SRR6757684	https://www.sciencedirect.com/science/article/pii/S0022202X18302240	ctrl	skin
SRS2987429	AN10_Glue_WGS	human	skin	PRJNA435265	Isolation and Identification of the Follicular Microbiome: Implications for Acne Research	USA	https://www.ebi.ac.uk/ena/browser/view/PRJNA435265	SRR6757600	https://www.sciencedirect.com/science/article/pii/S0022202X18302240	ctrl	skin
SRS2987351	AN19_Swab_WGS	human	skin	PRJNA435265	Isolation and Identification of the Follicular Microbiome: Implications for Acne Research	USA	https://www.ebi.ac.uk/ena/browser/view/PRJNA435265	SRR6757679	https://www.sciencedirect.com/science/article/pii/S0022202X18302240	ctrl	skin
SRS2987432	AN01_Pore_WGS	human	skin	PRJNA435265	Isolation and Identification of the Follicular Microbiome: Implications for Acne Research	USA	https://www.ebi.ac.uk/ena/browser/view/PRJNA435265	SRR6757643	https://www.sciencedirect.com/science/article/pii/S0022202X18302240	ctrl	skin
SRS2987403	AN07_Pore_WGS	human	skin	PRJNA435265	Isolation and Identification of the Follicular Microbiome: Implications for Acne Research	USA	https://www.ebi.ac.uk/ena/browser/view/PRJNA435265	SRR6757625	https://www.sciencedirect.com/science/article/pii/S0022202X18302240	ctrl	skin
SRS2987405	AN08_Glue_WGS	human	skin	PRJNA435265	Isolation and Identification of the Follicular Microbiome: Implications for Acne Research	USA	https://www.ebi.ac.uk/ena/browser/view/PRJNA435265	SRR6757627	https://www.sciencedirect.com/science/article/pii/S0022202X18302240	ctrl	skin
SRS2987392	AN02_Pore_WGS	human	skin	PRJNA435265	Isolation and Identification of the Follicular Microbiome: Implications for Acne Research	USA	https://www.ebi.ac.uk/ena/browser/view/PRJNA435265	SRR6757639	https://www.sciencedirect.com/science/article/pii/S0022202X18302240	ctrl	skin
SRS2987354	AN20_Glue_WGS	human	skin	PRJNA435265	Isolation and Identification of the Follicular Microbiome: Implications for Acne Research	USA	https://www.ebi.ac.uk/ena/browser/view/PRJNA435265	SRR6757677	https://www.sciencedirect.com/science/article/pii/S0022202X18302240	ctrl	skin
SRS2987384	AN03_Glue_WGS	human	skin	PRJNA435265	Isolation and Identification of the Follicular Microbiome: Implications for Acne Research	USA	https://www.ebi.ac.uk/ena/browser/view/PRJNA435265	SRR6757647	https://www.sciencedirect.com/science/article/pii/S0022202X18302240	ctrl	skin
SRS2987367	AN05_Glue_WGS	human	skin	PRJNA435265	Isolation and Identification of the Follicular Microbiome: Implications for Acne Research	USA	https://www.ebi.ac.uk/ena/browser/view/PRJNA435265	SRR6757663	https://www.sciencedirect.com/science/article/pii/S0022202X18302240	ctrl	skin
SRS2987355	AN18_Swab_WGS	human	skin	PRJNA435265	Isolation and Identification of the Follicular Microbiome: Implications for Acne Research	USA	https://www.ebi.ac.uk/ena/browser/view/PRJNA435265	SRR6757675	https://www.sciencedirect.com/science/article/pii/S0022202X18302240	ctrl	skin
SRS2987359	AN19_Glue_WGS	human	skin	PRJNA435265	Isolation and Identification of the Follicular Microbiome: Implications for Acne Research	USA	https://www.ebi.ac.uk/ena/browser/view/PRJNA435265	SRR6757673	https://www.sciencedirect.com/science/article/pii/S0022202X18302240	ctrl	skin
SRS2987410	AN13_Glue_WGS	human	skin	PRJNA435265	Isolation and Identification of the Follicular Microbiome: Implications for Acne Research	USA	https://www.ebi.ac.uk/ena/browser/view/PRJNA435265	SRR6757617	https://www.sciencedirect.com/science/article/pii/S0022202X18302240	ctrl	skin
SRS2987422	AN11_Swab_WGS	human	skin	PRJNA435265	Isolation and Identification of the Follicular Microbiome: Implications for Acne Research	USA	https://www.ebi.ac.uk/ena/browser/view/PRJNA435265	SRR6757609	https://www.sciencedirect.com/science/article/pii/S0022202X18302240	ctrl	skin
SRS2987353	AN17_Glue_WGS	human	skin	PRJNA435265	Isolation and Identification of the Follicular Microbiome: Implications for Acne Research	USA	https://www.ebi.ac.uk/ena/browser/view/PRJNA435265	SRR6757680	https://www.sciencedirect.com/science/article/pii/S0022202X18302240	ctrl	skin
SRS2987414	AN12_Glue_WGS	human	skin	PRJNA435265	Isolation and Identification of the Follicular Microbiome: Implications for Acne Research	USA	https://www.ebi.ac.uk/ena/browser/view/PRJNA435265	SRR6757615	https://www.sciencedirect.com/science/article/pii/S0022202X18302240	ctrl	skin
SRS2987344	AN16_Swab_WGS	human	skin	PRJNA435265	Isolation and Identification of the Follicular Microbiome: Implications for Acne Research	USA	https://www.ebi.ac.uk/ena/browser/view/PRJNA435265	SRR6757686	https://www.sciencedirect.com/science/article/pii/S0022202X18302240	ctrl	skin
ERS1325235	kernen	NA	soil	MGYS00001253	Soil samples collected for whole-genome shotgun sequencing.	NA	https://www.ebi.ac.uk/ena/browser/view/PRJEB15294	ERR1606219	NA	NA	soil
ERS1325236	kernen	NA	Soil	MGYS00001253	Soil samples collected for whole-genome shotgun sequencing.	NA	https://www.ebi.ac.uk/ena/browser/view/PRJEB15294	ERR1606220	NA	NA	soil
ERS1392518	1126-1-6	NA	soil	MGYS00001253	Soil samples collected for whole-genome shotgun sequencing.	NA	https://www.ebi.ac.uk/ena/browser/view/PRJEB15294	ERR1676591	NA	NA	soil
ERS1671879	K16	NA	soil	PRJEB20068	Seasonal dynamics of indigenous soil microbial communities in agricultural soils, especially after major activities such as nitrogen fertilization, remain elusive. More detailed understanding of population dynamics will have important implications for modeling efforts and predicting nutrient bioavailability and cycling in soils. Here, we analyzed 20 short-read metagenomes (Illumina) collected at …	USA	https://www.ebi.ac.uk/ena/browser/view/PRJEB20068	ERR1939274	https://aem.asm.org/content/84/2/e01646-17	NA	soil
ERS1392519	1129-1-6	NA	soil	MGYS00001253	Soil samples collected for whole-genome shotgun sequencing.	NA	https://www.ebi.ac.uk/ena/browser/view/PRJEB15294	ERR1676592	NA	NA	soil
ERS1392515	1120-1-6	NA	soil	MGYS00001253	Soil samples collected for whole-genome shotgun sequencing.	NA	https://www.ebi.ac.uk/ena/browser/view/PRJEB15294	ERR1676588	NA	NA	soil
ERS1392520	1130-1-6	NA	soil	MGYS00001253	Soil samples collected for whole-genome shotgun sequencing.	NA	https://www.ebi.ac.uk/ena/browser/view/PRJEB15294	ERR1676593	NA	NA	soil
ERS1392516	1124-1-6	NA	soil	MGYS00001253	Soil samples collected for whole-genome shotgun sequencing.	NA	https://www.ebi.ac.uk/ena/browser/view/PRJEB15294	ERR1676589	NA	NA	soil
ERS1392517	1125-1-6	NA	soil	MGYS00001253	Soil samples collected for whole-genome shotgun sequencing.	NA	https://www.ebi.ac.uk/ena/browser/view/PRJEB15294	ERR1676590	NA	NA	soil
ERS1671740	K14	NA	soil	PRJEB20068	Seasonal dynamics of indigenous soil microbial communities in agricultural soils, especially after major activities such as nitrogen fertilization, remain elusive. More detailed understanding of population dynamics will have important implications for modeling efforts and predicting nutrient bioavailability and cycling in soils. Here, we analyzed 20 short-read metagenomes (Illumina) collected at …	USA	https://www.ebi.ac.uk/ena/browser/view/PRJEB20068	ERR1939171	https://aem.asm.org/content/84/2/e01646-17	NA	soil
ERS1671743	K20	NA	soil	PRJEB20068	Seasonal dynamics of indigenous soil microbial communities in agricultural soils, especially after major activities such as nitrogen fertilization, remain elusive. More detailed understanding of population dynamics will have important implications for modeling efforts and predicting nutrient bioavailability and cycling in soils. Here, we analyzed 20 short-read metagenomes (Illumina) collected at …	USA	https://www.ebi.ac.uk/ena/browser/view/PRJEB20068	ERR1939174	https://aem.asm.org/content/84/2/e01646-17	NA	soil
ERS1671738	K10	NA	soil	PRJEB20068	Seasonal dynamics of indigenous soil microbial communities in agricultural soils, especially after major activities such as nitrogen fertilization, remain elusive. More detailed understanding of population dynamics will have important implications for modeling efforts and predicting nutrient bioavailability and cycling in soils. Here, we analyzed 20 short-read metagenomes (Illumina) collected at …	USA	https://www.ebi.ac.uk/ena/browser/view/PRJEB20068	ERR1939169	https://aem.asm.org/content/84/2/e01646-17	NA	soil
ERS1671877	K13	NA	soil	PRJEB20068	Seasonal dynamics of indigenous soil microbial communities in agricultural soils, especially after major activities such as nitrogen fertilization, remain elusive. More detailed understanding of population dynamics will have important implications for modeling efforts and predicting nutrient bioavailability and cycling in soils. Here, we analyzed 20 short-read metagenomes (Illumina) collected at …	USA	https://www.ebi.ac.uk/ena/browser/view/PRJEB20068	ERR1939272	https://aem.asm.org/content/84/2/e01646-17	NA	soil
ERS1671736	K6	NA	soil	PRJEB20068	Seasonal dynamics of indigenous soil microbial communities in agricultural soils, especially after major activities such as nitrogen fertilization, remain elusive. More detailed understanding of population dynamics will have important implications for modeling efforts and predicting nutrient bioavailability and cycling in soils. Here, we analyzed 20 short-read metagenomes (Illumina) collected at …	USA	https://www.ebi.ac.uk/ena/browser/view/PRJEB20068	ERR1939167	https://aem.asm.org/content/84/2/e01646-17	NA	soil
ERS1671737	K8	NA	soil	PRJEB20068	Seasonal dynamics of indigenous soil microbial communities in agricultural soils, especially after major activities such as nitrogen fertilization, remain elusive. More detailed understanding of population dynamics will have important implications for modeling efforts and predicting nutrient bioavailability and cycling in soils. Here, we analyzed 20 short-read metagenomes (Illumina) collected at …	USA	https://www.ebi.ac.uk/ena/browser/view/PRJEB20068	ERR1939168	https://aem.asm.org/content/84/2/e01646-17	NA	soil
ERS1671875	K9	NA	soil	PRJEB20068	Seasonal dynamics of indigenous soil microbial communities in agricultural soils, especially after major activities such as nitrogen fertilization, remain elusive. More detailed understanding of population dynamics will have important implications for modeling efforts and predicting nutrient bioavailability and cycling in soils. Here, we analyzed 20 short-read metagenomes (Illumina) collected at …	USA	https://www.ebi.ac.uk/ena/browser/view/PRJEB20068	ERR1939270	https://aem.asm.org/content/84/2/e01646-17	NA	soil
ERS1671880	K17	NA	soil	PRJEB20068	Seasonal dynamics of indigenous soil microbial communities in agricultural soils, especially after major activities such as nitrogen fertilization, remain elusive. More detailed understanding of population dynamics will have important implications for modeling efforts and predicting nutrient bioavailability and cycling in soils. Here, we analyzed 20 short-read metagenomes (Illumina) collected at …	USA	https://www.ebi.ac.uk/ena/browser/view/PRJEB20068	ERR1939275	https://aem.asm.org/content/84/2/e01646-17	NA	soil
ERS1671876	K11	NA	soil	PRJEB20068	Seasonal dynamics of indigenous soil microbial communities in agricultural soils, especially after major activities such as nitrogen fertilization, remain elusive. More detailed understanding of population dynamics will have important implications for modeling efforts and predicting nutrient bioavailability and cycling in soils. Here, we analyzed 20 short-read metagenomes (Illumina) collected at …	USA	https://www.ebi.ac.uk/ena/browser/view/PRJEB20068	ERR1939271	https://aem.asm.org/content/84/2/e01646-17	NA	soil
ERS1671739	K12	NA	soil	PRJEB20068	Seasonal dynamics of indigenous soil microbial communities in agricultural soils, especially after major activities such as nitrogen fertilization, remain elusive. More detailed understanding of population dynamics will have important implications for modeling efforts and predicting nutrient bioavailability and cycling in soils. Here, we analyzed 20 short-read metagenomes (Illumina) collected at …	USA	https://www.ebi.ac.uk/ena/browser/view/PRJEB20068	ERR1939170	https://aem.asm.org/content/84/2/e01646-17	NA	soil
ERS1671742	K19	NA	soil	PRJEB20068	Seasonal dynamics of indigenous soil microbial communities in agricultural soils, especially after major activities such as nitrogen fertilization, remain elusive. More detailed understanding of population dynamics will have important implications for modeling efforts and predicting nutrient bioavailability and cycling in soils. Here, we analyzed 20 short-read metagenomes (Illumina) collected at …	USA	https://www.ebi.ac.uk/ena/browser/view/PRJEB20068	ERR1939173	https://aem.asm.org/content/84/2/e01646-17	NA	soil
ERS1671734	K2	NA	soil	PRJEB20068	Seasonal dynamics of indigenous soil microbial communities in agricultural soils, especially after major activities such as nitrogen fertilization, remain elusive. More detailed understanding of population dynamics will have important implications for modeling efforts and predicting nutrient bioavailability and cycling in soils. Here, we analyzed 20 short-read metagenomes (Illumina) collected at …	USA	https://www.ebi.ac.uk/ena/browser/view/PRJEB20068	ERR1939165	https://aem.asm.org/content/84/2/e01646-17	NA	soil
ERS1671873	K5	NA	soil	PRJEB20068	Seasonal dynamics of indigenous soil microbial communities in agricultural soils, especially after major activities such as nitrogen fertilization, remain elusive. More detailed understanding of population dynamics will have important implications for modeling efforts and predicting nutrient bioavailability and cycling in soils. Here, we analyzed 20 short-read metagenomes (Illumina) collected at …	USA	https://www.ebi.ac.uk/ena/browser/view/PRJEB20068	ERR1939268	https://aem.asm.org/content/84/2/e01646-17	NA	soil
ERS1671741	K18	NA	soil	PRJEB20068	Seasonal dynamics of indigenous soil microbial communities in agricultural soils, especially after major activities such as nitrogen fertilization, remain elusive. More detailed understanding of population dynamics will have important implications for modeling efforts and predicting nutrient bioavailability and cycling in soils. Here, we analyzed 20 short-read metagenomes (Illumina) collected at …	USA	https://www.ebi.ac.uk/ena/browser/view/PRJEB20068	ERR1939172	https://aem.asm.org/content/84/2/e01646-17	NA	soil
ERS1671874	K7	NA	soil	PRJEB20068	Seasonal dynamics of indigenous soil microbial communities in agricultural soils, especially after major activities such as nitrogen fertilization, remain elusive. More detailed understanding of population dynamics will have important implications for modeling efforts and predicting nutrient bioavailability and cycling in soils. Here, we analyzed 20 short-read metagenomes (Illumina) collected at …	USA	https://www.ebi.ac.uk/ena/browser/view/PRJEB20068	ERR1939269	https://aem.asm.org/content/84/2/e01646-17	NA	soil
ERS1671878	K15	NA	soil	PRJEB20068	Seasonal dynamics of indigenous soil microbial communities in agricultural soils, especially after major activities such as nitrogen fertilization, remain elusive. More detailed understanding of population dynamics will have important implications for modeling efforts and predicting nutrient bioavailability and cycling in soils. Here, we analyzed 20 short-read metagenomes (Illumina) collected at …	USA	https://www.ebi.ac.uk/ena/browser/view/PRJEB20068	ERR1939273	https://aem.asm.org/content/84/2/e01646-17	NA	soil
SRS5501686	N-26	human	vaginal	PRJNA576566	metagenomic studies of vaginal microbiome in HPV16 infection	China	https://www.ebi.ac.uk/ena/browser/view/PRJNA576566	SRR10258562	https://www.frontiersin.org/articles/10.3389/fcimb.2020.00286/full	ctrl	vaginal
SRS5501690	N-30	human	vaginal	PRJNA576566	metagenomic studies of vaginal microbiome in HPV16 infection	China	https://www.ebi.ac.uk/ena/browser/view/PRJNA576566	SRR10258558	https://www.frontiersin.org/articles/10.3389/fcimb.2020.00286/full	ctrl	vaginal
SRS5501707	N-13	human	vaginal	PRJNA576566	metagenomic studies of vaginal microbiome in HPV16 infection	China	https://www.ebi.ac.uk/ena/browser/view/PRJNA576566	SRR10258541	https://www.frontiersin.org/articles/10.3389/fcimb.2020.00286/full	ctrl	vaginal
SRS5501673	N-14	human	vaginal	PRJNA576566	metagenomic studies of vaginal microbiome in HPV16 infection	China	https://www.ebi.ac.uk/ena/browser/view/PRJNA576566	SRR10258575	https://www.frontiersin.org/articles/10.3389/fcimb.2020.00286/full	ctrl	vaginal
SRS5501705	N-11	human	vaginal	PRJNA576566	metagenomic studies of vaginal microbiome in HPV16 infection	China	https://www.ebi.ac.uk/ena/browser/view/PRJNA576566	SRR10258543	https://www.frontiersin.org/articles/10.3389/fcimb.2020.00286/full	ctrl	vaginal
SRS5501706	N-12	human	vaginal	PRJNA576566	metagenomic studies of vaginal microbiome in HPV16 infection	China	https://www.ebi.ac.uk/ena/browser/view/PRJNA576566	SRR10258542	https://www.frontiersin.org/articles/10.3389/fcimb.2020.00286/full	ctrl	vaginal
SRS5501678	N-19	human	vaginal	PRJNA576566	metagenomic studies of vaginal microbiome in HPV16 infection	China	https://www.ebi.ac.uk/ena/browser/view/PRJNA576566	SRR10258570	https://www.frontiersin.org/articles/10.3389/fcimb.2020.00286/full	ctrl	vaginal
SRS5501687	N-27	human	vaginal	PRJNA576566	metagenomic studies of vaginal microbiome in HPV16 infection	China	https://www.ebi.ac.uk/ena/browser/view/PRJNA576566	SRR10258561	https://www.frontiersin.org/articles/10.3389/fcimb.2020.00286/full	ctrl	vaginal
SRS5501679	N-20	human	vaginal	PRJNA576566	metagenomic studies of vaginal microbiome in HPV16 infection	China	https://www.ebi.ac.uk/ena/browser/view/PRJNA576566	SRR10258569	https://www.frontiersin.org/articles/10.3389/fcimb.2020.00286/full	ctrl	vaginal
SRS5501699	N-07	human	vaginal	PRJNA576566	metagenomic studies of vaginal microbiome in HPV16 infection	China	https://www.ebi.ac.uk/ena/browser/view/PRJNA576566	SRR10258549	https://www.frontiersin.org/articles/10.3389/fcimb.2020.00286/full	ctrl	vaginal
SRS5501674	N-15	human	vaginal	PRJNA576566	metagenomic studies of vaginal microbiome in HPV16 infection	China	https://www.ebi.ac.uk/ena/browser/view/PRJNA576566	SRR10258574	https://www.frontiersin.org/articles/10.3389/fcimb.2020.00286/full	ctrl	vaginal
SRS5501683	N-23	human	vaginal	PRJNA576566	metagenomic studies of vaginal microbiome in HPV16 infection	China	https://www.ebi.ac.uk/ena/browser/view/PRJNA576566	SRR10258565	https://www.frontiersin.org/articles/10.3389/fcimb.2020.00286/full	ctrl	vaginal
SRS5501697	N-05	human	vaginal	PRJNA576566	metagenomic studies of vaginal microbiome in HPV16 infection	China	https://www.ebi.ac.uk/ena/browser/view/PRJNA576566	SRR10258551	https://www.frontiersin.org/articles/10.3389/fcimb.2020.00286/full	ctrl	vaginal
SRS5501680	N-03	human	vaginal	PRJNA576566	metagenomic studies of vaginal microbiome in HPV16 infection	China	https://www.ebi.ac.uk/ena/browser/view/PRJNA576566	SRR10258568	https://www.frontiersin.org/articles/10.3389/fcimb.2020.00286/full	ctrl	vaginal
SRS5501704	N-02	human	vaginal	PRJNA576566	metagenomic studies of vaginal microbiome in HPV16 infection	China	https://www.ebi.ac.uk/ena/browser/view/PRJNA576566	SRR10258544	https://www.frontiersin.org/articles/10.3389/fcimb.2020.00286/full	ctrl	vaginal
SRS5501695	N-34	human	vaginal	PRJNA576566	metagenomic studies of vaginal microbiome in HPV16 infection	China	https://www.ebi.ac.uk/ena/browser/view/PRJNA576566	SRR10258553	https://www.frontiersin.org/articles/10.3389/fcimb.2020.00286/full	ctrl	vaginal
SRS5501675	N-16	human	vaginal	PRJNA576566	metagenomic studies of vaginal microbiome in HPV16 infection	China	https://www.ebi.ac.uk/ena/browser/view/PRJNA576566	SRR10258573	https://www.frontiersin.org/articles/10.3389/fcimb.2020.00286/full	ctrl	vaginal
SRS5501703	N-01	human	vaginal	PRJNA576566	metagenomic studies of vaginal microbiome in HPV16 infection	China	https://www.ebi.ac.uk/ena/browser/view/PRJNA576566	SRR10258545	https://www.frontiersin.org/articles/10.3389/fcimb.2020.00286/full	ctrl	vaginal
SRS5501681	N-21	human	vaginal	PRJNA576566	metagenomic studies of vaginal microbiome in HPV16 infection	China	https://www.ebi.ac.uk/ena/browser/view/PRJNA576566	SRR10258567	https://www.frontiersin.org/articles/10.3389/fcimb.2020.00286/full	ctrl	vaginal
SRS5501684	N-24	human	vaginal	PRJNA576566	metagenomic studies of vaginal microbiome in HPV16 infection	China	https://www.ebi.ac.uk/ena/browser/view/PRJNA576566	SRR10258564	https://www.frontiersin.org/articles/10.3389/fcimb.2020.00286/full	ctrl	vaginal
SRS5501685	N-25	human	vaginal	PRJNA576566	metagenomic studies of vaginal microbiome in HPV16 infection	China	https://www.ebi.ac.uk/ena/browser/view/PRJNA576566	SRR10258563	https://www.frontiersin.org/articles/10.3389/fcimb.2020.00286/full	ctrl	vaginal
SRS5501693	N-32	human	vaginal	PRJNA576566	metagenomic studies of vaginal microbiome in HPV16 infection	China	https://www.ebi.ac.uk/ena/browser/view/PRJNA576566	SRR10258555	https://www.frontiersin.org/articles/10.3389/fcimb.2020.00286/full	ctrl	vaginal
SRS5501682	N-22	human	vaginal	PRJNA576566	metagenomic studies of vaginal microbiome in HPV16 infection	China	https://www.ebi.ac.uk/ena/browser/view/PRJNA576566	SRR10258566	https://www.frontiersin.org/articles/10.3389/fcimb.2020.00286/full	ctrl	vaginal
SRS5501676	N-17	human	vaginal	PRJNA576566	metagenomic studies of vaginal microbiome in HPV16 infection	China	https://www.ebi.ac.uk/ena/browser/view/PRJNA576566	SRR10258572	https://www.frontiersin.org/articles/10.3389/fcimb.2020.00286/full	ctrl	vaginal
SRS5501696	N-35	human	vaginal	PRJNA576566	metagenomic studies of vaginal microbiome in HPV16 infection	China	https://www.ebi.ac.uk/ena/browser/view/PRJNA576566	SRR10258552	https://www.frontiersin.org/articles/10.3389/fcimb.2020.00286/full	ctrl	vaginal
